# Supplementary material for: Bordetella pertussis Whole Cell Immunization, Unlike Acellular Immunization, Mimics Naïve Infection by Driving Hematopoietic Stem and Progenitor Cell Expansion in Mice
Source: Front Immunol. 2018 Oct 18;9:2376. doi: 10.3389/fimmu.2018.02376 (PMC6200895; doi:10.3389/fimmu.2018.02376)
Supplement: Table S3 — Summary of RNAseq performed in this study. [file Table_3.xlsx]

## Sheet: Summary
	Varney et al "Bordetella pertussis whole cell immunization, unlike acellular immunization, mimics naïve infection by driving hematopoietic stem and progenitor cell expansion in mice"
	Supplemental Table S1
	Basic Information
	RNAseq was performed using CLC Genomics Workbench 9.5.4. All reads were trimmed based on quality scores with standard settings. All reads were mapped to the Mus Musculus reference genome. Only paired reads were counted towards expression analysis. The following settings for used for RNAseq analysis. Total count filter cutoff = 5.0. Estimate tagwise dispersions = Yes. Comparisons = All pairs. Bonf…
	Sheetname					Contents
	Context Overview					Overview of data, including vaccine sample names and group names. A count of upregulated and downregulated genes is also included, based on the raw data and the data that has been filtered for significance.
	Control vs All - I1					Gene expression data derived from RNAseq analysis. All vaccines at Post Immunization, Day 1, are compared to the control. Genes displayed are filtered such that at they must be significant (p-value < 0.05) in at least one vaccine. The formatting is the native CLC Genomics format, so it is possible to import the file for further analysis.
	Control vs All - I3					Gene expression data derived from RNAseq analysis. All vaccines at Post Immunization, Day 3, are compared to the control. Genes displayed are filtered such that at they must be significant (p-value < 0.05) in at least one vaccine. The formatting is the native CLC Genomics format, so it is possible to import the file for further analysis.
	Control vs All - C1					Gene expression data derived from RNAseq analysis. All vaccines at Post Challenge, Day 1, are compared to the control. Genes displayed are filtered such that at they must be significant (p-value < 0.05) in at least one vaccine. The formatting is the native CLC Genomics format, so it is possible to import the file for further analysis.
	Control vs All - C3					Gene expression data derived from RNAseq analysis. All vaccines at Post Challenge, Day 3, are compared to the control. Genes displayed are filtered such that at they must be significant (p-value < 0.05) in at least one vaccine. The formatting is the native CLC Genomics format, so it is possible to import the file for further analysis.
	Control vs PBS - All					Gene expression data derived from RNAseq analysis. The PBS vaccine at each timepoint is compared to the control. Genes displayed are filtered such that at they must be significant (p-value < 0.05) in at least one vaccine. The formatting is the native CLC Genomics format, so it is possible to import the file for further analysis.
	Control vs ACV - All					Gene expression data derived from RNAseq analysis. The ACV vaccine at each timepoint is compared to the control. Genes displayed are filtered such that at they must be significant (p-value < 0.05) in at least one vaccine. The formatting is the native CLC Genomics format, so it is possible to import the file for further analysis.
	Control vs WCV - All					Gene expression data derived from RNAseq analysis. The WCV vaccine at each timepoint is compared to the control. Genes displayed are filtered such that at they must be significant (p-value < 0.05) in at least one vaccine. The formatting is the native CLC Genomics format, so it is possible to import the file for further analysis.

## Sheet: Context Overview
	Context Overview
	Sheetname				Control Samples		Control Names		Compare Samples		Compare Names		Raw Data						Significant Genes (p < 0.05)
													Upregulated		Downregulated		Total Genes		Upregulated		Downregulated		Total Genes
	Summary
	Control vs All - I1				FHD-0054		Control		FHD-0057		ACV - I1		31873		17712		49585		116		58		174
					FHD-0055				FHD-0058
					FHD-0056				FHD-0059
					FHD-0063				FHD-0060		WCV - I1		30839		18746		49585		114		60		174
					FHD-0064				FHD-0061
					FHD-0065				FHD-0062
	Control vs All - I3				FHD-0054		Control		FHD-0066		ACV - I3		30755		18830		49585		188		31		219
					FHD-0055				FHD-0067
					FHD-0056				FHD-0068
					FHD-0063				FHD-0069		WCV - I3		33426		16159		49585		196		23		219
					FHD-0064				FHD-0070
					FHD-0065				FHD-0071
	Control vs All - C1				FHD-0054		Control		FHD-0072		PBS - C1		10052		39533		49585		331		126		457
					FHD-0055				FHD-0073
					FHD-0056				FHD-0074
					FHD-0063				FHD-0075		ACV - C1		30764		18821		49585		342		115		457
					FHD-0064				FHD-0076
					FHD-0065				FHD-0078
									FHD-0077		WCV - C1		16076		33509		49585		349		108		457
									FHD-0079
									FHD-0080
	Control vs All - C3				FHD-0054		Control		FHD-0081		PBS - C3		30548		19037		49585		174		45		219
					FHD-0055				FHD-0082
					FHD-0056				FHD-0083
					FHD-0063				FHD-0084		ACV - C3		34964		14621		49585		163		56		219
					FHD-0064				FHD-0085
					FHD-0065				FHD-0086
									FHD-0087		WCV - C3		12329		37256		49585		151		68		219
									FHD-0088
									FHD-0089
	Control vs PBS - All				FHD-0054		Control		FHD-0072		PBS - C1		30075		19510		49585		272		53		325
					FHD-0055				FHD-0073
					FHD-0056				FHD-0074
					FHD-0063				FHD-0081		PBS - C3		30781		18804		49585		284		41		325
					FHD-0064				FHD-0082
					FHD-0065				FHD-0083
	Control vs ACV - All				FHD-0054		Control		FHD-0057		ACV - I1		31642		17943		49585		99		38		137
					FHD-0055				FHD-0058
					FHD-0056				FHD-0059
					FHD-0063				FHD-0066		ACV - I3		30761		18824		49585		110		27		137
					FHD-0064				FHD-0067
					FHD-0065				FHD-0068
									FHD-0075		ACV - C1		30934		18651		49585		102		35		137
									FHD-0076
									FHD-0078
									FHD-0084		ACV - C3		35375		14210		49585		78		59		137
									FHD-0085
									FHD-0086
	Control vs WCV - All				FHD-0054		Control		FHD-0060		WCV - I1		30734		18851		49585		291		203		494
					FHD-0055				FHD-0061
					FHD-0056				FHD-0062
					FHD-0063				FHD-0069		WCV - I3		33440		16145		49585		388		106		494
					FHD-0064				FHD-0070
					FHD-0065				FHD-0071
									FHD-0077		WCV - C1		33720		15865		49585		363		131		494
									FHD-0079
									FHD-0080
									FHD-0087		WCV - C3		31808		17777		49585		391		103		494
									FHD-0088
									FHD-0089
	*All data in following sheets are filtered based on fdr p-value.

## Sheet: Control vs All - I1
Feature ID	Experiment - Range (original values)	Experiment - IQR (original values)	Experiment - Difference (original values)	Experiment - Fold Change (original values)	EDGE test: Control vs ACV, tagwise dispersions - P-value	EDGE test: Control vs ACV, tagwise dispersions - Fold change	EDGE test: Control vs ACV, tagwise dispersions - Weighted difference	EDGE test: Control vs ACV, tagwise dispersions - Bonferroni	EDGE test: Control vs ACV, tagwise dispersions - FDR p-value correction	EDGE test: Control vs WCV, tagwise dispersions - P-value	EDGE test: Control vs WCV, tagwise dispersions - Fold change	EDGE test: Control vs WCV, tagwise dispersions - Weighted difference	EDGE test: Control vs WCV, tagwise dispersions - Bonferroni	EDGE test: Control vs WCV, tagwise dispersions - FDR p-value correction	Control - 1-FHD-0054_S1_L001_R1_001 (paired) trimmed (paired) (GE) - Expression values	Control - 1-FHD-0054_S1_L001_R1_001 (paired) trimmed (paired) (GE) - Gene name	Control - 1-FHD-0054_S1_L001_R1_001 (paired) trimmed (paired) (GE) - Transcripts annotated	Control - 1-FHD-0054_S1_L001_R1_001 (paired) trimmed (paired) (GE) - Detected transcripts	Control - 1-FHD-0054_S1_L001_R1_001 (paired) trimmed (paired) (GE) - Exon length	Control - 1-FHD-0054_S1_L001_R1_001 (paired) trimmed (paired) (GE) - Gene ID	Control - 1-FHD-0054_S1_L001_R1_001 (paired) trimmed (paired) (GE) - Unique gene reads	Control - 1-FHD-0054_S1_L001_R1_001 (paired) trimmed (paired) (GE) - Total gene reads	Control - 1-FHD-0054_S1_L001_R1_001 (paired) trimmed (paired) (GE) - Unique exon reads	Control - 1-FHD-0054_S1_L001_R1_001 (paired) trimmed (paired) (GE) - Total exon reads	Control - 1-FHD-0054_S1_L001_R1_001 (paired) trimmed (paired) (GE) - Ratio of unique to total (exon reads)	Control - 1-FHD-0054_S1_L001_R1_001 (paired) trimmed (paired) (GE) - Unique exon-exon reads	Control - 1-FHD-0054_S1_L001_R1_001 (paired) trimmed (paired) (GE) - Total exon-exon reads	Control - 1-FHD-0054_S1_L001_R1_001 (paired) trimmed (paired) (GE) - Unique intron reads	Control - 1-FHD-0054_S1_L001_R1_001 (paired) trimmed (paired) (GE) - Total intron reads	Control - 1-FHD-0054_S1_L001_R1_001 (paired) trimmed (paired) (GE) - Ratio of intron to total gene reads	Control - 1-FHD-0054_S1_L001_R1_001 (paired) trimmed (paired) (GE) - Exons	Control - 1-FHD-0054_S1_L001_R1_001 (paired) trimmed (paired) (GE) - RPKM	Control - 1-FHD-0054_S1_L001_R1_001 (paired) trimmed (paired) (GE) - Chromosome	Control - 1-FHD-0054_S1_L001_R1_001 (paired) trimmed (paired) (GE) - Chromosome region start	Control - 1-FHD-0054_S1_L001_R1_001 (paired) trimmed (paired) (GE) - Chromosome region end	Control - 2-FHD-0055_S2_L001_R1_001 (paired) trimmed (paired) (GE) - Expression values	Control - 2-FHD-0055_S2_L001_R1_001 (paired) trimmed (paired) (GE) - Gene name	Control - 2-FHD-0055_S2_L001_R1_001 (paired) trimmed (paired) (GE) - Transcripts annotated	Control - 2-FHD-0055_S2_L001_R1_001 (paired) trimmed (paired) (GE) - Detected transcripts	Control - 2-FHD-0055_S2_L001_R1_001 (paired) trimmed (paired) (GE) - Exon length	Control - 2-FHD-0055_S2_L001_R1_001 (paired) trimmed (paired) (GE) - Gene ID	Control - 2-FHD-0055_S2_L001_R1_001 (paired) trimmed (paired) (GE) - Unique gene reads	Control - 2-FHD-0055_S2_L001_R1_001 (paired) trimmed (paired) (GE) - Total gene reads	Control - 2-FHD-0055_S2_L001_R1_001 (paired) trimmed (paired) (GE) - Unique exon reads	Control - 2-FHD-0055_S2_L001_R1_001 (paired) trimmed (paired) (GE) - Total exon reads	Control - 2-FHD-0055_S2_L001_R1_001 (paired) trimmed (paired) (GE) - Ratio of unique to total (exon reads)	Control - 2-FHD-0055_S2_L001_R1_001 (paired) trimmed (paired) (GE) - Unique exon-exon reads	Control - 2-FHD-0055_S2_L001_R1_001 (paired) trimmed (paired) (GE) - Total exon-exon reads	Control - 2-FHD-0055_S2_L001_R1_001 (paired) trimmed (paired) (GE) - Unique intron reads
2310009A05Rik	11.6224	8.47854	8.62313	4.05626	0.00131559	2.7629	5.31503e-06	1	1	1.1126e-05	3.70067	8.14234e-06	0.551682	0.00491914	3.34444	ENSMUSG00000098332	1	1	496	ENSMUSG00000098332	12	12	4	4	1	2	2	8	8	0.666667	2	1.24338	9	73039717	73042779	2.34712	ENSMUSG00000098332	1	1	496	ENSMUSG00000098332	3	3	2	2	1	1	1	1
4933440M02Rik	10.7706	5.69552	-7.65399	-4.96114	0.240824	-1.41946	-2.94039e-06	1	1	6.27167e-06	-5.00594	-7.96263e-06	0.310981	0.00317327	11.544	ENSMUSG00000045928	3	1	4742	ENSMUSG00000045928	307	307	132	132	1	0	0	175	175	0.570033	9	4.29178	7	125284024	125349788	9.69733	ENSMUSG00000045928	3	1	4742	ENSMUSG00000045928	206	207	79	79	1	1	1	127
AC151967.1	8.04324	0	4.96466		1	1	0	1	1	3.424e-06	39.3785	4.78473e-06	0.169779	0.00188643	0	ENSMUSG00000106561	0	0	76	ENSMUSG00000106561	0	0	0	0		0	0	0	0		0	0	12	87266857	87266933	0	ENSMUSG00000106561	0	0	76	ENSMUSG00000106561	0	0	0	0		0	0	0
Adgrg3	58.689	39.5764	-39.0319	-1.76464	0.122304	-1.19742	-1.52274e-05	1	1	3.48483e-07	-1.8726	-4.30387e-05	0.0172795	0.000278702	93.0226	ENSMUSG00000060470	5	3	4476	ENSMUSG00000060470	1570	1577	1004	1004	1	69	69	566	573	0.363348	22	34.5835	8	95017691	95045250	73.6059	ENSMUSG00000060470	5	4	4476	ENSMUSG00000060470	825	828	564	566	0.996466	41	41	261
Ahsa1	72.2751	30.1147	47.795	1.80048	0.754831	1.03894	2.38899e-06	1	1	1.3838e-07	1.68996	4.23297e-05	0.00686156	0.000118303	53.8785	ENSMUSG00000021037	1	1	1347	ENSMUSG00000021037	201	201	175	175	1	55	55	26	26	0.129353	9	20.0307	12	87266745	87273997	55.3132	ENSMUSG00000021037	1	1	1347	ENSMUSG00000021037	163	163	128	128	1	32	32	35
Alas1	27.5766	15.8587	-15.3497	-2.81513	0.50171	-1.13276	-2.87226e-06	1	1	7.53679e-07	-2.95939	-1.62257e-05	0.0373712	0.000526354	22.1287	ENSMUSG00000032786	11	6	5135	ENSMUSG00000032786	388	388	274	274	1	90	90	114	114	0.293814	35	8.22688	9	106233454	106248654	20.7442	ENSMUSG00000032786	11	3	5135	ENSMUSG00000032786	239	239	183	183	1	46	46	56
Anp32b	445.079	316.964	280.131	1.28793	0.0769417	1.0955	9.52849e-05	1	1	0.000167603	1.21136	0.000210877	1	0.0485999	924.398	ENSMUSG00000028333	1	1	1716	ENSMUSG00000028333	3638	4272	3191	3825	0.834248	1084	1218	447	447	0.104635	7	343.668	4	46450901	46472657	923.331	ENSMUSG00000028333	1	1	1716	ENSMUSG00000028333	2444	2930	2236	2722	0.821455	673	771	208
Arsb	40.8097	15.6286	-18.1153	-1.71437	0.580855	-1.08178	-3.38168e-06	1	1	0.000157335	-1.81927	-2.01451e-05	1	0.0467154	50.2144	ENSMUSG00000042082	1	1	3989	ENSMUSG00000042082	529	837	177	483	0.36646	41	41	352	354	0.422939	8	18.6684	13	93771678	93943016	41.1502	ENSMUSG00000042082	1	1	3989	ENSMUSG00000042082	419	605	114	282	0.404255	18	18	305
Atp8b4	59.5115	22.3303	-32.9191	-1.99939	0.669082	-1.05211	-3.35123e-06	1	1	9.48715e-09	-2.12069	-3.57561e-05	0.00047042	1.06914e-05	66.4408	ENSMUSG00000060131	5	4	6660	ENSMUSG00000060131	3910	3926	1067	1067	1	375	375	2843	2859	0.728222	37	24.701	2	126320972	126500674	60.3935	ENSMUSG00000060131	5	1	6660	ENSMUSG00000060131	2036	2053	691	691	1	243	243	1345
AW112010	42.9941	10.7971	20.9301	2.45664	0.0818291	1.45547	6.74288e-06	1	1	1.20252e-05	2.31944	1.95333e-05	0.59627	0.00511995	15.0804	ENSMUSG00000075010	1	1	770	ENSMUSG00000075010	28	28	28	28	1	8	8	0	0	0	3	5.60651	19	11047616	11050566	9.07146	ENSMUSG00000075010	1	1	770	ENSMUSG00000075010	18	18	12	12	1	5	5	6
B2m	2137.09	1001.45	1595.29	1.75717	0.101142	1.15975	0.000347234	1	1	2.4777e-08	1.64405	0.00139991	0.00122857	2.40895e-05	2243.78	ENSMUSG00000060802	1	1	860	ENSMUSG00000060802	1918	4768	1918	4653	0.412207	1286	1308	0	115	0.0241191	4	834.18	2	122147685	122153083	2268.1	ENSMUSG00000060802	1	1	860	ENSMUSG00000060802	1328	3450	1328	3351	0.3963	902	932	0
B4galnt1	48.1177	23.3603	-28.3691	-1.70101	0.947374	-1.00754	-5.07252e-07	1	1	1.98775e-05	-1.73154	-2.86453e-05	0.985626	0.00788501	77.1086	ENSMUSG00000006731	1	1	2474	ENSMUSG00000006731	512	512	460	460	1	146	146	52	52	0.101562	11	28.6671	10	127165155	127172340	67.0551	ENSMUSG00000006731	1	1	2474	ENSMUSG00000006731	320	320	285	285	1	79	79	35
B4galt6	26.6053	12.5895	-15.4042	-2.69386	0.382346	-1.17393	-3.75251e-06	1	1	2.33527e-06	-2.84686	-1.64304e-05	0.115794	0.00139511	27.7759	ENSMUSG00000056124	1	1	5808	ENSMUSG00000056124	722	723	389	389	1	64	64	333	334	0.461964	9	10.3264	18	20684598	20746404	26.1578	ENSMUSG00000056124	1	1	5808	ENSMUSG00000056124	472	475	261	261	1	51	51	211
BC035044	38.8761	15.3716	-33.1868	-1.7116	0.560796	1.06397	4.71677e-06	1	1	1.37445e-05	-1.63535	-2.86444e-05	0.681521	0.00577561	79.3291	ENSMUSG00000090164	2	1	1584	ENSMUSG00000090164	1181	1333	282	303	0.930693	42	42	899	1030	0.772693	5	29.4926	6	128849089	128891126	67.616	ENSMUSG00000090164	2	1	1584	ENSMUSG00000090164	602	682	168	184	0.913043	21	22	434
Bex6	20.0297	7.08446	-13.4983	-3.06711	0.675757	1.09644	1.7405e-06	1	1	2.95314e-05	-2.81009	-1.16252e-05	1	0.0110933	23.8838	ENSMUSG00000075269	1	1	764	ENSMUSG00000075269	60	60	44	44	1	0	0	16	16	0.266667	1	8.87942	16	32186185	32186949	19.8092	ENSMUSG00000075269	1	1	764	ENSMUSG00000075269	31	31	26	26	1	0	0	5
Bpifc	35.3169	13.4875	-18.262	-2.94168	0.1481	-1.31857	-6.84573e-06	1	1	4.09917e-07	-3.08116	-1.91387e-05	0.0203257	0.000322631	15.2895	ENSMUSG00000050108	2	1	2848	ENSMUSG00000050108	114	115	105	105	1	2	2	9	10	0.0869565	19	5.68427	10	85959339	86011895	29.0225	ENSMUSG00000050108	2	1	2848	ENSMUSG00000050108	201	201	142	142	1	2	2	59
Bst2	17.733	3.22893	10.3311	4.03719	0.790321	-1.22619	-7.80575e-07	1	1	3.94574e-05	3.16148	9.14646e-06	1	0.013975	5.5111	ENSMUSG00000046718	2	1	903	ENSMUSG00000046718	25	25	12	12	1	4	4	13	13	0.52	7	2.04889	8	71534254	71537456	2.57845	ENSMUSG00000046718	2	1	903	ENSMUSG00000046718	15	15	4	4	1	3	3	11
C3	48.0551	22.5754	-29.0162	-5.63827	0.307786	-1.21722	-6.50208e-06	1	1	2.51842e-12	-5.91361	-3.02735e-05	1.24876e-07	5.67618e-09	43.5434	ENSMUSG00000024164	4	1	5143	ENSMUSG00000024164	591	592	540	540	1	308	308	51	52	0.0878378	50	16.1883	17	57203969	57228136	28.9741	ENSMUSG00000024164	4	1	5143	ENSMUSG00000024164	316	317	256	256	1	141	141	60
Cacybp	30.7669	18.4764	24.2945	1.81596	0.436555	1.12177	3.73465e-06	1	1	2.04203e-05	1.70317	2.1566e-05	1	0.00797275	30.5393	ENSMUSG00000014226	3	1	2390	ENSMUSG00000014226	201	206	171	176	0.971591	66	66	30	30	0.145631	11	11.3538	1	160202366	160212875	29.7131	ENSMUSG00000014226	3	2	2390	ENSMUSG00000014226	147	150	119	122	0.97541	32	33	28
Ccdc125	14.4127	4.09585	-8.98977	-2.9597	1	1.00819	1.08709e-07	1	1	0.000109399	-2.92097	-8.73409e-06	1	0.0345514	10.7319	ENSMUSG00000048924	2	1	2705	ENSMUSG00000048924	156	161	65	70	0.928571	13	13	91	91	0.565217	12	3.98984	13	100669480	100697240	12.4809	ENSMUSG00000048924	2	1	2705	ENSMUSG00000048924	108	113	54	58	0.931034	18	18	54
Cct2	147.032	73.1867	94.9876	1.43377	0.0701193	1.1349	3.03018e-05	1	1	1.2081e-05	1.34783	7.81307e-05	0.599034	0.00511995	187.275	ENSMUSG00000034024	1	1	1962	ENSMUSG00000034024	1047	1048	886	886	1	446	446	161	162	0.15458	16	69.6241	10	117050997	117063814	234.377	ENSMUSG00000034024	1	1	1962	ENSMUSG00000034024	896	897	790	790	1	399	399	106
Cct6a	133.707	60.6149	84.0521	1.47114	0.972357	1.00527	9.65335e-07	1	1	4.9886e-05	1.38421	7.03583e-05	1	0.0174197	181.808	ENSMUSG00000029447	7	6	3620	ENSMUSG00000029447	1658	1660	1585	1587	0.99874	589	589	73	73	0.0439759	26	67.5917	5	129786997	129846371	165.139	ENSMUSG00000029447	7	6	3620	ENSMUSG00000029447	1064	1064	1027	1027	1	400	400	37
Cct7	103.135	45.3	74.3647	1.64494	0.181433	1.1178	1.39486e-05	1	1	1.79224e-08	1.54344	6.43482e-05	0.000888683	1.85142e-05	107.441	ENSMUSG00000030007	6	4	3003	ENSMUSG00000030007	831	834	775	778	0.996144	142	145	56	56	0.0671463	21	39.9438	6	85451513	85468475	119.402	ENSMUSG00000030007	6	4	3003	ENSMUSG00000030007	655	657	614	616	0.996753	118	120	41
Cct8	71.3146	25.6596	43.684	1.53887	0.872127	1.01718	1.43016e-06	1	1	5.16988e-05	1.44441	3.69872e-05	1	0.0179265	69.4318	ENSMUSG00000025613	10	1	3088	ENSMUSG00000025613	617	620	514	517	0.994197	252	252	103	103	0.166129	33	25.813	16	87483325	87495873	80.3006	ENSMUSG00000025613	10	3	3088	ENSMUSG00000025613	486	489	423	426	0.992958	203	203	63
Cd27	37.3402	17.9839	26.4195	2.04292	0.0842432	1.31501	8.21445e-06	1	1	9.50903e-06	1.92002	2.39913e-05	0.471505	0.00444606	18.3484	ENSMUSG00000030336	6	2	2328	ENSMUSG00000030336	39	124	39	103	0.378641	21	22	0	21	0.169355	16	6.82149	6	125232621	125237010	33.2549	ENSMUSG00000030336	6	2	2328	ENSMUSG00000030336	48	149	48	133	0.360902	31	32	0
Cd48	72.341	47.4486	52.1365	1.71952	0.0904446	1.21927	1.63535e-05	1	1	1.90787e-05	1.61262	4.569e-05	0.946016	0.00769119	79.8727	ENSMUSG00000015355	2	2	1189	ENSMUSG00000015355	407	419	229	229	1	60	60	178	190	0.453461	6	29.6947	1	171682008	171705258	70.0069	ENSMUSG00000015355	2	2	1189	ENSMUSG00000015355	200	202	143	143	1	49	49	57
Chchd2	70.7477	37.6702	47.9123	1.94468	0.00816442	1.39024	2.03822e-05	1	1	5.3242e-07	1.82472	4.30754e-05	0.0264001	0.000388236	49.3485	ENSMUSG00000070493	2	1	2269	ENSMUSG00000070493	67	299	67	270	0.248148	39	57	0	29	0.09699	7	18.3465	5	129881155	129887470	54.6426	ENSMUSG00000070493	2	1	2269	ENSMUSG00000070493	53	228	53	213	0.248826	25	41	0
Chil3	192.675	76.4789	-63.0114	-18.6341	0.00119481	-10.2798	-6.21533e-05	1	1	0.000121854	-19.1716	-6.52597e-05	1	0.0375286	22.1077	ENSMUSG00000040809	3	2	1632	ENSMUSG00000040809	99	105	82	87	0.942529	37	42	17	18	0.171429	15	8.2191	3	106147553	106167564	8.20341	ENSMUSG00000040809	3	1	1632	ENSMUSG00000040809	35	38	22	23	0.956522	11	12	13
Cisd1	34.9695	12.8535	19.141	2.58999	0.265945	1.28057	3.49806e-06	1	1	5.13803e-06	2.41882	1.76892e-05	0.254769	0.00262789	14.5378	ENSMUSG00000037710	1	1	1084	ENSMUSG00000037710	41	43	36	38	0.947368	2	2	5	5	0.116279	3	5.4048	10	71330479	71344954	12.8875	ENSMUSG00000037710	1	1	1084	ENSMUSG00000037710	39	40	23	24	0.958333	1	1	16
Clca3a1	9.85013	3.00546	5.9701	5.9485	0.736988	1.23478	3.19549e-07	1	1	3.91807e-05	5.17437	5.68164e-06	1	0.013975	1.80818	ENSMUSG00000056025	2	0	3899	ENSMUSG00000056025	21	25	14	17	0.823529	3	4	7	8	0.32	16	0.672234	3	144729676	144760977	0.298582	ENSMUSG00000056025	2	0	3899	ENSMUSG00000056025	28	30	2	2	1	0	0	26
Cldn15	19.9254	5.51224	-11.0241	-5.91639	0.222834	1.38445	3.62166e-06	1	1	7.66335e-05	-4.1225	-7.13516e-06	1	0.0256748	7.02899	ENSMUSG00000001739	3	0	2124	ENSMUSG00000001739	52	52	36	36	1	0	0	16	16	0.307692	10	2.6132	5	136966615	136975858	12.0583	ENSMUSG00000001739	3	0	2124	ENSMUSG00000001739	76	76	44	44	1	0	0	32
Clec12a	50.3005	20.3149	-25.3754	-2.88685	0.538786	-1.12532	-4.46824e-06	1	1	4.64411e-07	-3.06338	-2.70259e-05	0.0230278	0.000348907	51.0136	ENSMUSG00000053063	4	3	5528	ENSMUSG00000053063	960	960	680	680	1	90	90	280	280	0.291667	14	18.9656	6	129342690	129365303	38.0124	ENSMUSG00000053063	4	3	5528	ENSMUSG00000053063	505	505	361	361	1	47	47	144
Clec4a2	8.61388	6.68445	-5.63784	-13.884	0.141026	-1.55239	-2.26089e-06	1	1	9.39225e-06	-11.6267	-5.80733e-06	0.465715	0.00443538	8.50397	ENSMUSG00000030148	5	2	2926	ENSMUSG00000030148	92	97	57	60	0.95	20	20	35	37	0.381443	18	3.16156	6	123106427	123143999	7.36061	ENSMUSG00000030148	5	1	2926	ENSMUSG00000030148	71	73	37	37	1	14	14	34
Creld2	38.4281	19.9726	28.0975	1.88294	0.0372125	1.31838	1.04264e-05	1	1	2.52711e-06	1.76684	2.51129e-05	0.125307	0.0014742	30.404	ENSMUSG00000023272	1	1	1364	ENSMUSG00000023272	112	112	100	100	1	59	59	12	12	0.107143	10	11.3034	15	88819645	88826681	36.2736	ENSMUSG00000023272	1	1	1364	ENSMUSG00000023272	94	94	85	85	1	47	47	9
Csf2ra	50.7453	24.8651	-25.2881	-1.98581	0.403765	-1.13023	-6.05027e-06	1	1	8.88311e-06	-2.11494	-2.76814e-05	0.440469	0.0042764	59.2123	ENSMUSG00000059326	1	1	1849	ENSMUSG00000059326	267	267	264	264	1	8	8	3	3	0.011236	12	22.0137	19	61224401	61228418	49.7401	ENSMUSG00000059326	1	1	1849	ENSMUSG00000059326	159	159	158	158	1	6	6	1
Csf2rb	68.7215	28.1482	46.8917	2.32706	0.0696756	1.28072	1.02015e-05	1	1	1.04713e-10	2.18908	4.32109e-05	5.1922e-06	1.6749e-07	38.9117	ENSMUSG00000071713	1	1	4764	ENSMUSG00000071713	549	617	387	447	0.865772	47	49	162	170	0.275527	14	14.4664	15	78325989	78351000	29.202	ENSMUSG00000071713	1	1	4764	ENSMUSG00000071713	333	367	215	239	0.899582	22	24	118
Csf2rb2	26.7218	15.3765	19.2349	2.91087	1	-1.01802	-1.84892e-07	1	1	2.3965e-08	2.71871	1.79539e-05	0.0011883	2.37661e-05	7.82303	ENSMUSG00000071714	1	1	4612	ENSMUSG00000071714	109	125	73	87	0.83908	13	13	36	38	0.304	14	2.90841	15	78282516	78305603	11.6114	ENSMUSG00000071714	1	1	4612	ENSMUSG00000071714	128	147	78	92	0.847826	4	6	50
Ctsg	453.883	131.365	-230.637	-2.31324	0.848032	1.02966	1.12534e-05	1	1	3.46627e-06	-2.23343	-0.000209499	0.171875	0.00188874	388.222	ENSMUSG00000040314	1	1	1002	ENSMUSG00000040314	1020	1020	938	938	1	176	176	82	82	0.0803922	5	144.331	14	56099880	56102574	404.323	ENSMUSG00000040314	1	1	1002	ENSMUSG00000040314	728	728	696	696	1	119	119	32
Cxcl9	7.74804	2.49818	4.29125	10.7322	0.34664	2.65414	9.53706e-07	1	1	9.36314e-05	8.12828	4.10985e-06	1	0.0303445	0.962524	ENSMUSG00000029417	2	1	3016	ENSMUSG00000029417	7	7	7	7	1	1	1	0	0	0	6	0.357842	5	92321346	92328079	0.192999	ENSMUSG00000029417	2	1	3016	ENSMUSG00000029417	1	1	1	1	1	0	0	0
Cybb	12.0442	7.56498	-7.63434	-4.10409	0.295902	-1.34853	-2.70638e-06	1	1	3.50298e-05	-4.19671	-7.97632e-06	1	0.0128663	7.85436	ENSMUSG00000015340	5	2	5808	ENSMUSG00000015340	138	138	110	110	1	16	16	28	28	0.202899	22	2.92006	X	9435251	9487771	6.81505	ENSMUSG00000015340	5	2	5808	ENSMUSG00000015340	91	91	68	68	1	11	11	23
Dnaja1	132.44	72.2922	92.6826	2.47061	0.334719	1.11508	7.44274e-06	1	1	1.0685e-17	2.32255	8.55349e-05	5.29817e-13	4.07551e-14	62.382	ENSMUSG00000028410	10	5	8629	ENSMUSG00000028410	579	1404	473	1298	0.364407	184	460	106	106	0.0754986	27	23.1921	4	40722149	40737149	55.517	ENSMUSG00000028410	10	3	8629	ENSMUSG00000028410	345	863	305	823	0.370595	114	264	40
Dnajb1	194.433	75.7975	121.945	1.89823	0.84349	1.02161	3.01401e-06	1	1	2.82006e-09	1.78658	0.000109684	0.000139833	3.51707e-06	122.187	ENSMUSG00000005483	2	0	3204	ENSMUSG00000005483	955	955	944	944	1	3	3	11	11	0.0115183	4	45.426	8	83608192	83612653	146.793	ENSMUSG00000005483	2	1	3204	ENSMUSG00000005483	817	817	808	808	1	1	1	9
Dut	106.858	54.1832	66.426	1.72658	0.209393	1.15724	1.47955e-05	1	1	9.35124e-06	1.61758	5.81097e-05	0.463681	0.00443538	83.8025	ENSMUSG00000027203	3	1	2410	ENSMUSG00000027203	626	626	487	487	1	123	123	139	139	0.222045	11	31.1557	2	125247189	125258608	101.925	ENSMUSG00000027203	3	1	2410	ENSMUSG00000027203	481	481	422	422	1	95	95	59
Ear-ps2	29.8325	16.4391	-16.8497	-4.97652	0.000156673	-2.50083	-1.29868e-05	1	0.388431	1.22511e-08	-5.13141	-1.74228e-05	0.000607472	1.34994e-05	10.6792	ENSMUSG00000072599	0	0	466	ENSMUSG00000072599	8	12	0	0		0	0	8	12	1	0	3.97027	14	44046984	44047450	18.7366	ENSMUSG00000072599	0	0	466	ENSMUSG00000072599	10	15	0	0		0	0	10
Ear1	31.5325	6.73052	-11.8799	-3.35633	0.0540101	-1.76151	-7.5999e-06	1	1	0.000123743	-3.51607	-1.25801e-05	1	0.0378753	8.52145	ENSMUSG00000072601	2	1	730	ENSMUSG00000072601	14	19	14	15	0.933333	1	1	0	4	0.210526	4	3.16806	14	43818764	43875517	12.758	ENSMUSG00000072601	2	1	730	ENSMUSG00000072601	48	63	7	16	0.4375	0	0	41
Ear2	86.6889	42.7224	-42.1638	-4.88714	0.016731	-2.0735	-2.7988e-05	1	1	2.31421e-06	-5.06801	-4.33928e-05	0.11475	0.00139511	21.9179	ENSMUSG00000072596	1	1	719	ENSMUSG00000072596	29	38	29	38	0.763158	0	0	0	0	0	2	8.14854	14	44102653	44103534	25.0969	ENSMUSG00000072596	1	1	719	ENSMUSG00000072596	26	31	26	31	0.83871	0	0	0
Elane	1759.16	989.372	-996.34	-4.99442	0.516526	-1.22766	-0.000240203	1	1	8.02641e-07	-5.35288	-0.00105332	0.0397989	0.000552763	1836.9	ENSMUSG00000020125	1	1	920	ENSMUSG00000020125	4141	4141	4075	4075	1	830	830	66	66	0.0159382	5	682.912	10	79886311	79888216	1340.06	ENSMUSG00000020125	1	1	920	ENSMUSG00000020125	2140	2140	2118	2118	1	449	449	22
F13a1	60.0983	16.6693	-39.4743	-3.37851	0.813859	1.03216	1.7167e-06	1	1	4.8153e-13	-3.31023	-3.72585e-05	2.38767e-08	1.25667e-09	42.0307	ENSMUSG00000039109	2	2	3927	ENSMUSG00000039109	1543	1557	398	398	1	53	53	1145	1159	0.74438	16	15.626	13	36867177	37050244	48.3218	ENSMUSG00000039109	2	2	3927	ENSMUSG00000039109	1135	1148	326	326	1	49	49	809
F630028O10Rik	47.6849	19.5234	-27.1054	-3.95813	0.00235165	-1.70124	-1.53236e-05	1	1	9.25237e-12	-4.1496	-2.8217e-05	4.58779e-07	1.91158e-08	27.8152	ENSMUSG00000078122	2	2	3295	ENSMUSG00000078122	227	227	221	221	1	1	1	6	6	0.0264317	5	10.341	X	96239925	96243636	26.4986	ENSMUSG00000078122	2	2	3295	ENSMUSG00000078122	157	157	150	150	1	2	2	7
F830016B08Rik	8.39957	4.62321	5.99268	13.4465	1	1.26333	1.62765e-07	1	1	8.54488e-07	10.2987	5.74753e-06	0.0423698	0.000580408	0.754705	ENSMUSG00000090942	1	1	3297	ENSMUSG00000090942	6	6	6	6	1	0	0	0	0	0	2	0.28058	18	60293379	60303016	0.17655	ENSMUSG00000090942	1	1	3297	ENSMUSG00000090942	6	6	1	1	1	0	0	5
Fam107b	79.673	37.146	-60.1679	-1.42326	0.249933	1.08459	1.54842e-05	1	1	0.000147008	-1.33357	-4.57887e-05	1	0.0441782	183.654	ENSMUSG00000026655	8	1	3762	ENSMUSG00000026655	3132	3170	1666	1666	1	58	58	1466	1504	0.474448	18	68.2781	2	3613757	3782142	166.332	ENSMUSG00000026655	8	2	3762	ENSMUSG00000026655	1664	1682	1075	1075	1	38	38	589
Far2	37.4358	18.5991	-15.3083	-2.81904	0.567202	-1.1504	-3.21626e-06	1	1	0.000111988	-2.9824	-1.63521e-05	1	0.035145	27.7105	ENSMUSG00000030303	2	1	5253	ENSMUSG00000030303	524	594	324	351	0.923077	52	52	200	243	0.409091	15	10.3021	6	148047258	148182758	26.5944	ENSMUSG00000030303	2	1	5253	ENSMUSG00000030303	450	510	224	240	0.933333	41	41	226
Fcnb	31.5974	23.2014	-18.2746	-71.4968	0.103686	-1.82984	-8.73344e-06	1	1	2.8372e-09	-51.3209	-1.88824e-05	0.000140683	3.51707e-06	24.7773	ENSMUSG00000026835	3	2	1339	ENSMUSG00000026835	120	120	80	80	1	19	19	40	40	0.333333	12	9.21159	2	28076377	28084885	16.0845	ENSMUSG00000026835	3	1	1339	ENSMUSG00000026835	58	58	37	37	1	4	4	21
Fth1	480.571	341.601	391.117	1.6282	0.000134697	1.30467	0.000194946	1	0.351523	7.59266e-10	1.52773	0.000337667	3.76482e-05	1.07566e-06	586.15	ENSMUSG00000024661	1	1	866	ENSMUSG00000024661	1178	1278	1124	1224	0.918301	341	373	54	54	0.0422535	4	217.916	19	9982702	9985092	639.89	ENSMUSG00000024661	1	1	866	ENSMUSG00000024661	916	988	880	952	0.92437	275	291	36
Gbp2	35.2759	11.46	20.2285	5.36452	0.481268	1.29849	1.45761e-06	1	1	1.66074e-10	4.96407	1.93578e-05	8.23478e-06	2.57337e-07	6.42834	ENSMUSG00000028270	2	1	2516	ENSMUSG00000028270	47	47	39	39	1	2	2	8	8	0.170213	14	2.3899	3	142620601	142638008	3.00759	ENSMUSG00000028270	2	1	2516	ENSMUSG00000028270	22	22	13	13	1	2	2	9
Gbp7	77.9769	27.2991	48.6104	3.42258	0.342123	1.21885	4.54141e-06	1	1	1.5785e-12	3.21413	4.59459e-05	7.82698e-08	3.72713e-09	23.4909	ENSMUSG00000040253	2	2	5614	ENSMUSG00000040253	339	356	301	318	0.946541	21	21	38	38	0.106742	13	8.73333	3	142530341	142550149	21.1517	ENSMUSG00000040253	2	1	5614	ENSMUSG00000040253	244	258	191	204	0.936275	8	8	53
Gda	19.8305	5.92992	-11.3034	-2.94092	1	1.00568	9.49664e-08	1	1	3.6568e-05	-2.91553	-1.09932e-05	1	0.0132352	14.6011	ENSMUSG00000058624	3	2	6135	ENSMUSG00000058624	476	477	216	216	1	21	21	260	261	0.54717	18	5.42831	19	21391306	21473445	13.5678	ENSMUSG00000058624	3	2	6135	ENSMUSG00000058624	344	345	143	143	1	10	10	201
Gm12185	9.93189	2.38985	6.2566	11.8031	0.517341	1.93496	6.71496e-07	1	1	1.33933e-06	9.34857	5.99599e-06	0.0664106	0.000851418	0.519594	ENSMUSG00000048852	3	2	5587	ENSMUSG00000048852	50	268	5	7	0.714286	1	1	45	261	0.973881	7	0.193172	11	48904655	48992226	0.937671	ENSMUSG00000048852	3	0	5587	ENSMUSG00000048852	45	171	7	9	0.777778	0	0	38
Gm12250	23.6473	9.50109	15.5481	10.0095	1	1.12962	2.45263e-07	1	1	9.17955e-13	8.88981	1.49287e-05	4.55168e-08	2.27584e-09	0.976555	ENSMUSG00000082292	0	0	1274	ENSMUSG00000082292	3	3	0	0		0	0	3	3	1	0	0.363059	11	58187738	58189012	1.82758	ENSMUSG00000082292	0	0	1274	ENSMUSG00000082292	4	4	0	0		0	0	4
Gm13320	6.40467	3.94565	3.58001		0.00124001	20.6334	2.44774e-06	1	1	6.38934e-05	28.585	3.43908e-06	1	0.0218493	0	ENSMUSG00000083545	0	0	141	ENSMUSG00000083545	0	0	0	0		0	0	0	0		0	0	2	14189622	14189763	0	ENSMUSG00000083545	0	0	141	ENSMUSG00000083545	0	0	0	0		0	0	0
Gm13710	16.3429	8.96603	-9.62085	-3.83225	0.023312	-1.7569	-5.8041e-06	1	1	1.04708e-05	-3.9609	-1.0071e-05	0.519195	0.00476326	12.8926	ENSMUSG00000087362	2	2	965	ENSMUSG00000087362	57	72	30	30	1	8	8	27	42	0.583333	5	4.79313	2	84500759	84531322	14.4767	ENSMUSG00000087362	2	2	965	ENSMUSG00000087362	51	68	24	24	1	3	3	27
Gm20507	17.2271	8.87858	-11.1721	-4.53415	0.469125	-1.17324	-2.18728e-06	1	1	2.59487e-07	-4.67034	-1.16415e-05	0.0128667	0.000214444	13.9203	ENSMUSG00000092412	1	0	2860	ENSMUSG00000092412	15	138	0	96	0	0	24	15	42	0.304348	10	5.17524	17	33630758	33645705	12.4151	ENSMUSG00000092412	1	0	2860	ENSMUSG00000092412	19	98	0	61	0	0	17	19
Gm20663	41.2267	14.7458	23.4382	5.1537	0.00991848	2.07192	6.32819e-06	1	1	9.66994e-12	4.74905	2.21329e-05	4.79484e-07	1.91794e-08	6.12442	ENSMUSG00000093378	1	0	474	ENSMUSG00000093378	12	543	0	7	0	0	0	12	536	0.987109	2	2.2769	7	105901567	106093337	7.36817	ENSMUSG00000093378	1	0	474	ENSMUSG00000093378	27	362	0	6	0	0	0	27
Gm22372	4.49475	3.32007	3.88106		1	1	0	1	1	1.1328e-05	31.0083	3.7412e-06	0.5617	0.0049272	0	ENSMUSG00000077777	0	0	136	ENSMUSG00000077777	0	0	0	0		0	0	0	0		0	0	7	106426711	106426847	0	ENSMUSG00000077777	0	0	136	ENSMUSG00000077777	0	0	0	0		0	0	0
Gm22395	6.36757	0	3.93036		1	1	0	1	1	1.65847e-05	31.3842	3.78806e-06	0.822351	0.00685292	0	ENSMUSG00000093780	0	0	96	ENSMUSG00000093780	0	0	0	0		0	0	0	0		0	0	5	64107406	64107502	0	ENSMUSG00000093780	0	0	96	ENSMUSG00000093780	0	0	0	0		0	0	0
Gm23939	9.5193	8.36596	5.96175		8.49045e-06	49.8751	6.09336e-06	0.420999	0.146074	0.000170174	32.8321	3.96857e-06	1	0.048775	0	ENSMUSG00000064814	0	0	133	ENSMUSG00000064814	0	0	0	0		0	0	0	0		0	0	1	133601222	133601355	0	ENSMUSG00000064814	0	0	133	ENSMUSG00000064814	0	0	0	0		0	0	0
Gm25397	6.64442	5.48271	4.10124		0.017051	14.7007	1.70809e-06	1	1	0.000151944	32.7036	3.95256e-06	1	0.0453865	0	ENSMUSG00000093529	0	0	92	ENSMUSG00000093529	0	0	0	0		0	0	0	0		0	0	15	96404857	96404949	0	ENSMUSG00000093529	0	0	92	ENSMUSG00000093529	0	0	0	0		0	0	0
Gm26213	5.55715	0	3.22065		1	1	0	1	1	0.000169254	25.7936	3.09107e-06	1	0.048775	0	ENSMUSG00000089207	0	0	110	ENSMUSG00000089207	0	0	0	0		0	0	0	0		0	0	16	13969347	13969457	0	ENSMUSG00000089207	0	0	110	ENSMUSG00000089207	0	0	0	0		0	0	0
Gm26825	445.864	302.589	354.584	2.14289	0.0646601	1.16145	5.15861e-05	1	1	1.32443e-19	2.00705	0.000321762	6.5672e-15	5.47267e-16	292.099	ENSMUSG00000097554	1	1	2026	ENSMUSG00000097554	84	1472	77	1427	0.0539594	0	0	7	45	0.0305707	2	108.595	5	5781529	5783636	356.261	ENSMUSG00000097554	1	1	2026	ENSMUSG00000097554	86	1266	79	1240	0.0637097	0	0	7
Gm27514	18.9329	16.4193	16.3851	18.1379	0.000115177	5.60737	5.08399e-06	1	0.351523	2.96614e-16	15.2747	1.57513e-05	1.47076e-11	9.80506e-13	0	ENSMUSG00000098268	0	0	110	ENSMUSG00000098268	0	0	0	0		0	0	0	0		0	0	6	129189014	129189124	0	ENSMUSG00000098268	0	0	110	ENSMUSG00000098268	0	0	0	0		0	0	0
Gm4070	35.9759	19.4617	28.9358	9.391	0.146477	1.6555	2.3996e-06	1	1	3.50833e-21	8.56903	2.77083e-05	1.73961e-16	2.17451e-17	3.30874	ENSMUSG00000078606	4	1	9275	ENSMUSG00000078606	6	83	6	74	0.0810811	1	5	0	9	0.108434	9	1.23011	7	105895138	105953967	4.0793	ENSMUSG00000078606	4	0	9275	ENSMUSG00000078606	2	65	2	65	0.0307692	0	1	0
Gm4204	53.5764	28.1207	35.1444	2.16311	0.00129598	1.64698	2.01872e-05	1	1	2.21499e-06	2.02285	3.19151e-05	0.10983	0.00135593	31.6676	ENSMUSG00000079139	0	0	1231	ENSMUSG00000079139	47	94	0	0		0	0	47	94	1	0	11.7732	1	135231994	135233225	40.1927	ENSMUSG00000079139	0	0	1231	ENSMUSG00000079139	44	85	0	0		0	0	44
Gm4366	60.4444	26.3734	36.5248	2.01765	0.0498304	1.34791	1.27398e-05	1	1	8.16913e-06	1.91201	3.33962e-05	0.405066	0.00397124	17.6144	ENSMUSG00000107383	0	0	1342	ENSMUSG00000107383	16	57	0	0		0	0	16	57	1	0	6.54858	7	116824509	116825851	29.4946	ENSMUSG00000107383	0	0	1342	ENSMUSG00000107383	14	68	0	0		0	0	14
Gm4841	48.806	15.8199	27.9733	21.042	1	1.14462	2.25678e-07	1	1	2.38388e-17	18.4487	2.72293e-05	1.18205e-12	8.44319e-14	1.75353	ENSMUSG00000068606	1	1	2838	ENSMUSG00000068606	12	12	12	12	1	0	0	0	0	0	2	0.651919	18	60268300	60273267	3.07656	ENSMUSG00000068606	1	1	2838	ENSMUSG00000068606	15	15	15	15	1	0	0	0
Gm4951	8.66119	3.80502	5.61695	17.9896	0.814815	1.7295	3.38117e-07	1	1	1.25332e-06	12.6388	5.39451e-06	0.0621458	0.000822353	0.783952	ENSMUSG00000073555	1	1	2645	ENSMUSG00000073555	11	11	5	5	1	0	0	6	6	0.545455	3	0.291454	18	60212079	60247820	0.22007	ENSMUSG00000073555	1	1	2645	ENSMUSG00000073555	14	16	1	1	1	0	0	13
Gm5601	36.1377	12.9387	21.6529	2.0745	0.632783	1.08969	1.86459e-06	1	1	2.00815e-05	1.94035	1.95497e-05	0.99574	0.00790269	16.7385	ENSMUSG00000100153	1	0	1437	ENSMUSG00000100153	15	198	0	58	0	0	5	15	140	0.707071	2	6.22295	7	119739925	119742226	24.7093	ENSMUSG00000100153	1	0	1437	ENSMUSG00000100153	10	161	0	61	0	0	8	10
Gm5843	10.2737	8.11377	8.25926	28.9469	0.0390484	-6.24106	-2.16964e-06	1	1	0.000173852	3.24008	5.78748e-06	1	0.0495427	0	ENSMUSG00000084092	1	0	476	ENSMUSG00000084092	0	0	0	0		0	0	0	0		4	0	3	14722415	14729626	1.22287	ENSMUSG00000084092	1	1	476	ENSMUSG00000084092	3	3	1	1	1	1	1	2
Gm6210	19.6736	4.33369	9.16859	3.38001	0.157091	1.65742	2.67816e-06	1	1	8.8548e-05	3.11099	8.59961e-06	1	0.029271	2.56258	ENSMUSG00000107951	0	0	1942	ENSMUSG00000107951	2	12	0	0		0	0	2	12	1	0	0.952702	6	75296117	75298059	5.69496	ENSMUSG00000107951	0	0	1942	ENSMUSG00000107951	3	19	0	0		0	0	3
Gm8995	95.7883	51.0787	72.3043	3.30197	0.00808519	1.4581	1.48178e-05	1	1	3.10817e-20	3.1013	6.79689e-05	1.54119e-15	1.40108e-16	30.6862	ENSMUSG00000063286	0	0	7433	ENSMUSG00000063286	509	550	0	0		0	0	509	550	1	0	11.4084	7	106504238	106511671	34.1436	ENSMUSG00000063286	0	0	7433	ENSMUSG00000063286	400	436	0	0		0	0	400
Gria3	25.1658	9.34946	-18.422	-2.62222	0.184644	-1.2422	-5.97134e-06	1	1	3.40671e-08	-2.76598	-1.95539e-05	0.00168922	3.18721e-05	27.2576	ENSMUSG00000001986	9	4	9859	ENSMUSG00000001986	1493	1495	648	648	1	142	142	845	847	0.566555	35	10.1337	X	41400853	41678601	24.6791	ENSMUSG00000001986	9	5	9859	ENSMUSG00000001986	947	1020	418	418	1	107	107	529
Gstm1	318.683	104.641	-174.48	-2.97871	0.273547	1.22855	4.71612e-05	1	1	2.50777e-05	-2.41361	-0.000120855	1	0.0095652	257.047	ENSMUSG00000058135	4	2	1473	ENSMUSG00000058135	893	982	825	913	0.903614	209	267	68	69	0.0702648	15	95.5637	3	108012254	108017973	182.173	ENSMUSG00000058135	4	1	1473	ENSMUSG00000058135	441	491	411	461	0.89154	109	148	30
Gvin1	18.3618	4.62945	8.98433	3.4165	0.974229	-1.06972	-2.62971e-07	1	1	0.000137243	3.07963	8.39112e-06	1	0.0417497	5.34219	ENSMUSG00000045868	2	0	9005	ENSMUSG00000045868	8	129	0	116	0	0	3	8	13	0.100775	5	1.98609	7	106156555	106215326	2.97345	ENSMUSG00000045868	2	0	9005	ENSMUSG00000045868	1	50	0	46	0	0	0	1
H2-K1	607.006	424.822	472.825	2.42452	0.0336048	1.42636	0.000146754	1	1	7.5211e-07	2.25797	0.000432998	0.0372934	0.000526354	388.314	ENSMUSG00000061232	9	5	2608	ENSMUSG00000061232	2629	2709	2429	2442	0.994676	597	601	200	267	0.0985604	25	144.365	17	33996016	34000333	410.227	ENSMUSG00000061232	9	3	2608	ENSMUSG00000061232	1919	1969	1827	1838	0.994015	480	484	92
Hk3	28.5827	9.56112	-19.8547	-3.27671	0.233414	1.21123	4.89565e-06	1	1	2.70703e-06	-2.7154	-1.46414e-05	0.134228	0.00154285	22.639	ENSMUSG00000025877	8	1	3682	ENSMUSG00000025877	500	500	201	201	1	43	43	299	299	0.598	36	8.41661	13	55005984	55021385	16.9156	ENSMUSG00000025877	8	1	3682	ENSMUSG00000025877	230	230	107	107	1	35	35	123
Hmgn1	101.739	60.4889	69.9773	1.65416	0.552803	1.07282	8.03031e-06	1	1	8.80079e-05	1.54985	6.06333e-05	1	0.029271	105.19	ENSMUSG00000040681	4	3	3221	ENSMUSG00000040681	748	845	721	817	0.882497	2	4	27	28	0.0331361	12	39.1072	16	96120617	96127729	134.452	ENSMUSG00000040681	4	3	3221	ENSMUSG00000040681	669	761	652	744	0.876344	1	2	17
Hnrnpa2b1	350.369	217.992	238.516	1.4142	0.187342	1.07683	4.53875e-05	1	1	1.93725e-07	1.32915	0.000194449	0.00960586	0.000162811	573.565	ENSMUSG00000004980	13	7	6584	ENSMUSG00000004980	9147	9233	9020	9106	0.990556	3860	3878	127	127	0.013755	34	213.237	6	51460931	51469894	556.977	ENSMUSG00000004980	13	6	6584	ENSMUSG00000004980	6321	6386	6235	6300	0.989683	2587	2599	86
Hnrnpc	52.1934	34.2606	39.7836	1.49718	0.0189824	1.23564	1.93719e-05	1	1	9.75908e-05	1.40672	3.34368e-05	1	0.0312196	73.4308	ENSMUSG00000060373	2	1	2869	ENSMUSG00000060373	934	962	482	508	0.948819	65	75	452	454	0.471933	10	27.2997	14	52073379	52104028	82.7782	ENSMUSG00000060373	2	0	2869	ENSMUSG00000060373	566	588	387	408	0.948529	44	49	179
Hsp90aa1	577.891	447.771	487.411	2.37324	0.00570659	1.23846	8.69986e-05	1	1	1.56226e-27	2.22531	0.000447034	7.74646e-23	1.93661e-23	358.797	ENSMUSG00000021270	8	4	3931	ENSMUSG00000021270	1388	3741	1048	3401	0.308145	244	1104	340	340	0.0908848	26	133.392	12	110690604	110702728	358.047	ENSMUSG00000021270	8	4	3931	ENSMUSG00000021270	1034	2676	776	2418	0.320926	158	792	258
Hsp90ab1	866.535	618.324	625.92	1.51541	0.000134192	1.26249	0.00032711	1	0.351523	4.76288e-09	1.42537	0.000530082	0.000236167	5.76018e-06	1213.43	ENSMUSG00000023944	8	5	2999	ENSMUSG00000023944	8648	8880	8543	8775	0.973561	2454	2481	105	105	0.0118243	28	451.124	17	45567774	45573271	1190.76	ENSMUSG00000023944	8	6	2999	ENSMUSG00000023944	6038	6207	5966	6135	0.972453	1712	1733	72
Hsp90b1	233.015	144.699	137.976	1.41471	0.000305936	1.25407	8.67052e-05	1	0.689538	4.40682e-06	1.32919	0.000112344	0.218512	0.00232459	321.524	ENSMUSG00000020048	5	2	4032	ENSMUSG00000020048	2604	3280	2511	3126	0.803263	1486	1525	93	154	0.0469512	26	119.535	10	86690208	86705509	303.169	ENSMUSG00000020048	5	4	4032	ENSMUSG00000020048	1670	2162	1632	2100	0.777143	982	1012	38
Hspa4	97.065	61.9598	69.1295	1.46083	0.439173	1.05784	8.89773e-06	1	1	1.36127e-06	1.37382	5.75103e-05	0.0674986	0.000854412	143.588	ENSMUSG00000020361	3	2	5528	ENSMUSG00000020361	2166	2167	1914	1914	1	976	976	252	253	0.116751	22	53.3825	11	53259813	53300457	138.15	ENSMUSG00000020361	3	1	5528	ENSMUSG00000020361	1486	1487	1312	1312	1	660	660	174
Hspa5	141.387	78.7089	89.0149	1.5078	0.261057	1.09223	1.65707e-05	1	1	3.10357e-06	1.41699	7.49227e-05	0.15389	0.00172911	163.374	ENSMUSG00000026864	6	5	4229	ENSMUSG00000026864	1792	1794	1666	1666	1	471	471	126	128	0.0713489	20	60.7383	2	34771969	34777547	171.088	ENSMUSG00000026864	6	5	4229	ENSMUSG00000026864	1303	1303	1243	1243	1	325	325	60
Hspa8	611.337	400.896	460.802	1.99415	3.31552e-05	1.27103	0.000128583	1	0.217533	8.65323e-30	1.87867	0.000416862	4.29071e-25	1.43024e-25	414.132	ENSMUSG00000015656	10	6	4301	ENSMUSG00000015656	890	4547	638	4295	0.148545	88	785	252	252	0.0554212	30	153.964	9	40800983	40810087	419.139	ENSMUSG00000015656	10	4	4301	ENSMUSG00000015656	671	3336	433	3097	0.139813	59	568	238
Hspd1	444.759	315.897	348.51	1.84623	0.607718	1.03152	1.33046e-05	1	1	1.22996e-22	1.73624	0.000310737	6.09876e-18	8.71252e-19	380.491	ENSMUSG00000025980	3	1	2642	ENSMUSG00000025980	1922	2524	1822	2424	0.75165	373	655	100	100	0.0396197	14	141.457	1	55077834	55088243	400.542	ENSMUSG00000025980	3	1	2642	ENSMUSG00000025980	1476	1877	1418	1818	0.779978	291	483	58
Hspe1	78.0224	52.7228	60.1436	1.84165	0.609852	1.05327	3.90961e-06	1	1	1.10926e-09	1.7301	5.35871e-05	5.50025e-05	1.52785e-06	69.4935	ENSMUSG00000073676	2	2	1474	ENSMUSG00000073676	239	259	227	247	0.919028	102	112	12	12	0.046332	6	25.836	1	55088131	55091307	71.8721	ENSMUSG00000073676	2	2	1474	ENSMUSG00000073676	189	198	173	182	0.950549	87	90	16
Hsph1	179.026	112.933	132.67	4.08336	0.0185099	1.35993	1.59168e-05	1	1	4.44806e-34	3.83433	0.000125338	2.20557e-29	2.20557e-29	38.4118	ENSMUSG00000029657	11	3	7266	ENSMUSG00000029657	747	747	673	673	1	322	322	74	74	0.0990629	38	14.2805	5	149614286	149636376	39.0941	ENSMUSG00000029657	11	3	7266	ENSMUSG00000029657	581	582	488	488	1	194	194	93
I830077J02Rik	15.4085	6.16962	-11.5158	-2.55656	1	-1.00015	-2.89241e-09	1	1	3.28236e-05	-2.57209	-1.14087e-05	1	0.012146	21.7126	ENSMUSG00000074342	3	2	2865	ENSMUSG00000074342	189	189	150	150	1	6	6	39	39	0.206349	11	8.0722	3	105924357	105932664	17.2695	ENSMUSG00000074342	3	1	2865	ENSMUSG00000074342	99	99	85	85	1	6	6	14
Ifi44	16.9726	4.04587	10.801	6.16676	1	1.05294	1.20043e-07	1	1	1.76884e-08	5.54039	1.0295e-05	0.000877081	1.85142e-05	2.63888	ENSMUSG00000028037	4	2	6129	ENSMUSG00000028037	41	41	39	39	1	4	4	2	2	0.0487805	15	0.98107	3	151730921	151749960	2.84917	ENSMUSG00000028037	4	2	6129	ENSMUSG00000028037	38	38	30	30	1	3	3	8
Ifi47	84.6579	26.436	43.1729	4.3935	0.0765478	1.64374	8.49948e-06	1	1	2.19576e-08	4.14314	4.15e-05	0.00108877	2.22198e-05	21.6327	ENSMUSG00000078920	5	1	2473	ENSMUSG00000078920	24	149	24	129	0.186047	19	19	0	20	0.134228	13	8.04249	11	49076586	49096974	7.76741	ENSMUSG00000078920	5	1	2473	ENSMUSG00000078920	7	40	7	33	0.212121	5	5	0
Ifitm1	211.434	87.8834	138.438	2.56361	0.00618988	1.43839	3.99405e-05	1	1	4.39012e-12	2.401	0.000127641	2.17684e-07	9.46453e-09	100.835	ENSMUSG00000025491	3	2	1094	ENSMUSG00000025491	281	284	263	266	0.988722	33	33	18	18	0.0633803	5	37.4878	7	140967220	140969825	99.4972	ENSMUSG00000025491	3	1	1094	ENSMUSG00000025491	197	198	186	187	0.994652	32	32	11
Ifitm3	813.451	316.19	597.196	3.47971	0.0135935	1.32756	8.10257e-05	1	1	2.70927e-27	3.26775	0.000560953	1.34339e-22	2.68679e-23	236.715	ENSMUSG00000025492	1	1	678	ENSMUSG00000025492	378	388	377	387	0.97416	53	53	1	1	0.00257732	2	88.0048	7	141009585	141010770	243.823	ENSMUSG00000025492	1	1	678	ENSMUSG00000025492	277	286	275	284	0.96831	32	32	2
Igsf6	65.5053	27.4015	-29.8844	-5.5797	0.930984	1.02848	9.54786e-07	1	1	3.87833e-05	-5.19699	-2.70713e-05	1	0.0139353	36.9903	ENSMUSG00000035004	1	1	2175	ENSMUSG00000035004	41	219	41	194	0.21134	29	29	0	25	0.114155	6	13.7521	7	121064066	121074572	33.9884	ENSMUSG00000035004	1	1	2175	ENSMUSG00000035004	32	152	32	127	0.251969	19	19	0
Igtp	37.0163	13.7564	20.222	8.778	0.924418	1.18899	5.27221e-07	1	1	5.72548e-11	8.00914	1.95535e-05	2.83898e-06	9.78959e-08	4.51218	ENSMUSG00000078853	3	1	2022	ENSMUSG00000078853	8	23	8	22	0.363636	4	4	0	1	0.0434783	9	1.67752	11	58199555	58207591	1.72726	ENSMUSG00000078853	3	0	2022	ENSMUSG00000078853	4	6	4	6	0.666667	1	1	0
Iigp1	77.4548	35.7661	51.5689	30.1169	0.407492	1.59445	1.15567e-06	1	1	2.59996e-31	26.726	5.00145e-05	1.28919e-26	6.44594e-27	3.32194	ENSMUSG00000054072	2	0	3121	ENSMUSG00000054072	38	38	25	25	1	0	0	13	13	0.342105	3	1.23501	18	60376028	60392627	1.11904	ENSMUSG00000054072	2	0	3121	ENSMUSG00000054072	24	24	6	6	1	0	0	18
Irgm1	22.3763	8.18584	13.6754	3.35594	0.949242	1.05446	3.30904e-07	1	1	6.59184e-07	3.11701	1.28627e-05	0.0326856	0.000473705	6.92374	ENSMUSG00000046879	3	3	5810	ENSMUSG00000046879	130	130	97	97	1	4	4	33	33	0.253846	7	2.57407	11	48861967	48871683	6.21158	ENSMUSG00000046879	3	2	5810	ENSMUSG00000046879	73	73	62	62	1	3	3	11
Irgm2	94.5804	48.5981	64.4068	6.5178	0.312068	1.28661	3.46707e-06	1	1	1.09747e-24	6.1125	6.18455e-05	5.44183e-20	9.06971e-21	11.2388	ENSMUSG00000069874	3	0	3690	ENSMUSG00000069874	122	194	93	100	0.93	0	0	29	94	0.484536	7	4.17829	11	58199617	58222782	11.9887	ENSMUSG00000069874	3	0	3690	ENSMUSG00000069874	92	141	73	76	0.960526	0	0	19
Isg15	10.5115	3.55009	5.81053	4.60419	0.6522	1.44826	7.96513e-07	1	1	9.10108e-05	4.09693	5.50293e-06	1	0.0298859	0.548559	ENSMUSG00000035692	1	1	756	ENSMUSG00000035692	1	1	1	1	1	0	0	0	0	0	2	0.20394	4	156199423	156200818	3.07982	ENSMUSG00000035692	1	1	756	ENSMUSG00000035692	4	4	4	4	1	0	0	0
Isg20	17.0406	9.5671	12.6171	2.69909	0.709131	1.14584	1.12754e-06	1	1	1.5744e-05	2.51646	1.17239e-05	0.780669	0.00656024	7.35777	ENSMUSG00000039236	6	1	1860	ENSMUSG00000039236	34	34	33	33	1	11	11	1	1	0.0294118	14	2.73543	7	78913423	78920396	5.63308	ENSMUSG00000039236	6	1	1860	ENSMUSG00000039236	21	21	18	18	1	3	3	3
Klrb1f	16.5774	8.02678	-12.4052	-3.33248	0.048013	-1.51087	-6.18866e-06	1	1	4.42975e-07	-3.48505	-1.30508e-05	0.0219649	0.000339992	15.7692	ENSMUSG00000030154	6	0	2025	ENSMUSG00000030154	82	82	77	77	1	2	2	5	5	0.0609756	14	5.86261	6	129045900	129057464	17.8219	ENSMUSG00000030154	6	2	2025	ENSMUSG00000030154	75	77	62	62	1	4	4	13
Ldha	238.901	150.913	166.583	1.53167	0.236695	-1.09136	-2.79292e-05	1	1	2.61053e-06	1.38976	0.00013004	0.129443	0.00150515	329.638	ENSMUSG00000063229	15	2	3310	ENSMUSG00000063229	2507	2699	2439	2631	0.927024	293	311	68	68	0.0251945	34	122.551	7	46841474	46855627	302.473	ENSMUSG00000063229	15	2	3310	ENSMUSG00000063229	1663	1784	1599	1720	0.929651	172	177	64
Lgals3bp	86.4042	42.1618	58.6631	2.08183	0.834086	-1.02984	-1.61935e-06	1	1	1.28231e-08	1.95316	5.32628e-05	0.000635835	1.38225e-05	62.0536	ENSMUSG00000033880	5	1	2847	ENSMUSG00000033880	529	529	426	426	1	17	17	103	103	0.194707	15	23.07	11	118392750	118402092	60.5189	ENSMUSG00000033880	5	1	2847	ENSMUSG00000033880	334	334	296	296	1	9	9	38
Lgals9	360.879	177.086	250.869	2.63902	0.102365	1.18923	2.9738e-05	1	1	2.14875e-20	2.48908	0.000234017	1.06546e-15	1.14946e-16	164.565	ENSMUSG00000001123	4	4	2137	ENSMUSG00000001123	1123	1124	848	848	1	361	361	275	276	0.245552	18	61.181	11	78962973	78984946	138.099	ENSMUSG00000001123	4	3	2137	ENSMUSG00000001123	676	676	507	507	1	203	203	169
Lrrc59	73.6847	49.3872	52.0144	1.42837	0.948778	1.00819	1.02051e-06	1	1	0.000100066	1.3434	4.27768e-05	1	0.0318063	119.029	ENSMUSG00000020869	2	1	3073	ENSMUSG00000020869	915	933	864	882	0.979592	33	33	51	51	0.0546624	9	44.2518	11	94629766	94645216	118.387	ENSMUSG00000020869	2	1	3073	ENSMUSG00000020869	654	661	618	625	0.9888	28	28	36
Lta4h	18.4071	11.601	-14.2174	-2.3733	0.160007	-1.27369	-5.44128e-06	1	1	4.07912e-06	-2.50575	-1.52166e-05	0.202263	0.00217487	24.6026	ENSMUSG00000015889	8	6	6102	ENSMUSG00000015889	696	696	362	362	1	138	138	334	334	0.479885	30	9.14664	10	93453410	93484875	19.937	ENSMUSG00000015889	8	6	6102	ENSMUSG00000015889	378	378	209	209	1	78	78	169
Ly6a	75.9492	16.7238	47.3211	7.70998	0.362291	1.37067	2.73271e-06	1	1	2.53626e-14	7.16663	4.54624e-05	1.2576e-09	7.39766e-11	6.88316	ENSMUSG00000075602	6	1	1205	ENSMUSG00000075602	24	26	18	20	0.9	5	6	6	6	0.230769	14	2.55899	15	74994876	74998031	13.0426	ENSMUSG00000075602	6	2	1205	ENSMUSG00000075602	27	30	24	27	0.888889	1	1	3
Ly6c2	138.906	83.9112	-75.2518	-4.88588	0.699876	-1.14197	-1.21985e-05	1	1	6.4874e-06	-5.21059	-7.92907e-05	0.321678	0.00324927	103.375	ENSMUSG00000022584	4	3	2740	ENSMUSG00000022584	612	689	606	683	0.887262	74	93	6	6	0.00870827	10	38.4322	15	75108157	75111970	127.251	ENSMUSG00000022584	4	3	2740	ENSMUSG00000022584	526	606	520	599	0.868114	67	92	6
Lyz2	121.274	46.5682	-58.5046	-1.89373	0.334426	-1.1687	-1.8337e-05	1	1	2.64764e-05	-2.00793	-6.37674e-05	1	0.0100216	84.5144	ENSMUSG00000069516	1	1	1266	ENSMUSG00000069516	252	263	247	258	0.957364	31	34	5	5	0.0190114	4	31.4204	10	117277333	117282274	84.6001	ENSMUSG00000069516	1	1	1266	ENSMUSG00000069516	178	190	172	184	0.934783	19	22	6
Malat1	2344.03	1372.07	-1035.64	-1.59159	0.0100128	-1.42391	-0.000844212	1	1	0.000161977	-1.68657	-0.00115437	1	0.0472449	2070.61	ENSMUSG00000092341	4	4	1834	ENSMUSG00000092341	12637	23386	2694	9157	0.294201	33	166	9943	14229	0.608441	8	769.802	19	5795689	5802672	1815.13	ENSMUSG00000092341	4	4	1834	ENSMUSG00000092341	7460	14655	1675	5719	0.292883	28	103	5785
Marco	5.13894	3.04929	4.42302		1	1	0	1	1	1.26044e-06	35.1989	4.26364e-06	0.0624988	0.000822353	0	ENSMUSG00000026390	2	0	1925	ENSMUSG00000026390	0	0	0	0		0	0	0	0		18	0	1	120474537	120505024	0	ENSMUSG00000026390	2	0	1925	ENSMUSG00000026390	30	30	0	0		0	0	30
Mgl2	11.8322	6.83068	-5.64934	-10.9988	0.306849	-1.47709	-2.10605e-06	1	1	1.82325e-05	-9.74358	-5.85124e-06	0.904061	0.00741033	12.0809	ENSMUSG00000040950	5	1	2094	ENSMUSG00000040950	64	65	60	61	0.983607	2	2	4	4	0.0615385	19	4.49136	11	70130328	70137550	5.55955	ENSMUSG00000040950	5	0	2094	ENSMUSG00000040950	24	24	20	20	1	0	0	4
Mpeg1	33.9206	18.6645	-21.07	-1.69324	0.895544	1.02025	1.00351e-06	1	1	0.00016053	-1.68403	-2.01312e-05	1	0.0471798	40.7535	ENSMUSG00000046805	1	1	4335	ENSMUSG00000046805	428	428	426	426	1	0	0	2	2	0.0046729	2	15.1511	19	12460778	12465284	39.7456	ENSMUSG00000046805	1	1	4335	ENSMUSG00000046805	296	296	296	296	1	0	0	0
Mpo	3186.82	1101.69	-1736.37	-2.27059	0.985241	1.00038	1.12654e-06	1	1	4.45688e-07	-2.26971	-0.00167784	0.0220995	0.000339992	3292.85	ENSMUSG00000009350	6	5	3424	ENSMUSG00000009350	19478	29639	18551	27187	0.682348	10732	11208	927	2452	0.0827288	25	1224.2	11	87793580	87804413	2979.96	ENSMUSG00000009350	6	5	3424	ENSMUSG00000009350	12946	18787	12341	17529	0.704033	6833	7081	605
Mrfap1	160.522	109.308	115.541	1.72816	0.0529364	1.24098	3.94498e-05	1	1	9.59421e-06	1.61344	0.000100421	0.475729	0.00444606	162.562	ENSMUSG00000055302	1	1	1648	ENSMUSG00000055302	645	646	645	646	0.998452	0	0	0	0	0	2	60.4366	5	36794866	36796772	177.31	ENSMUSG00000055302	1	1	1648	ENSMUSG00000055302	503	503	502	502	1	1	1	1
Mt2	82.7239	40.1925	46.9033	2.1545	0.602911	-1.09662	-3.82659e-06	1	1	1.16999e-05	1.95344	4.14081e-05	0.58014	0.00504469	53.602	ENSMUSG00000031762	2	1	588	ENSMUSG00000031762	75	77	74	76	0.973684	15	15	1	1	0.012987	5	19.9279	8	94172663	94173568	38.6077	ENSMUSG00000031762	2	1	588	ENSMUSG00000031762	39	40	38	39	0.974359	11	11	1
Muc13	95.2558	52.3893	67.418	1.68538	0.00695945	1.2536	2.56034e-05	1	1	7.58976e-09	1.58533	5.90946e-05	0.000376338	8.75205e-06	83.5427	ENSMUSG00000022824	2	2	3038	ENSMUSG00000022824	928	1006	602	612	0.98366	129	131	326	394	0.39165	15	31.0591	16	33794036	33819934	94.0763	ENSMUSG00000022824	2	1	3038	ENSMUSG00000022824	691	739	482	491	0.98167	85	85	209
Ncf1	22.4308	9.1366	-11.1762	-3.01898	0.336666	-1.25644	-3.52642e-06	1	1	2.28596e-05	-3.16499	-1.18187e-05	1	0.00878677	25.7	ENSMUSG00000015950	7	1	3663	ENSMUSG00000015950	84	297	20	227	0.0881057	15	15	64	70	0.23569	21	9.55463	5	134220052	134229625	8.74002	ENSMUSG00000015950	7	0	3663	ENSMUSG00000015950	26	73	8	55	0.145455	2	2	18
Ndufaf2	38.1961	21.3041	26.8716	1.97369	0.774462	-1.05092	-1.38299e-06	1	1	4.04613e-06	1.84399	2.40896e-05	0.200627	0.00217487	27.4845	ENSMUSG00000068184	1	1	679	ENSMUSG00000068184	198	199	45	45	1	18	18	153	154	0.773869	4	10.218	13	108052589	108158625	26.5753	ENSMUSG00000068184	1	1	679	ENSMUSG00000068184	162	162	31	31	1	9	9	131
Npm1	2048.44	1342.63	1439.17	1.77583	0.283184	1.12179	0.000232268	1	1	1.39028e-06	1.66758	0.00127316	0.0689368	0.000861711	1802.32	ENSMUSG00000057113	6	5	2665	ENSMUSG00000057113	7579	11731	7430	11582	0.641513	6008	8793	149	149	0.0127014	21	670.056	11	33152286	33163206	2176.32	ENSMUSG00000057113	6	5	2665	ENSMUSG00000057113	6693	10059	6600	9964	0.662385	5155	7421	93
Oas2	10.9621	2.73657	6.56233	7.38289	1	1.01803	2.12461e-08	1	1	2.43955e-06	6.31541	6.2632e-06	0.120965	0.00144006	1.0249	ENSMUSG00000032690	4	0	4451	ENSMUSG00000032690	48	49	11	11	1	1	1	37	38	0.77551	17	0.381031	5	120730332	120749853	0.915434	ENSMUSG00000032690	4	0	4451	ENSMUSG00000032690	41	41	7	7	1	0	0	34
Oas3	33.4457	19.6088	25.5263	4.04349	0.522792	1.19144	1.67002e-06	1	1	1.9496e-13	3.76062	2.40818e-05	9.66707e-09	5.3706e-10	10.1555	ENSMUSG00000032661	3	1	5227	ENSMUSG00000032661	139	139	128	128	1	5	5	11	11	0.0791367	20	3.77557	5	120753097	120777661	7.68393	ENSMUSG00000032661	3	1	5227	ENSMUSG00000032661	106	106	69	69	1	2	2	37
Oasl2	56.2341	15.338	33.6717	3.72779	0.95242	-1.02732	-3.41454e-07	1	1	1.23216e-09	3.48179	3.18626e-05	6.10968e-05	1.65127e-06	15.3953	ENSMUSG00000029561	7	1	3879	ENSMUSG00000029561	173	173	144	144	1	10	10	29	29	0.16763	20	5.72358	5	114896935	114912234	16.0565	ENSMUSG00000029561	7	2	3879	ENSMUSG00000029561	140	140	107	107	1	1	1	33
Odc1	152.922	82.3972	105.081	2.01703	0.857614	1.02409	2.57332e-06	1	1	6.35456e-08	1.88075	9.40854e-05	0.00315091	5.83502e-05	116.256	ENSMUSG00000011179	1	1	2547	ENSMUSG00000011179	658	762	610	714	0.854342	37	60	48	48	0.0629921	12	43.221	12	17544872	17551502	116.326	ENSMUSG00000011179	1	1	2547	ENSMUSG00000011179	496	546	459	509	0.901768	29	41	37
Olr1	26.9655	18.7218	-16.8751	-4.87183	0.113099	-1.48569	-7.21207e-06	1	1	1.0501e-07	-5.08963	-1.77265e-05	0.00520691	9.13492e-05	28.6768	ENSMUSG00000030162	5	1	3572	ENSMUSG00000030162	329	329	247	247	1	7	7	82	82	0.24924	13	10.6613	6	129485243	129507165	25.4214	ENSMUSG00000030162	5	1	3572	ENSMUSG00000030162	193	193	156	156	1	1	1	37
Pa2g4	136.243	74.5158	82.1374	1.36534	0.266886	-1.07165	-1.57329e-05	1	1	0.00011619	1.25772	6.06426e-05	1	0.0362345	213.611	ENSMUSG00000025364	3	3	2751	ENSMUSG00000025364	1472	1497	1392	1417	0.982357	622	633	80	80	0.0534402	19	79.4153	10	128557765	128565934	218.361	ENSMUSG00000025364	3	3	2751	ENSMUSG00000025364	1075	1091	1017	1032	0.985465	462	470	58
Parp12	14.1565	5.99168	9.96389	3.14559	0.199229	1.50076	2.44677e-06	1	1	2.12371e-05	2.90776	9.32156e-06	1	0.00822691	6.64367	ENSMUSG00000038507	2	2	3995	ENSMUSG00000038507	96	96	64	64	1	10	10	32	32	0.333333	14	2.46995	6	39086409	39118349	5.53673	ENSMUSG00000038507	2	2	3995	ENSMUSG00000038507	60	60	38	38	1	7	7	22
Pf4	40.5795	11.9295	-18.6776	-2.28641	0.00717501	-1.7254	-1.43296e-05	1	1	3.65124e-05	-2.40696	-1.99232e-05	1	0.0132352	19.5564	ENSMUSG00000029373	3	1	721	ENSMUSG00000029373	34	34	34	34	1	8	8	0	0	0	7	7.27057	5	90772434	90773383	31.4859	ENSMUSG00000029373	3	1	721	ENSMUSG00000029373	39	39	39	39	1	12	12	0
Pim1	47.1396	33.2302	37.0825	2.15237	0.359246	1.12824	4.24135e-06	1	1	2.02741e-09	2.02391	3.38635e-05	0.000100529	2.64551e-06	28.2971	ENSMUSG00000024014	1	1	2638	ENSMUSG00000024014	200	201	179	180	0.994444	2	2	21	21	0.104478	6	10.5202	17	29490811	29496111	26.4785	ENSMUSG00000024014	1	1	2638	ENSMUSG00000024014	131	133	119	120	0.991667	1	1	12
Plek	35.4589	11.3085	-24.4582	-1.82094	0.162608	-1.18933	-8.88425e-06	1	1	1.2792e-06	-1.93365	-2.6947e-05	0.0634292	0.000823756	62.4931	ENSMUSG00000020120	3	1	4486	ENSMUSG00000020120	887	887	676	676	1	44	44	211	211	0.23788	14	23.2334	11	16971205	17052381	50.9941	ENSMUSG00000020120	3	1	4486	ENSMUSG00000020120	566	575	393	393	1	25	25	173
Prg2	167.29	117.918	-95.9999	-1.69713	0.0110294	-1.40525	-6.90803e-05	1	1	1.94497e-05	-1.79752	-0.00010628	0.964413	0.00777753	166.775	ENSMUSG00000027073	1	1	838	ENSMUSG00000027073	343	343	337	337	1	174	174	6	6	0.0174927	6	62.0027	2	84980460	84983632	204.911	ENSMUSG00000027073	1	1	838	ENSMUSG00000027073	306	306	295	295	1	154	154	11
Psmb8	47.3177	28.5394	33.4374	1.72476	0.0840686	1.2336	1.10725e-05	1	1	1.76689e-05	1.62197	2.94802e-05	0.87611	0.00724058	36.9844	ENSMUSG00000024338	3	1	2736	ENSMUSG00000024338	91	261	91	244	0.372951	58	58	0	17	0.0651341	12	13.7499	17	34197720	34201454	41.6991	ENSMUSG00000024338	3	2	2736	ENSMUSG00000024338	78	200	78	196	0.397959	53	54	0
Psmb9	23.0991	12.3513	15.761	2.02449	0.220733	1.26433	4.20251e-06	1	1	9.52459e-05	1.89637	1.42508e-05	1	0.0306673	15.4142	ENSMUSG00000096727	6	4	3659	ENSMUSG00000096727	160	160	136	136	1	48	48	24	24	0.15	16	5.73062	17	34181987	34187764	18.2946	ENSMUSG00000096727	6	4	3659	ENSMUSG00000096727	145	145	115	115	1	34	34	30
Psme1	274.749	122.569	170.94	1.64508	0.779404	1.02241	6.09385e-06	1	1	6.84545e-09	1.55017	0.000149626	0.000339432	8.08171e-06	270.341	ENSMUSG00000022216	12	5	2209	ENSMUSG00000022216	1351	1442	1349	1440	0.936806	669	711	2	2	0.00138696	38	100.506	14	55578122	55581529	257.973	ENSMUSG00000022216	12	4	2209	ENSMUSG00000022216	910	982	907	979	0.926456	442	475	3
Ptges3	115.385	52.8799	73.5597	1.56157	0.743318	-1.03091	-4.03753e-06	1	1	1.12103e-05	1.46337	6.24002e-05	0.555863	0.00491914	150.583	ENSMUSG00000071072	3	3	2217	ENSMUSG00000071072	774	981	601	805	0.746584	132	290	173	176	0.179409	12	55.9829	10	128058953	128077272	125.764	ENSMUSG00000071072	3	2	2217	ENSMUSG00000071072	468	587	360	479	0.751566	65	165	108
Ran	151.818	72.1088	99.4583	1.58745	0.117281	1.13258	2.30567e-05	1	1	1.00967e-07	1.48906	8.50505e-05	0.00500647	8.94012e-05	173.658	ENSMUSG00000029430	3	0	2646	ENSMUSG00000029430	480	1121	467	1108	0.42148	77	242	13	13	0.0115968	10	64.5617	5	129020068	129024323	175.55	ENSMUSG00000029430	3	1	2646	ENSMUSG00000029430	396	807	387	798	0.484962	40	134	9
Rpl27	28.6579	14.2212	17.7444	2.04197	0.116334	1.34042	5.98585e-06	1	1	7.51082e-05	1.9165	1.61152e-05	1	0.025335	15.6698	ENSMUSG00000063316	5	2	1535	ENSMUSG00000063316	24	79	4	58	0.0689655	1	31	20	21	0.265823	11	5.82565	11	101442297	101445529	15.5476	ENSMUSG00000063316	5	3	1535	ENSMUSG00000063316	12	47	6	41	0.146341	0	19	6
Rpl27a	82.8671	43.6702	52.123	1.63535	0.0168944	1.31536	2.66516e-05	1	1	0.000160802	1.53431	4.51556e-05	1	0.0471798	86.7095	ENSMUSG00000046364	6	2	2774	ENSMUSG00000046364	428	619	390	580	0.672414	2	73	38	39	0.0630048	16	32.2364	7	109519146	109522367	91.2787	ENSMUSG00000046364	6	2	2774	ENSMUSG00000046364	327	466	296	435	0.68046	0	45	31
Rps14	126.055	68.6361	87.7122	1.88104	0.00563898	1.30183	3.07452e-05	1	1	1.78274e-10	1.77701	7.9147e-05	8.83973e-06	2.6787e-07	93.4896	ENSMUSG00000024608	6	3	1384	ENSMUSG00000024608	308	349	271	312	0.86859	115	145	37	37	0.106017	15	34.7571	18	60774509	60778546	87.481	ENSMUSG00000024608	6	3	1384	ENSMUSG00000024608	228	251	185	208	0.889423	74	93	43
Rps2-ps13	27.7227	10.9627	17.428	4.18507	0.00177826	2.37931	7.90308e-06	1	1	6.47534e-08	3.87735	1.64864e-05	0.0032108	5.83782e-05	7.0529	ENSMUSG00000081684	0	0	882	ENSMUSG00000081684	2	15	0	0		0	0	2	15	1	0	2.62209	X	52898587	52899469	0	ENSMUSG00000081684	0	0	882	ENSMUSG00000081684	0	0	0	0		0	0	0
Rps6ka3	52.6619	26.4335	37.2084	1.73375	0.147935	1.19121	9.97339e-06	1	1	1.09726e-05	1.6284	3.27768e-05	0.544077	0.00490159	55.9127	ENSMUSG00000031309	9	3	8322	ENSMUSG00000031309	1328	1329	1122	1122	1	101	101	206	207	0.155756	41	20.7869	X	159210306	159368244	43.4361	ENSMUSG00000031309	9	2	8322	ENSMUSG00000031309	790	796	621	621	1	59	59	169
Rsrp1	67.083	46.2922	-41.2556	-1.55699	0.609363	-1.05894	-6.57936e-06	1	1	5.14078e-06	-1.65236	-4.66698e-05	0.254905	0.00262789	105.38	ENSMUSG00000037266	8	4	3349	ENSMUSG00000037266	880	880	851	851	1	48	48	29	29	0.0329545	23	39.1777	4	134923591	134927671	83.9496	ENSMUSG00000037266	8	4	3349	ENSMUSG00000037266	503	503	483	483	1	28	28	20
Rtp4	17.429	7.37789	12.2989	5.29117	0.419971	1.43101	1.32164e-06	1	1	3.16792e-08	4.80841	1.16779e-05	0.00157081	3.02079e-05	6.03286	ENSMUSG00000033355	5	0	2131	ENSMUSG00000033355	40	40	31	31	1	4	4	9	9	0.225	12	2.24287	16	23520290	23614222	4.09727	ENSMUSG00000033355	5	1	2131	ENSMUSG00000033355	46	72	15	15	1	2	2	31
S100a8	328.269	209.987	-166.698	-12.5353	0.00338975	-3.68958	-0.00013527	1	1	2.91651e-07	-13.1612	-0.000171464	0.0144615	0.000237074	100.989	ENSMUSG00000056054	2	2	694	ENSMUSG00000056054	174	174	169	169	1	51	51	5	5	0.0287356	5	37.545	3	90668977	90670035	98.1325	ENSMUSG00000056054	2	2	694	ENSMUSG00000056054	119	119	117	117	1	27	27	2
S100a9	1466.63	898.367	-689.841	-14.2139	0.0329945	-3.19384	-0.000521424	1	1	1.06049e-05	-14.993	-0.00070847	0.525844	0.0047804	278.857	ENSMUSG00000056071	2	1	522	ENSMUSG00000056071	373	373	351	351	1	32	32	22	22	0.0589812	5	103.672	3	90692631	90695721	379.136	ENSMUSG00000056071	2	1	522	ENSMUSG00000056071	357	357	340	340	1	22	22	17
Scarna2	21.5828	9.48169	-10.6775	-2.83247	0.0724875	-1.54399	-6.0243e-06	1	1	6.55548e-05	-2.97852	-1.1358e-05	1	0.022264	17.0292	ENSMUSG00000088185	0	0	414	ENSMUSG00000088185	17	17	0	0		0	0	17	17	1	0	6.33102	3	108554337	108554751	11.248	ENSMUSG00000088185	0	0	414	ENSMUSG00000088185	8	8	0	0		0	0	8
Serpina3f	10.6591	4.63392	6.44745	6.88086	0.482692	1.805	1.00482e-06	1	1	6.89929e-06	5.92581	6.14857e-06	0.342101	0.00338714	1.44877	ENSMUSG00000066363	3	0	2290	ENSMUSG00000066363	10	11	7	8	0.875	1	1	3	3	0.272727	8	0.538616	12	104214543	104221129	0.254186	ENSMUSG00000066363	3	0	2290	ENSMUSG00000066363	5	5	1	1	1	0	0	4
Serpina3g	85.1181	34.5102	53.1897	3.58384	0.032792	1.55465	1.17704e-05	1	1	2.54505e-11	3.37838	5.0473e-05	1.26196e-06	4.67394e-08	19.3072	ENSMUSG00000041481	4	2	2105	ENSMUSG00000041481	99	105	92	98	0.938776	4	6	7	7	0.0666667	12	7.17793	12	104236244	104241939	16.868	ENSMUSG00000041481	4	2	2105	ENSMUSG00000041481	69	71	59	61	0.967213	3	3	10
Serpinb1a	45.8673	18.7078	-23.8187	-1.83192	0.981324	1.01273	6.41948e-07	1	1	0.000119704	-1.81812	-2.26875e-05	1	0.0370971	48.6639	ENSMUSG00000044734	2	2	1943	ENSMUSG00000044734	266	268	226	228	0.991228	30	30	40	40	0.149254	9	18.092	13	32842091	32851185	60.2157	ENSMUSG00000044734	2	2	1943	ENSMUSG00000044734	226	227	200	201	0.995025	26	26	26
Sgms2	20.9703	5.14444	-10.1774	-5.11953	1	1.0325	3.90307e-07	1	1	6.80178e-06	-4.78959	-9.5007e-06	0.337266	0.00337266	12.5872	ENSMUSG00000050931	4	1	6227	ENSMUSG00000050931	378	379	189	189	1	5	5	189	190	0.501319	13	4.67959	3	131318984	131491411	10.9369	ENSMUSG00000050931	4	1	6227	ENSMUSG00000050931	229	230	117	117	1	4	4	112
Slpi	15.9657	10.8501	-11.9657	-2.86742	0.731342	1.078	1.31099e-06	1	1	6.12196e-05	-2.66727	-1.05061e-05	1	0.0210804	17.5725	ENSMUSG00000017002	3	1	1180	ENSMUSG00000017002	206	209	50	50	1	14	14	156	159	0.760766	9	6.53301	2	164354069	164389095	18.7451	ENSMUSG00000017002	3	1	1180	ENSMUSG00000017002	204	206	38	38	1	19	19	166
Srsf5	75.8612	48.9295	-49.9843	-1.32545	0.736327	-1.02419	-4.82527e-06	1	1	4.83246e-06	-1.37884	-5.61409e-05	0.239618	0.00252229	200.18	ENSMUSG00000021134	12	7	3988	ENSMUSG00000021134	1690	1955	1660	1925	0.862338	388	586	30	30	0.0153453	28	74.4219	12	80945503	80950507	168.583	ENSMUSG00000021134	12	5	3988	ENSMUSG00000021134	1006	1166	995	1155	0.861472	222	356	11
Stat1	50.2843	23.1271	34.9347	4.63364	0.803211	1.06727	6.722e-07	1	1	1.27192e-15	4.32354	3.32087e-05	6.30684e-11	3.94177e-12	10.2729	ENSMUSG00000026104	12	0	7105	ENSMUSG00000026104	116	263	98	176	0.556818	21	73	18	87	0.330798	49	3.81921	1	52119439	52161865	11.2239	ENSMUSG00000026104	12	1	7105	ENSMUSG00000026104	87	183	85	137	0.620438	15	40	2
Stip1	105.311	88.8191	88.5656	1.8301	0.635892	1.045	4.9297e-06	1	1	1.60443e-11	1.72058	7.89349e-05	7.95558e-07	3.05984e-08	90.8431	ENSMUSG00000024966	1	1	2173	ENSMUSG00000024966	594	606	465	476	0.976891	147	156	129	130	0.214521	14	33.7732	19	7020695	7040026	110.631	ENSMUSG00000024966	1	1	2173	ENSMUSG00000024966	492	499	408	413	0.987893	133	137	84
Sun2	239.995	105.994	-124.025	-1.97451	0.632818	-1.07211	-1.74725e-05	1	1	9.27066e-07	-2.10908	-0.000136608	0.0459686	0.000621197	304.377	ENSMUSG00000042524	9	1	4969	ENSMUSG00000042524	3818	3875	3647	3647	1	74	74	171	228	0.0588387	33	113.16	15	79724069	79742536	260.41	ENSMUSG00000042524	9	1	4969	ENSMUSG00000042524	2357	2394	2221	2223	0.9991	33	33	136
Tgtp1	38.4817	3.98155	17.2976	30.3384	0.858242	1.46867	3.40358e-07	1	1	6.855e-10	24.3895	1.69858e-05	3.39905e-05	9.99722e-07	0.25879	ENSMUSG00000078922	3	0	3205	ENSMUSG00000078922	0	3	0	2	0	0	0	0	1	0.333333	7	0.0962115	11	48985326	48994172	0.181618	ENSMUSG00000078922	3	0	3205	ENSMUSG00000078922	0	1	0	1	0	0	0	0
Tgtp2	85.5087	20.4652	50.899	16.1706	0.698604	1.20709	7.40692e-07	1	1	2.31817e-20	14.8716	4.96135e-05	1.14946e-15	1.14946e-16	3.67	ENSMUSG00000078921	2	1	2938	ENSMUSG00000078921	5	32	5	26	0.192308	2	4	0	6	0.1875	4	1.36442	11	49057193	49064206	5.74557	ENSMUSG00000078921	2	1	2938	ENSMUSG00000078921	6	30	6	29	0.206897	4	8	0
Tifab	47.1029	9.85132	-28.8547	-2.61677	0.514556	-1.09702	-4.23822e-06	1	1	3.63018e-11	-2.76332	-3.05809e-05	1.80003e-06	6.42867e-08	40.3092	ENSMUSG00000049625	1	1	3498	ENSMUSG00000049625	366	366	340	340	1	5	5	26	26	0.0710383	3	14.9859	13	56173702	56178885	42.2669	ENSMUSG00000049625	1	1	3498	ENSMUSG00000049625	264	264	254	254	1	6	6	10
Timm8a1	101.828	72.2753	68.0843	1.70164	0.920572	-1.01641	-1.61988e-06	1	1	0.000138604	1.58737	5.89266e-05	1	0.0419066	103.896	ENSMUSG00000048007	1	1	1421	ENSMUSG00000048007	75	367	64	356	0.179775	0	1	11	11	0.0299728	2	38.6261	X	134537255	134541865	119.203	ENSMUSG00000048007	1	1	1421	ENSMUSG00000048007	61	295	57	291	0.195876	0	0	4
Tuba1b	868.339	430.002	519.14	1.3954	0.304628	-1.06841	-8.75628e-05	1	1	4.66796e-05	1.29118	0.000398172	1	0.0164156	1309.38	ENSMUSG00000023004	2	1	1875	ENSMUSG00000023004	4235	5925	4230	5920	0.714527	30	210	5	5	0.000843882	6	486.794	15	98931424	98934565	1290.83	ENSMUSG00000023004	2	1	1875	ENSMUSG00000023004	3146	4162	3143	4158	0.755892	13	105	3
Tubb4b	424.86	225.205	287.165	1.54894	0.967644	1.00358	1.93346e-06	1	1	9.69133e-06	1.44727	0.000241312	0.480545	0.00444949	540.236	ENSMUSG00000036752	2	2	2088	ENSMUSG00000036752	1546	2721	1545	2720	0.568015	5	7	1	1	0.000367512	6	200.846	2	25222159	25224702	554.208	ENSMUSG00000036752	2	2	2088	ENSMUSG00000036752	1125	1989	1124	1988	0.565392	4	5	1
Ube2l6	40.7809	19.7258	26.2862	3.68882	0.617216	1.15206	1.5466e-06	1	1	6.18252e-11	3.44202	2.48376e-05	3.0656e-06	1.02187e-07	11.8429	ENSMUSG00000027078	4	1	1996	ENSMUSG00000027078	73	78	52	57	0.912281	1	1	21	21	0.269231	12	4.40291	2	84798827	84810335	12.5399	ENSMUSG00000027078	4	1	1996	ENSMUSG00000027078	70	71	42	43	0.976744	0	0	28
Usmg5	107.496	32.5873	61.4339	2.38843	0.0688968	1.42919	1.98149e-05	1	1	3.03155e-05	2.20557	5.5659e-05	1	0.0113022	49.8625	ENSMUSG00000071528	1	1	341	ENSMUSG00000071528	42	55	29	41	0.707317	15	26	13	14	0.254545	4	18.5376	19	47083470	47090625	40.9679	ENSMUSG00000071528	1	1	341	ENSMUSG00000071528	28	34	18	24	0.75	9	13	10
Wfdc21	15.109	11.8547	-8.32908		0.306686	-1.44435	-2.6766e-06	1	1	4.94928e-07	-69.7848	-8.57555e-06	0.024541	0.000366283	5.73332	ENSMUSG00000051748	1	1	434	ENSMUSG00000051748	8	8	6	6	1	2	2	2	2	0.25	3	2.13151	11	83746939	83752642	5.36484	ENSMUSG00000051748	1	1	434	ENSMUSG00000051748	9	9	4	4	1	0	0	5
Ywhah	51.4908	30.2424	37.9746	1.57637	0.487771	1.08223	5.57924e-06	1	1	9.20692e-05	1.47736	3.23881e-05	1	0.0300346	70.395	ENSMUSG00000018965	3	1	2274	ENSMUSG00000018965	372	401	357	386	0.92487	7	7	15	15	0.0374065	6	26.1711	5	33018815	33027966	74.4885	ENSMUSG00000018965	3	2	2274	ENSMUSG00000018965	302	315	278	291	0.955326	3	3	24
Zbp1	12.0126	2.47282	8.36261	21.9223	0.210734	-3.07001	-1.06805e-06	1	1	2.79259e-06	5.41104	6.98718e-06	0.13847	0.00157353	0.94012	ENSMUSG00000027514	3	1	3529	ENSMUSG00000027514	9	9	8	8	1	2	2	1	1	0.111111	13	0.349513	2	173206611	173218923	1.97932	ENSMUSG00000027514	3	2	3529	ENSMUSG00000027514	13	13	12	12	1	3	3	1
[truncated: 220 more columns]

## Sheet: Control vs All - I3
Feature ID	Experiment - Range (original values)	Experiment - IQR (original values)	Experiment - Difference (original values)	Experiment - Fold Change (original values)	EDGE test: Control vs ACV, tagwise dispersions - P-value	EDGE test: Control vs ACV, tagwise dispersions - Fold change	EDGE test: Control vs ACV, tagwise dispersions - Weighted difference	EDGE test: Control vs ACV, tagwise dispersions - Bonferroni	EDGE test: Control vs ACV, tagwise dispersions - FDR p-value correction	EDGE test: Control vs WCV, tagwise dispersions - P-value	EDGE test: Control vs WCV, tagwise dispersions - Fold change	EDGE test: Control vs WCV, tagwise dispersions - Weighted difference	EDGE test: Control vs WCV, tagwise dispersions - Bonferroni	EDGE test: Control vs WCV, tagwise dispersions - FDR p-value correction	Control - 1-FHD-0054_S1_L001_R1_001 (paired) trimmed (paired) (GE) - Expression values	Control - 1-FHD-0054_S1_L001_R1_001 (paired) trimmed (paired) (GE) - Gene name	Control - 1-FHD-0054_S1_L001_R1_001 (paired) trimmed (paired) (GE) - Transcripts annotated	Control - 1-FHD-0054_S1_L001_R1_001 (paired) trimmed (paired) (GE) - Detected transcripts	Control - 1-FHD-0054_S1_L001_R1_001 (paired) trimmed (paired) (GE) - Exon length	Control - 1-FHD-0054_S1_L001_R1_001 (paired) trimmed (paired) (GE) - Gene ID	Control - 1-FHD-0054_S1_L001_R1_001 (paired) trimmed (paired) (GE) - Unique gene reads	Control - 1-FHD-0054_S1_L001_R1_001 (paired) trimmed (paired) (GE) - Total gene reads	Control - 1-FHD-0054_S1_L001_R1_001 (paired) trimmed (paired) (GE) - Unique exon reads	Control - 1-FHD-0054_S1_L001_R1_001 (paired) trimmed (paired) (GE) - Total exon reads	Control - 1-FHD-0054_S1_L001_R1_001 (paired) trimmed (paired) (GE) - Ratio of unique to total (exon reads)	Control - 1-FHD-0054_S1_L001_R1_001 (paired) trimmed (paired) (GE) - Unique exon-exon reads	Control - 1-FHD-0054_S1_L001_R1_001 (paired) trimmed (paired) (GE) - Total exon-exon reads	Control - 1-FHD-0054_S1_L001_R1_001 (paired) trimmed (paired) (GE) - Unique intron reads	Control - 1-FHD-0054_S1_L001_R1_001 (paired) trimmed (paired) (GE) - Total intron reads	Control - 1-FHD-0054_S1_L001_R1_001 (paired) trimmed (paired) (GE) - Ratio of intron to total gene reads	Control - 1-FHD-0054_S1_L001_R1_001 (paired) trimmed (paired) (GE) - Exons	Control - 1-FHD-0054_S1_L001_R1_001 (paired) trimmed (paired) (GE) - RPKM	Control - 1-FHD-0054_S1_L001_R1_001 (paired) trimmed (paired) (GE) - Chromosome	Control - 1-FHD-0054_S1_L001_R1_001 (paired) trimmed (paired) (GE) - Chromosome region start	Control - 1-FHD-0054_S1_L001_R1_001 (paired) trimmed (paired) (GE) - Chromosome region end	Control - 2-FHD-0055_S2_L001_R1_001 (paired) trimmed (paired) (GE) - Expression values	Control - 2-FHD-0055_S2_L001_R1_001 (paired) trimmed (paired) (GE) - Gene name	Control - 2-FHD-0055_S2_L001_R1_001 (paired) trimmed (paired) (GE) - Transcripts annotated	Control - 2-FHD-0055_S2_L001_R1_001 (paired) trimmed (paired) (GE) - Detected transcripts	Control - 2-FHD-0055_S2_L001_R1_001 (paired) trimmed (paired) (GE) - Exon length	Control - 2-FHD-0055_S2_L001_R1_001 (paired) trimmed (paired) (GE) - Gene ID	Control - 2-FHD-0055_S2_L001_R1_001 (paired) trimmed (paired) (GE) - Unique gene reads	Control - 2-FHD-0055_S2_L001_R1_001 (paired) trimmed (paired) (GE) - Total gene reads	Control - 2-FHD-0055_S2_L001_R1_001 (paired) trimmed (paired) (GE) - Unique exon reads	Control - 2-FHD-0055_S2_L001_R1_001 (paired) trimmed (paired) (GE) - Total exon reads	Control - 2-FHD-0055_S2_L001_R1_001 (paired) trimmed (paired) (GE) - Ratio of unique to total (exon reads)	Control - 2-FHD-0055_S2_L001_R1_001 (paired) trimmed (paired) (GE) - Unique exon-exon reads	Control - 2-FHD-0055_S2_L001_R1_001 (paired) trimmed (paired) (GE) - Total exon-exon reads	Control - 2-FHD-0055_S2_L001_R1_001 (paired) trimmed (paired) (GE) - Unique intron reads
1700016F12Rik	6.0603	1.01547	3.78934		1	1	0	1	1	3.73611e-05	28.6321	3.42486e-06	1	0.0116513	0	ENSMUSG00000104955	1	0	655	ENSMUSG00000104955	0	0	0	0		0	0	0	0		2	0	5	96849504	96852938	0	ENSMUSG00000104955	1	0	655	ENSMUSG00000104955	3	3	0	0		0	0	3
AB124611	32.4256	15.1315	20.7542	3.63063	0.352247	1.27434	2.42089e-06	1	1	1.84397e-07	2.95087	1.72154e-05	0.00914335	0.000140667	8.3114	ENSMUSG00000057191	3	0	1447	ENSMUSG00000057191	72	74	29	29	1	7	7	43	45	0.608108	12	3.08997	9	21526175	21545333	10.0568	ENSMUSG00000057191	3	1	1447	ENSMUSG00000057191	65	68	25	25	1	2	2	40
Agps	43.5753	30.485	35.9758	1.94439	0.1819	1.19921	8.39227e-06	1	1	0.000144292	1.59846	2.52118e-05	1	0.0357737	41.0705	ENSMUSG00000042410	7	3	9421	ENSMUSG00000042410	1453	1455	933	933	1	120	120	520	522	0.358763	32	15.269	2	75832176	75931350	35.7123	ENSMUSG00000042410	7	3	9421	ENSMUSG00000042410	854	855	578	578	1	71	71	276
Angpt1	54.3899	22.1983	-29.0767	-2.01021	0.00605646	-1.477	-2.06612e-05	1	1	7.8336e-09	-2.45352	-3.7901e-05	0.000388429	8.09228e-06	56.3211	ENSMUSG00000022309	1	1	4256	ENSMUSG00000022309	2433	2516	499	578	0.863322	103	103	1934	1938	0.77027	9	20.9388	15	42424726	42676977	57.7162	ENSMUSG00000022309	1	1	4256	ENSMUSG00000022309	1394	1460	368	422	0.872038	82	82	1026
Ankle1	42.414	15.5718	-28.6107	-2.18171	0.640832	-1.07947	-3.81039e-06	1	1	1.41199e-07	-2.3332	-2.95759e-05	0.00700138	0.000112925	46.5293	ENSMUSG00000046295	5	3	2558	ENSMUSG00000046295	293	294	286	287	0.996516	3	3	7	7	0.0238095	20	17.2984	8	71406009	71409904	35.9537	ENSMUSG00000046295	5	1	2558	ENSMUSG00000046295	159	160	157	158	0.993671	1	1	2
Anxa2	11.6305	6.20767	9.086	3.42793	0.0606532	1.7908	3.3523e-06	1	1	0.000159057	2.77125	7.5085e-06	1	0.0387785	2.22305	ENSMUSG00000032231	6	0	3731	ENSMUSG00000032231	37	37	20	20	1	10	10	17	17	0.459459	21	0.826475	9	69453619	69491795	2.18418	ENSMUSG00000032231	6	0	3731	ENSMUSG00000032231	46	48	13	14	0.928571	6	6	33
Aqp1	98.6102	26.1747	-59.5373	-1.76535	0.252871	-1.15013	-1.85841e-05	1	1	6.69404e-08	-2.00741	-7.14462e-05	0.00331924	5.72282e-05	114.61	ENSMUSG00000004655	1	1	2627	ENSMUSG00000004655	772	772	726	726	1	0	0	46	46	0.0595855	4	42.609	6	55336431	55348555	148.457	ENSMUSG00000004655	1	1	2627	ENSMUSG00000004655	711	711	670	670	1	0	0	41
Arhgdib	838.808	557.272	545.254	1.80746	0.0317362	1.2303	0.000171733	1	1	4.56823e-05	1.47659	0.000355387	1	0.0136455	722.281	ENSMUSG00000030220	5	4	1707	ENSMUSG00000030220	1637	3343	1636	2973	0.550286	1286	1303	1	370	0.110679	14	268.526	6	136923654	136941899	646.875	ENSMUSG00000030220	5	4	1707	ENSMUSG00000030220	1017	2057	1017	1897	0.53611	859	870	0
Atp11a	14.3086	9.30956	11.302	3.73364	0.302425	1.39998	1.87058e-06	1	1	1.60217e-05	3.01797	9.43747e-06	0.794435	0.00571536	4.05412	ENSMUSG00000031441	11	1	11150	ENSMUSG00000031441	112	180	45	109	0.412844	27	27	67	71	0.394444	51	1.50722	8	12757013	12868728	3.44553	ENSMUSG00000031441	11	0	11150	ENSMUSG00000031441	117	162	29	66	0.439394	18	19	88
Atp8b4	78.4593	52.2523	60.1601	1.91388	0.265107	1.12531	9.10489e-06	1	1	2.68094e-06	1.57356	4.16732e-05	0.132935	0.00130328	66.4408	ENSMUSG00000060131	5	4	6660	ENSMUSG00000060131	3910	3926	1067	1067	1	375	375	2843	2859	0.728222	37	24.701	2	126320972	126500674	60.3935	ENSMUSG00000060131	5	1	6660	ENSMUSG00000060131	2036	2053	691	691	1	243	243	1345
AW112010	70.0377	17.8614	47.4486	4.30221	0.0875391	1.43216	6.86885e-06	1	1	2.17013e-12	3.47664	3.93647e-05	1.07606e-07	5.12409e-09	15.0804	ENSMUSG00000075010	1	1	770	ENSMUSG00000075010	28	28	28	28	1	8	8	0	0	0	3	5.60651	19	11047616	11050566	9.07146	ENSMUSG00000075010	1	1	770	ENSMUSG00000075010	18	18	12	12	1	5	5	6
B2m	4630.01	2272.9	3382.52	2.60543	0.0788569	1.18851	0.000440099	1	1	5.49766e-15	2.12197	0.00261941	2.72602e-10	1.60354e-11	2243.78	ENSMUSG00000060802	1	1	860	ENSMUSG00000060802	1918	4768	1918	4653	0.412207	1286	1308	0	115	0.0241191	4	834.18	2	122147685	122153083	2268.1	ENSMUSG00000060802	1	1	860	ENSMUSG00000060802	1328	3450	1328	3351	0.3963	902	932	0
B4galt6	43.156	25.17	29.8332	2.21776	0.205979	1.22907	6.22517e-06	1	1	4.46825e-05	1.81594	2.2174e-05	1	0.0135925	27.7759	ENSMUSG00000056124	1	1	5808	ENSMUSG00000056124	722	723	389	389	1	64	64	333	334	0.461964	9	10.3264	18	20684598	20746404	26.1578	ENSMUSG00000056124	1	1	5808	ENSMUSG00000056124	472	475	261	261	1	51	51	211
Bcl3	10.3104	2.68284	5.85782	6.76917	0.736997	1.5477	6.80172e-07	1	1	8.04434e-05	5.1074	5.10085e-06	1	0.0219682	0.670239	ENSMUSG00000053175	6	1	2475	ENSMUSG00000053175	16	18	4	4	1	2	2	12	14	0.777778	17	0.249178	7	19808461	19822770	0.940744	ENSMUSG00000053175	6	1	2475	ENSMUSG00000053175	34	34	4	4	1	1	1	30
Bpifc	35.7784	13.7351	-18.5284	-3.02745	0.12998	-1.32757	-7.51183e-06	1	1	3.38214e-09	-3.64404	-2.20897e-05	0.000167704	3.81145e-06	15.2895	ENSMUSG00000050108	2	1	2848	ENSMUSG00000050108	114	115	105	105	1	2	2	9	10	0.0869565	19	5.68427	10	85959339	86011895	29.0225	ENSMUSG00000050108	2	1	2848	ENSMUSG00000050108	201	201	142	142	1	2	2	59
C3	47.0101	38.2123	35.6069	2.00949	0.000921233	1.55038	2.14929e-05	1	0.713739	0.000142391	1.65131	2.54343e-05	1	0.0356588	43.5434	ENSMUSG00000024164	4	1	5143	ENSMUSG00000024164	591	592	540	540	1	308	308	51	52	0.0878378	50	16.1883	17	57203969	57228136	28.9741	ENSMUSG00000024164	4	1	5143	ENSMUSG00000024164	316	317	256	256	1	141	141	60
Calr	219.344	179.467	153.438	1.90163	3.52246e-05	1.43131	8.08586e-05	1	0.0936172	2.12797e-07	1.55954	0.000104898	0.0105515	0.000159872	166.604	ENSMUSG00000003814	4	4	2880	ENSMUSG00000003814	1194	1212	1139	1157	0.984443	380	380	55	55	0.0453795	15	61.9392	8	84841849	84846934	158.457	ENSMUSG00000003814	4	3	2880	ENSMUSG00000003814	807	812	779	784	0.993622	249	249	28
Ccl9	80.9821	39.3348	52.9653	2.28539	0.107523	1.25684	1.17012e-05	1	1	3.62203e-06	1.86244	3.92905e-05	0.179598	0.00169432	45.3526	ENSMUSG00000019122	2	1	3045	ENSMUSG00000019122	340	340	333	333	1	6	6	7	7	0.0205882	6	16.8609	11	83572918	83578636	42.6289	ENSMUSG00000019122	2	1	3045	ENSMUSG00000019122	227	227	223	223	1	5	5	4
Ccr2	36.6515	10.7528	24.1927	2.88245	0.0513128	1.43384	6.18476e-06	1	1	4.84248e-07	2.34895	1.92303e-05	0.0240115	0.000320153	10.6132	ENSMUSG00000049103	4	2	6760	ENSMUSG00000049103	177	177	173	173	1	13	13	4	4	0.0225989	9	3.9457	9	124101949	124113557	10.419	ENSMUSG00000049103	4	2	6760	ENSMUSG00000049103	128	128	121	121	1	9	9	7
Cd53	98.855	68.7082	70.7889	2.08195	0.000822893	1.45968	3.31299e-05	1	0.689409	1.17697e-06	1.71017	5.11833e-05	0.0583599	0.000670804	70.9436	ENSMUSG00000040747	1	1	1742	ENSMUSG00000040747	633	634	298	298	1	121	121	335	336	0.529968	8	26.375	3	106759920	106790149	52.127	ENSMUSG00000040747	1	1	1742	ENSMUSG00000040747	302	303	156	156	1	62	62	146
Cd74	206.661	84.7413	118.416	2.73409	0.0287313	1.46701	3.52527e-05	1	1	1.9649e-06	2.24221	9.37691e-05	0.0974296	0.00102557	76.7655	ENSMUSG00000024610	3	2	1410	ENSMUSG00000024610	331	331	261	261	1	28	28	70	70	0.21148	12	28.5395	18	60803847	60812646	33.4389	ENSMUSG00000024610	3	0	1410	ENSMUSG00000024610	105	105	81	81	1	4	4	24
Clca3a1	11.4821	5.54124	8.1481	7.7538	1	1.09107	1.3225e-07	1	1	1.75629e-06	5.91397	7.13628e-06	0.0870856	0.000946582	1.80818	ENSMUSG00000056025	2	0	3899	ENSMUSG00000056025	21	25	14	17	0.823529	3	4	7	8	0.32	16	0.672234	3	144729676	144760977	0.298582	ENSMUSG00000056025	2	0	3899	ENSMUSG00000056025	28	30	2	2	1	0	0	26
Clec5a	19.7523	7.65588	13.3432	3.99028	0.0498183	1.76217	3.83902e-06	1	1	2.18899e-06	3.22648	1.12147e-05	0.108541	0.00113064	2.69994	ENSMUSG00000029915	4	1	3840	ENSMUSG00000029915	79	79	25	25	1	1	1	54	54	0.683544	14	1.00377	6	40574893	40585821	4.85071	ENSMUSG00000029915	4	1	3840	ENSMUSG00000029915	57	57	32	32	1	0	0	25
Cpne3	52.3982	22.6165	35.5798	1.93241	0.192465	1.1749	7.37372e-06	1	1	7.28482e-05	1.58347	2.45988e-05	1	0.0205237	42.861	ENSMUSG00000028228	3	3	7131	ENSMUSG00000028228	858	861	737	737	1	76	76	121	124	0.144019	20	15.9346	4	19519253	19570108	33.5489	ENSMUSG00000028228	3	2	7131	ENSMUSG00000028228	498	499	411	411	1	46	46	87
Creld2	83.6815	46.0174	61.1201	2.92065	0.000446122	1.61625	2.1684e-05	1	0.451198	5.80009e-12	2.39366	4.90388e-05	2.87597e-07	1.25042e-08	30.404	ENSMUSG00000023272	1	1	1364	ENSMUSG00000023272	112	112	100	100	1	59	59	12	12	0.107143	10	11.3034	15	88819645	88826681	36.2736	ENSMUSG00000023272	1	1	1364	ENSMUSG00000023272	94	94	85	85	1	47	47	9
Csf2rb	137.324	72.0549	109.94	4.11135	0.280615	1.16242	6.33834e-06	1	1	1.73197e-26	3.35668	9.19693e-05	8.58797e-22	2.14699e-22	38.9117	ENSMUSG00000071713	1	1	4764	ENSMUSG00000071713	549	617	387	447	0.865772	47	49	162	170	0.275527	14	14.4664	15	78325989	78351000	29.202	ENSMUSG00000071713	1	1	4764	ENSMUSG00000071713	333	367	215	239	0.899582	22	24	118
Csf2rb2	65.4584	28.9713	43.78	5.34928	1	-1.02733	-2.98454e-07	1	1	9.00364e-17	4.34189	3.74878e-05	4.46446e-12	3.72038e-13	7.82303	ENSMUSG00000071714	1	1	4612	ENSMUSG00000071714	109	125	73	87	0.83908	13	13	36	38	0.304	14	2.90841	15	78282516	78305603	11.6114	ENSMUSG00000071714	1	1	4612	ENSMUSG00000071714	128	147	78	92	0.847826	4	6	50
Csrp1	144.456	27.0783	-68.1844	-1.59827	0.89933	1.01603	2.57649e-06	1	1	0.000139552	-1.56389	-5.79505e-05	1	0.0351253	143.325	ENSMUSG00000026421	2	0	1956	ENSMUSG00000026421	727	732	676	676	1	25	25	51	56	0.0765027	7	53.2847	1	135720060	135752232	158.02	ENSMUSG00000026421	2	0	1956	ENSMUSG00000026421	584	603	531	531	1	19	19	53
Cst3	139.365	83.9922	92.8858	2.29766	0.00361149	1.45847	3.61012e-05	1	1	3.67389e-07	1.89237	7.0268e-05	0.018217	0.000260243	61.2566	ENSMUSG00000027447	3	1	1266	ENSMUSG00000027447	186	187	186	187	0.994652	38	38	0	0	0	8	22.7737	2	148871721	148875692	67.5881	ENSMUSG00000027447	3	1	1266	ENSMUSG00000027447	144	147	144	147	0.979592	34	34	0
Ctsc	14.6724	11.2174	12.3166	2.8014	0.451104	1.23716	1.81499e-06	1	1	0.000176094	2.28558	9.83847e-06	1	0.0423391	5.71226	ENSMUSG00000030560	5	2	5808	ENSMUSG00000030560	102	147	79	80	0.9875	18	18	23	67	0.455782	15	2.12368	7	88278084	88310888	7.01549	ENSMUSG00000030560	5	2	5808	ENSMUSG00000030560	82	111	68	70	0.971429	12	12	14
Ctsg	830.659	485.288	585.211	2.59104	0.0745761	1.31281	0.000127468	1	1	5.97825e-07	2.11433	0.000454076	0.0296431	0.000370359	388.222	ENSMUSG00000040314	1	1	1002	ENSMUSG00000040314	1020	1020	938	938	1	176	176	82	82	0.0803922	5	144.331	14	56099880	56102574	404.323	ENSMUSG00000040314	1	1	1002	ENSMUSG00000040314	728	728	696	696	1	119	119	32
Ctss	47.3492	16.4285	27.9819	4.58462	0.00495959	1.90124	7.84664e-06	1	1	4.64285e-11	3.7082	2.35789e-05	2.30216e-06	7.67386e-08	8.55073	ENSMUSG00000038642	2	1	1358	ENSMUSG00000038642	47	47	28	28	1	9	9	19	19	0.404255	10	3.17895	3	95526785	95556403	4.71498	ENSMUSG00000038642	2	0	1358	ENSMUSG00000038642	37	37	11	11	1	5	5	26
Ctsz	88.0687	52.22	62.7299	2.2929	0.00856053	1.38401	2.0602e-05	1	1	6.36482e-08	1.87673	4.70359e-05	0.003156	5.53684e-05	47.4859	ENSMUSG00000016256	1	1	1441	ENSMUSG00000016256	201	201	165	165	1	9	9	36	36	0.179104	6	17.6541	2	174427492	174439039	47.6655	ENSMUSG00000016256	1	1	1441	ENSMUSG00000016256	141	142	118	118	1	5	5	23
Cybb	32.7165	23.8528	24.3979	3.41712	0.0033308	1.91963	1.03351e-05	1	1	9.25695e-07	2.79595	2.01835e-05	0.0459006	0.000546435	7.85436	ENSMUSG00000015340	5	2	5808	ENSMUSG00000015340	138	138	110	110	1	16	16	28	28	0.202899	22	2.92006	X	9435251	9487771	6.81505	ENSMUSG00000015340	5	2	5808	ENSMUSG00000015340	91	91	68	68	1	11	11	23
Dbi	99.2793	46.8272	66.2403	2.87141	0.00544823	1.51991	2.0363e-05	1	1	2.46218e-09	2.34303	5.26018e-05	0.000122087	2.83924e-06	48.9953	ENSMUSG00000026385	7	1	1422	ENSMUSG00000026385	180	181	167	168	0.994048	69	69	13	13	0.0718232	17	18.2152	1	120113279	120121078	36.4315	ENSMUSG00000026385	7	1	1422	ENSMUSG00000026385	97	97	89	89	1	39	39	8
Dio2	78.3984	43.8596	54.0362	2.48133	0.205978	1.21652	8.75087e-06	1	1	2.27745e-07	2.03266	4.17364e-05	0.0112928	0.000168549	41.8063	ENSMUSG00000007682	1	1	5813	ENSMUSG00000007682	613	613	586	586	1	0	0	27	27	0.0440457	2	15.5426	12	90724553	90738438	42.3571	ENSMUSG00000007682	1	1	5813	ENSMUSG00000007682	440	440	423	423	1	0	0	17
Dnajb11	65.2906	46.9216	51.4171	2.3119	5.84651e-05	1.57535	2.49055e-05	1	0.126043	4.92299e-09	1.89603	3.87873e-05	0.000244107	5.30666e-06	37.934	ENSMUSG00000004460	5	2	3236	ENSMUSG00000004460	363	363	296	296	1	79	79	67	67	0.184573	17	14.1029	16	22857844	22879634	35.7957	ENSMUSG00000004460	5	2	3236	ENSMUSG00000004460	255	255	199	199	1	39	39	56
Dnajc3	55.1123	39.6713	44.1421	2.19563	0.0242486	1.33581	1.36836e-05	1	1	4.9226e-07	1.80811	3.29285e-05	0.0244087	0.000321167	33.0809	ENSMUSG00000022136	1	1	5190	ENSMUSG00000022136	580	585	414	414	1	95	95	166	171	0.292308	12	12.2987	14	118937931	118981702	33.5344	ENSMUSG00000022136	1	1	5190	ENSMUSG00000022136	414	414	299	299	1	66	66	115
Dusp1	34.8058	14.4837	-16.6674	-1.88405	0.0131888	-1.55567	-1.41312e-05	1	1	1.36565e-05	-2.30283	-2.23823e-05	0.677159	0.00505342	50.5894	ENSMUSG00000024190	3	3	2697	ENSMUSG00000024190	336	336	329	329	1	10	10	7	7	0.0208333	9	18.8079	17	26505589	26508519	32.5899	ENSMUSG00000024190	3	2	2697	ENSMUSG00000024190	151	151	151	151	1	2	2	0
Ear10	10.873	4.10714	5.01493	16.7386	0.0294485	4.62042	1.7254e-06	1	1	0.000159541	10.2313	4.39941e-06	1	0.0387785	0	ENSMUSG00000090166	2	0	678	ENSMUSG00000090166	0	0	0	0		0	0	0	0		3	0	14	43922719	43923559	0	ENSMUSG00000090166	2	0	678	ENSMUSG00000090166	0	0	0	0		0	0	0
Ear6	121.198	56.7624	67.5358	3.12768	1.93156e-06	2.13835	3.98735e-05	0.0957762	0.00957762	1.79034e-09	2.56064	5.4665e-05	8.87739e-05	2.21935e-06	22.82	ENSMUSG00000062148	2	1	945	ENSMUSG00000062148	51	52	51	52	0.980769	5	5	0	0	0	3	8.48392	14	51853698	51854643	28.9503	ENSMUSG00000062148	2	1	945	ENSMUSG00000062148	47	47	47	47	1	3	3	0
Emb	351.705	159.835	203.296	1.93609	0.0128964	1.29904	7.15794e-05	1	1	9.05656e-06	1.5837	0.000139717	0.449069	0.00365097	188.672	ENSMUSG00000021728	1	1	2253	ENSMUSG00000021728	1492	1500	1021	1025	0.996098	291	291	471	475	0.316667	9	70.1435	13	117220624	117274098	247.251	ENSMUSG00000021728	1	1	2253	ENSMUSG00000021728	1312	1329	953	957	0.99582	245	245	359
Epx	67.2435	46.2485	47.2319	2.3862	0.00286855	1.51912	1.95291e-05	1	1	4.18583e-07	1.95601	3.59646e-05	0.0207554	0.000284324	22.1219	ENSMUSG00000052234	2	2	2737	ENSMUSG00000052234	164	164	146	146	1	18	18	18	18	0.109756	15	8.22438	11	87863999	87875536	30.4122	ENSMUSG00000052234	2	1	2737	ENSMUSG00000052234	183	183	143	143	1	12	12	40
Erap1	39.0808	17.2801	25.6938	2.10679	0.688085	1.07305	1.87574e-06	1	1	7.66628e-05	1.72653	1.86564e-05	1	0.0212365	20.7665	ENSMUSG00000021583	1	1	4014	ENSMUSG00000021583	341	341	201	201	1	97	97	140	140	0.410557	19	7.72047	13	74639871	74691875	23.2022	ENSMUSG00000021583	1	1	4014	ENSMUSG00000021583	248	252	160	160	1	74	74	88
Ero1l	56.0993	33.3822	39.7915	2.06314	0.0343575	1.30998	1.28305e-05	1	1	1.31675e-05	1.69153	2.86237e-05	0.65291	0.00494629	38.0598	ENSMUSG00000021831	1	1	4413	ENSMUSG00000021831	512	512	405	405	1	34	34	107	107	0.208984	16	14.1497	14	45283091	45318572	38.5155	ENSMUSG00000021831	1	1	4413	ENSMUSG00000021831	361	361	292	292	1	17	17	69
F10	13.9373	7.49405	10.6385	3.2639	0.371013	1.35755	1.89581e-06	1	1	0.000106246	2.64867	8.74159e-06	1	0.0276353	4.85929	ENSMUSG00000031444	5	1	2731	ENSMUSG00000031444	51	51	32	32	1	3	3	19	19	0.372549	19	1.80656	8	13037307	13056676	5.11536	ENSMUSG00000031444	5	1	2731	ENSMUSG00000031444	42	42	24	24	1	3	3	18
F13a1	96.619	72.518	72.558	2.39425	4.32228e-07	1.75021	4.30268e-05	0.021432	0.00357201	5.45267e-10	1.96686	5.54522e-05	2.70371e-05	7.72488e-07	42.0307	ENSMUSG00000039109	2	2	3927	ENSMUSG00000039109	1543	1557	398	398	1	53	53	1145	1159	0.74438	16	15.626	13	36867177	37050244	48.3218	ENSMUSG00000039109	2	2	3927	ENSMUSG00000039109	1135	1148	326	326	1	49	49	809
F830016B08Rik	10.1121	3.59658	6.85448	15.2364	1	-1.13519	-7.78901e-08	1	1	6.05003e-07	10.3476	6.11369e-06	0.0299991	0.000370359	0.754705	ENSMUSG00000090942	1	1	3297	ENSMUSG00000090942	6	6	6	6	1	0	0	0	0	0	2	0.28058	18	60293379	60303016	0.17655	ENSMUSG00000090942	1	1	3297	ENSMUSG00000090942	6	6	1	1	1	0	0	5
Fcer1a	15.38	10.4151	10.2929	5.92435	0.000603365	3.21581	5.37593e-06	1	0.554034	2.43109e-06	4.67199	8.90889e-06	0.120546	0.00120546	2.07771	ENSMUSG00000005339	2	1	998	ENSMUSG00000005339	5	5	5	5	1	0	0	0	0	0	8	0.77244	1	173221283	173227214	0.583252	ENSMUSG00000005339	2	0	998	ENSMUSG00000005339	1	1	1	1	1	1	1	0
Fdps	15.1534	11.3967	12.3018	3.67806	0.47153	1.307	1.5932e-06	1	1	1.45972e-05	2.97537	1.02513e-05	0.7238	0.00536148	7.17423	ENSMUSG00000059743	6	0	2081	ENSMUSG00000059743	9	58	9	36	0.25	9	19	0	22	0.37931	19	2.6672	3	89093587	89101959	3.63628	ENSMUSG00000059743	6	0	2081	ENSMUSG00000059743	3	26	3	13	0.230769	3	5	0
Ffar2	18.6561	4.19599	8.74903	4.39984	0.485012	1.41243	1.21844e-06	1	1	8.85557e-05	3.49567	7.37297e-06	1	0.0238643	2.67555	ENSMUSG00000051314	6	1	2790	ENSMUSG00000051314	18	18	18	18	1	1	1	0	0	0	13	0.994703	7	30818347	30823775	1.66906	ENSMUSG00000051314	6	1	2790	ENSMUSG00000051314	13	13	8	8	1	0	0	5
Gatm	66.0477	34.9864	48.4766	2.51877	0.0208411	1.35393	1.24842e-05	1	1	2.26607e-09	2.06447	3.7547e-05	0.000112363	2.67531e-06	32.613	ENSMUSG00000027199	3	2	3001	ENSMUSG00000027199	330	330	236	236	1	80	80	94	94	0.284848	13	12.1247	2	122594466	122611303	25.4093	ENSMUSG00000027199	3	1	3001	ENSMUSG00000027199	179	179	131	131	1	41	41	48
Gbp2	38.9142	16.7245	25.7729	6.56079	0.73112	1.1837	9.61348e-07	1	1	9.62889e-13	5.30603	2.25348e-05	4.77449e-08	2.51289e-09	6.42834	ENSMUSG00000028270	2	1	2516	ENSMUSG00000028270	47	47	39	39	1	2	2	8	8	0.170213	14	2.3899	3	142620601	142638008	3.00759	ENSMUSG00000028270	2	1	2516	ENSMUSG00000028270	22	22	13	13	1	2	2	9
Gbp3	34.8377	22.6766	26.4229	3.9019	0.649048	1.13575	1.37812e-06	1	1	1.94031e-10	3.18102	2.21416e-05	9.62102e-06	2.98807e-07	7.36698	ENSMUSG00000028268	7	0	3265	ENSMUSG00000028268	71	72	57	58	0.982759	10	10	14	14	0.194444	25	2.73886	3	142560025	142573209	8.91402	ENSMUSG00000028268	7	0	3265	ENSMUSG00000028268	54	55	49	50	0.98	10	10	5
Gbp5	12.9169	6.1657	8.56982	4.79291	1	-1.05654	-1.39754e-07	1	1	1.99405e-05	3.79949	7.3111e-06	0.988751	0.00691434	1.43715	ENSMUSG00000105504	5	2	6637	ENSMUSG00000105504	46	47	23	23	1	5	5	23	24	0.510638	21	0.534295	3	142493977	142522344	1.49095	ENSMUSG00000105504	5	2	6637	ENSMUSG00000105504	45	48	17	17	1	3	3	28
Gbp7	69.3209	45.2698	53.8526	3.68383	0.557683	1.10682	2.37704e-06	1	1	9.15779e-16	3.02003	4.4951e-05	4.54089e-11	3.02726e-12	23.4909	ENSMUSG00000040253	2	2	5614	ENSMUSG00000040253	339	356	301	318	0.946541	21	21	38	38	0.106742	13	8.73333	3	142530341	142550149	21.1517	ENSMUSG00000040253	2	1	5614	ENSMUSG00000040253	244	258	191	204	0.936275	8	8	53
Gda	36.8407	27.7897	28.8703	2.78157	0.149352	1.30839	5.53986e-06	1	1	8.6823e-08	2.27869	2.29702e-05	0.00430512	7.05757e-05	14.6011	ENSMUSG00000058624	3	2	6135	ENSMUSG00000058624	476	477	216	216	1	21	21	260	261	0.54717	18	5.42831	19	21391306	21473445	13.5678	ENSMUSG00000058624	3	2	6135	ENSMUSG00000058624	344	345	143	143	1	10	10	201
Glrx	87.2398	64.0551	64.9622	2.39421	0.0360501	1.40523	2.09222e-05	1	1	1.89886e-05	1.9594	4.95345e-05	0.94155	0.00667743	55.1919	ENSMUSG00000021591	1	1	1345	ENSMUSG00000021591	224	224	179	179	1	21	21	45	45	0.200893	3	20.519	13	75839867	75850151	40.681	ENSMUSG00000021591	1	1	1345	ENSMUSG00000021591	115	115	94	94	1	7	7	21
Gm10193	12.1706	2.73164	7.44076	17.3435	0.404294	2.42431	8.83742e-07	1	1	0.000137332	11.8972	6.76143e-06	1	0.034743	0	ENSMUSG00000101330	0	0	231	ENSMUSG00000101330	0	0	0	0		0	0	0	0		0	0	1	105764443	105764674	0	ENSMUSG00000101330	0	0	231	ENSMUSG00000101330	0	0	0	0		0	0	0
Gm10282	81.6641	32.1646	45.8294	6.03708	8.09441e-07	4.79011	3.84818e-05	0.0401361	0.00501702	0.00239195	2.71896	1.7453e-05	1	0.286493	17.2946	ENSMUSG00000070713	1	0	1151	ENSMUSG00000070713	0	48	0	48	0	0	0	0	0	0	1	6.4297	8	72304109	72305260	4.04577	ENSMUSG00000070713	1	0	1151	ENSMUSG00000070713	0	8	0	8	0	0	0	0
Gm11631	19.029	8.08987	-9.88976		0.521451	1.33945	2.25362e-06	1	1	6.90012e-05	-53.5648	-6.51515e-06	1	0.019551	2.6584	ENSMUSG00000084079	0	0	156	ENSMUSG00000084079	0	1	0	0		0	0	0	1	1	0	0.988327	11	98063887	98064043	3.73132	ENSMUSG00000084079	0	0	156	ENSMUSG00000084079	0	1	0	0		0	0	0
Gm12185	11.5479	3.6738	6.88615	12.8901	0.858711	1.35208	2.68144e-07	1	1	5.3147e-07	9.03222	6.11728e-06	0.0263529	0.000342246	0.519594	ENSMUSG00000048852	3	2	5587	ENSMUSG00000048852	50	268	5	7	0.714286	1	1	45	261	0.973881	7	0.193172	11	48904655	48992226	0.937671	ENSMUSG00000048852	3	0	5587	ENSMUSG00000048852	45	171	7	9	0.777778	0	0	38
Gm12250	14.6023	9.13617	11.2901	7.54215	0.250008	1.633	1.28117e-06	1	1	9.22445e-09	5.88004	9.87704e-06	0.000457395	9.33458e-06	0.976555	ENSMUSG00000082292	0	0	1274	ENSMUSG00000082292	3	3	0	0		0	0	3	3	1	0	0.363059	11	58187738	58189012	1.82758	ENSMUSG00000082292	0	0	1274	ENSMUSG00000082292	4	4	0	0		0	0	4
Gm12306	6.99288	3.47195	5.29766		1.40568e-07	39.4256	4.76266e-06	0.00697006	0.00139401	1	1	0	1	1	0	ENSMUSG00000084069	0	0	171	ENSMUSG00000084069	0	0	0	0		0	0	0	0		0	0	11	69074489	69074660	0	ENSMUSG00000084069	0	0	171	ENSMUSG00000084069	0	0	0	0		0	0	0
Gm20663	62.0754	29.4631	44.6619	8.91494	0.884585	1.04804	3.04269e-07	1	1	4.98969e-19	7.26979	3.97139e-05	2.47414e-14	2.74904e-15	6.12442	ENSMUSG00000093378	1	0	474	ENSMUSG00000093378	12	543	0	7	0	0	0	12	536	0.987109	2	2.2769	7	105901567	106093337	7.36817	ENSMUSG00000093378	1	0	474	ENSMUSG00000093378	27	362	0	6	0	0	0	27
Gm22802	10.5296	0	6.00102		1	1	0	1	1	2.62038e-06	44.9849	5.45171e-06	0.129932	0.00128645	0	ENSMUSG00000093362	0	0	89	ENSMUSG00000093362	0	0	0	0		0	0	0	0		0	0	14	111282045	111282134	0	ENSMUSG00000093362	0	0	89	ENSMUSG00000093362	0	0	0	0		0	0	0
Gm23086	10.2982	0	5.50992		1	1	0	1	1	7.3075e-06	39.9108	4.8228e-06	0.362342	0.00301952	0	ENSMUSG00000095255	0	0	91	ENSMUSG00000095255	0	0	0	0		0	0	0	0		0	0	13	42624993	42625084	0	ENSMUSG00000095255	0	0	91	ENSMUSG00000095255	0	0	0	0		0	0	0
Gm23119	29.8946	12.9124	-15.374	-12.3867	0.984817	1.01763	2.51154e-07	1	1	7.16777e-06	-10.6355	-1.29037e-05	0.355414	0.00298667	8.88665	ENSMUSG00000089235	0	0	140	ENSMUSG00000089235	3	3	0	0		0	0	3	3	1	0	3.30383	18	74778560	74778700	8.3155	ENSMUSG00000089235	0	0	140	ENSMUSG00000089235	2	2	0	0		0	0	2
Gm23163	9.2786	5.87825	5.28803		0.0207725	15.1384	1.75239e-06	1	1	8.1839e-05	39.8004	4.80912e-06	1	0.0221748	0	ENSMUSG00000092821	0	0	101	ENSMUSG00000092821	0	0	0	0		0	0	0	0		0	0	8	109425643	109425744	0	ENSMUSG00000092821	0	0	101	ENSMUSG00000092821	0	0	0	0		0	0	0
Gm23277	6.89073	0	3.92714		1	1	0	1	1	5.96781e-05	29.7375	3.56187e-06	1	0.0175097	0	ENSMUSG00000088539	0	0	136	ENSMUSG00000088539	0	0	0	0		0	0	0	0		0	0	X	121712088	121712224	0	ENSMUSG00000088539	0	0	136	ENSMUSG00000088539	0	0	0	0		0	0	0
Gm23821	8.84093	0	5.03859		1	1	0	1	1	1.08102e-05	37.9066	4.57439e-06	0.536026	0.00422068	0	ENSMUSG00000089363	0	0	106	ENSMUSG00000089363	0	0	0	0		0	0	0	0		0	0	1	186123200	186123306	0	ENSMUSG00000089363	0	0	106	ENSMUSG00000089363	0	0	0	0		0	0	0
Gm24210	7.04616	0	4.01572		1	1	0	1	1	6.22707e-05	30.3884	3.64254e-06	1	0.0178933	0	ENSMUSG00000088888	0	0	133	ENSMUSG00000088888	0	0	0	0		0	0	0	0		0	0	7	102734581	102734714	0	ENSMUSG00000088888	0	0	133	ENSMUSG00000088888	0	0	0	0		0	0	0
Gm24244	10.2328	0	5.81386		1	1	0	1	1	4.08517e-06	44.5523	5.39809e-06	0.202563	0.00185267	0	ENSMUSG00000087942	0	0	130	ENSMUSG00000087942	0	0	0	0		0	0	0	0		0	0	17	91812490	91812620	0	ENSMUSG00000087942	0	0	130	ENSMUSG00000087942	0	0	0	0		0	0	0
Gm24965	25.0994	0	8.36647		1	1	0	1	1	0.000149453	68.9581	8.42307e-06	1	0.0366864	0	ENSMUSG00000088547	0	0	106	ENSMUSG00000088547	0	0	0	0		0	0	0	0		0	0	4	25940364	25940470	0	ENSMUSG00000088547	0	0	106	ENSMUSG00000088547	0	0	0	0		0	0	0
Gm26054	8.75831	0	4.9915		1	1	0	1	1	1.05124e-05	37.5602	4.53145e-06	0.521256	0.00417005	0	ENSMUSG00000064971	0	0	107	ENSMUSG00000064971	0	0	0	0		0	0	0	0		0	0	7	116952588	116952695	0	ENSMUSG00000064971	0	0	107	ENSMUSG00000064971	0	0	0	0		0	0	0
Gm26825	737.143	389.11	395.798	2.27573	8.92586e-06	1.77375	0.000265856	0.442589	0.0368824	1.47618e-06	1.85823	0.000294883	0.0731965	0.000813295	292.099	ENSMUSG00000097554	1	1	2026	ENSMUSG00000097554	84	1472	77	1427	0.0539594	0	0	7	45	0.0305707	2	108.595	5	5781529	5783636	356.261	ENSMUSG00000097554	1	1	2026	ENSMUSG00000097554	86	1266	79	1240	0.0637097	0	0	7
Gm28901	19.7709	3.03524	8.64697	7.45068	1	-1.03931	-6.06442e-08	1	1	3.02245e-05	5.60981	7.3914e-06	1	0.00992506	1.74983	ENSMUSG00000100454	1	0	474	ENSMUSG00000100454	0	2	0	2	0	0	0	0	0	0	2	0.650544	1	97024515	97025565	2.45606	ENSMUSG00000100454	1	0	474	ENSMUSG00000100454	0	3	0	2	0	0	0	0
Gm33080	10.897	0	6.21036		1	1	0	1	1	2.91668e-06	46.5249	5.64259e-06	0.144623	0.00140411	0	ENSMUSG00000108663	0	0	172	ENSMUSG00000108663	0	0	0	0		0	0	0	0		0	0	7	127410819	127410991	0	ENSMUSG00000108663	0	0	172	ENSMUSG00000108663	0	0	0	0		0	0	0
Gm4070	66.133	32.5738	44.2532	13.8329	0.0217823	2.14633	4.49898e-06	1	1	8.2978e-24	11.0369	3.93916e-05	4.11446e-19	5.8778e-20	3.30874	ENSMUSG00000078606	4	1	9275	ENSMUSG00000078606	6	83	6	74	0.0810811	1	5	0	9	0.108434	9	1.23011	7	105895138	105953967	4.0793	ENSMUSG00000078606	4	0	9275	ENSMUSG00000078606	2	65	2	65	0.0307692	0	1	0
Gm42457	7.72576	5.43706	6.10741	8.32563	1	1.0561	5.84455e-08	1	1	3.16005e-05	6.14706	5.3625e-06	1	0.0102461	0	ENSMUSG00000105339	1	0	367	ENSMUSG00000105339	0	2	0	0		0	0	0	2	1	2	0	3	116631670	116632209	0	ENSMUSG00000105339	1	0	367	ENSMUSG00000105339	0	1	0	0		0	0	0
Gm43302	16.4763	9.76472	11.2868	4.99198	0.236501	1.61049	1.96842e-06	1	1	4.94731e-06	4.03386	9.78211e-06	0.245313	0.00215186	0.962205	ENSMUSG00000079362	1	0	4310	ENSMUSG00000079362	0	17	0	10	0	0	2	0	7	0.411765	11	0.357724	5	105214906	105293695	1.62065	ENSMUSG00000079362	1	0	4310	ENSMUSG00000079362	102	136	0	12	0	0	1	102
Gm4841	34.423	13.2183	24.2896	18.4028	0.769577	1.36289	6.04073e-07	1	1	5.1778e-16	14.1872	2.19516e-05	2.56741e-11	1.83386e-12	1.75353	ENSMUSG00000068606	1	1	2838	ENSMUSG00000068606	12	12	12	12	1	0	0	0	0	0	2	0.651919	18	60268300	60273267	3.07656	ENSMUSG00000068606	1	1	2838	ENSMUSG00000068606	15	15	15	15	1	0	0	0
Gm4951	11.3161	5.10412	8.48322	64.6356	0.88893	-2.00149	-2.44155e-07	1	1	6.81905e-09	16.2352	7.434e-06	0.000338123	7.1941e-06	0.783952	ENSMUSG00000073555	1	1	2645	ENSMUSG00000073555	11	11	5	5	1	0	0	6	6	0.545455	3	0.291454	18	60212079	60247820	0.22007	ENSMUSG00000073555	1	1	2645	ENSMUSG00000073555	14	16	1	1	1	0	0	13
Gm5575	18.5224	12.0576	12.3732	6.13482	9.36667e-05	3.53587	7.03218e-06	1	0.162163	1.74305e-07	4.86371	1.07144e-05	0.00864294	0.000135046	2.08397	ENSMUSG00000099891	0	0	398	ENSMUSG00000099891	1	2	0	0		0	0	1	2	1	0	0.774769	5	24209326	24209724	1.46253	ENSMUSG00000099891	0	0	398	ENSMUSG00000099891	0	1	0	0		0	0	0
Gm5870	4.02178	2.35863	3.23453		1	1	0	1	1	0.000101906	24.6126	2.92666e-06	1	0.0268777	0	ENSMUSG00000106392	0	0	282	ENSMUSG00000106392	0	0	0	0		0	0	0	0		0	0	5	104989049	104989331	0	ENSMUSG00000106392	0	0	282	ENSMUSG00000106392	0	0	0	0		0	0	0
Gm5960	15.364	4.65051	8.60814	5.84921	0.486243	1.44739	9.2953e-07	1	1	4.73906e-06	4.57633	7.4304e-06	0.234986	0.00207952	4.08582	ENSMUSG00000099775	1	1	406	ENSMUSG00000099775	4	4	4	4	1	1	1	0	0	0	3	1.519	15	75071111	75074638	0	ENSMUSG00000099775	1	0	406	ENSMUSG00000099775	3	3	0	0		0	0	3
Gm6210	14.4026	9.37998	9.91141	3.57284	0.00486705	2.28676	5.61859e-06	1	1	0.000107262	2.88513	8.23137e-06	1	0.027701	2.56258	ENSMUSG00000107951	0	0	1942	ENSMUSG00000107951	2	12	0	0		0	0	2	12	1	0	0.952702	6	75296117	75298059	5.69496	ENSMUSG00000107951	0	0	1942	ENSMUSG00000107951	3	19	0	0		0	0	3
Gm7857	7.43167	1.29639	4.06122		0.666667	4.18938	3.95308e-07	1	1	4.50983e-05	31.5824	3.79053e-06	1	0.0136354	0	ENSMUSG00000082655	0	0	358	ENSMUSG00000082655	0	0	0	0		0	0	0	0		0	0	X	134681519	134681877	0	ENSMUSG00000082655	0	0	358	ENSMUSG00000082655	0	0	0	0		0	0	0
Gm8995	146.973	105.478	121.023	4.85305	0.023307	1.37834	1.31449e-05	1	1	2.20267e-31	3.9923	0.000103964	1.09219e-26	5.46096e-27	30.6862	ENSMUSG00000063286	0	0	7433	ENSMUSG00000063286	509	550	0	0		0	0	509	550	1	0	11.4084	7	106504238	106511671	34.1436	ENSMUSG00000063286	0	0	7433	ENSMUSG00000063286	400	436	0	0		0	0	400
Gm9234	9.52377	1.6232	5.36476	6.27895	0.482716	1.65905	8.19112e-07	1	1	0.000177958	4.74491	4.6544e-06	1	0.0423391	0	ENSMUSG00000058050	0	0	492	ENSMUSG00000058050	0	0	0	0		0	0	0	0		0	0	7	121015141	121015633	2.3662	ENSMUSG00000058050	0	0	492	ENSMUSG00000058050	0	2	0	0		0	0	0
Grn	66.353	36.0692	50.7028	2.29486	0.132454	1.20791	8.98613e-06	1	1	1.05984e-08	1.88222	3.81302e-05	0.000525521	1.05104e-05	37.0064	ENSMUSG00000034708	10	2	3474	ENSMUSG00000034708	311	311	310	310	1	91	91	1	1	0.00321543	33	13.7581	11	102430314	102437048	35.1865	ENSMUSG00000034708	10	2	3474	ENSMUSG00000034708	213	213	210	210	1	58	58	3
Gstm1	407.717	264.52	319.259	2.5948	0.27577	1.14994	3.32064e-05	1	1	1.15844e-09	2.12337	0.000248787	5.74411e-05	1.59559e-06	257.047	ENSMUSG00000058135	4	2	1473	ENSMUSG00000058135	893	982	825	913	0.903614	209	267	68	69	0.0702648	15	95.5637	3	108012254	108017973	182.173	ENSMUSG00000058135	4	1	1473	ENSMUSG00000058135	441	491	411	461	0.89154	109	148	30
Gvin1	29.2279	15.2057	21.5428	6.64906	1	-1.09862	-3.88179e-07	1	1	9.28031e-12	5.38307	1.8953e-05	4.60164e-07	1.76986e-08	5.34219	ENSMUSG00000045868	2	0	9005	ENSMUSG00000045868	8	129	0	116	0	0	3	8	13	0.100775	5	1.98609	7	106156555	106215326	2.97345	ENSMUSG00000045868	2	0	9005	ENSMUSG00000045868	1	50	0	46	0	0	0	1
Gyg	73.0822	38.825	49.4076	1.9531	0.402026	1.11707	6.71624e-06	1	1	0.00010645	1.60285	3.45861e-05	1	0.0276353	55.2004	ENSMUSG00000019528	4	0	2344	ENSMUSG00000019528	413	413	312	312	1	110	110	101	101	0.244552	14	20.5221	3	20122083	20155317	60.5925	ENSMUSG00000019528	4	0	2344	ENSMUSG00000019528	328	328	244	244	1	74	74	84
H2-Aa	83.253	24.8836	43.0236	3.53251	0.131341	1.41784	7.88206e-06	1	1	3.93674e-07	2.87486	3.53667e-05	0.0195203	0.000274934	20.138	ENSMUSG00000036594	4	3	1874	ENSMUSG00000036594	112	112	91	91	1	26	26	21	21	0.1875	11	7.48681	17	34282743	34287827	10.2502	ENSMUSG00000036594	4	2	1874	ENSMUSG00000036594	39	39	33	33	1	7	7	6
H2-Ab1	145.161	38.1639	67.221	3.61696	0.0933862	1.50329	1.43571e-05	1	1	4.10998e-06	2.9293	5.50366e-05	0.203793	0.00185267	30.9069	ENSMUSG00000073421	3	2	1637	ENSMUSG00000073421	137	137	122	122	1	22	22	15	15	0.109489	10	11.4904	17	34263208	34269418	12.8009	ENSMUSG00000073421	3	1	1637	ENSMUSG00000073421	45	45	36	36	1	6	6	9
H2-K1	1206.55	321.601	615.611	2.8547	0.0578263	1.3747	0.000138544	1	1	4.18588e-07	2.30456	0.000482365	0.0207557	0.000284324	388.314	ENSMUSG00000061232	9	5	2608	ENSMUSG00000061232	2629	2709	2429	2442	0.994676	597	601	200	267	0.0985604	25	144.365	17	33996016	34000333	410.227	ENSMUSG00000061232	9	3	2608	ENSMUSG00000061232	1919	1969	1827	1838	0.994015	480	484	92
H2-M3	56.6738	35.2482	41.8852	2.35914	0.0176122	1.36317	1.23866e-05	1	1	4.72807e-08	1.93237	3.17998e-05	0.00234441	4.18645e-05	30.8581	ENSMUSG00000016206	1	1	1438	ENSMUSG00000016206	122	122	107	107	1	33	33	15	15	0.122951	8	11.4723	17	37270219	37274484	30.3591	ENSMUSG00000016206	1	1	1438	ENSMUSG00000016206	86	86	75	75	1	27	27	11
Havcr2	14.2164	3.15493	8.82744	3.86183	1	-1.01145	-3.98618e-08	1	1	7.79623e-05	3.09134	7.36269e-06	1	0.0214764	3.20063	ENSMUSG00000020399	2	0	2721	ENSMUSG00000020399	26	36	21	21	1	0	0	5	15	0.416667	11	1.18991	11	46454934	46481255	2.99493	ENSMUSG00000020399	2	0	2721	ENSMUSG00000020399	37	52	14	14	1	0	0	23
Hdac7	19.4932	6.5589	-12.833	-1.54905	0.27017	-1.18068	-5.9186e-06	1	1	0.000106138	-1.81726	-1.7393e-05	1	0.0276353	33.1468	ENSMUSG00000022475	12	2	5530	ENSMUSG00000022475	840	840	442	442	1	34	34	398	398	0.47381	47	12.3232	15	97792663	97844502	32.7357	ENSMUSG00000022475	12	0	5530	ENSMUSG00000022475	553	553	311	311	1	24	24	242
Hnrnpdl	29.9729	13.6444	-21.6403	-1.26956	0.180109	-1.13598	-1.25328e-05	1	1	0.000201916	-1.4373	-3.18544e-05	1	0.0467851	86.2474	ENSMUSG00000029328	7	7	4818	ENSMUSG00000029328	1135	1153	984	1002	0.982036	250	258	151	151	0.130963	20	32.0646	5	100033576	100039664	90.2486	ENSMUSG00000029328	7	6	4818	ENSMUSG00000029328	813	820	740	747	0.990629	221	224	73
Hp	71.2063	33.708	48.2879	3.22365	0.0084916	1.57661	1.38693e-05	1	1	1.50806e-09	2.64127	3.94782e-05	7.47771e-05	1.96782e-06	21.4327	ENSMUSG00000031722	3	1	1606	ENSMUSG00000031722	98	98	83	83	1	5	5	15	15	0.153061	9	7.96815	8	109575127	109579172	21.0218	ENSMUSG00000031722	3	2	1606	ENSMUSG00000031722	68	68	58	58	1	1	1	10
Hsp90b1	540.302	470.091	485.482	2.45919	2.86113e-09	1.52418	0.000192149	0.000141869	7.09344e-05	1.7302e-24	2.02907	0.000377228	8.5792e-20	1.42987e-20	321.524	ENSMUSG00000020048	5	2	4032	ENSMUSG00000020048	2604	3280	2511	3126	0.803263	1486	1525	93	154	0.0469512	26	119.535	10	86690208	86705509	303.169	ENSMUSG00000020048	5	4	4032	ENSMUSG00000020048	1670	2162	1632	2100	0.777143	982	1012	38
Hspa5	315.627	177.693	237.698	2.35599	0.0013662	1.37779	7.29153e-05	1	0.824636	6.6409e-12	1.94868	0.000183099	3.29289e-07	1.37204e-08	163.374	ENSMUSG00000026864	6	5	4229	ENSMUSG00000026864	1792	1794	1666	1666	1	471	471	126	128	0.0713489	20	60.7383	2	34771969	34777547	171.088	ENSMUSG00000026864	6	5	4229	ENSMUSG00000026864	1303	1303	1243	1243	1	325	325	60
Hsph1	95.6323	56.5665	59.9732	2.39383	6.36322e-08	1.93774	4.45382e-05	0.0031552	0.0007888	9.83417e-06	1.72954	3.46499e-05	0.487627	0.00393248	38.4118	ENSMUSG00000029657	11	3	7266	ENSMUSG00000029657	747	747	673	673	1	322	322	74	74	0.0990629	38	14.2805	5	149614286	149636376	39.0941	ENSMUSG00000029657	11	3	7266	ENSMUSG00000029657	581	582	488	488	1	194	194	93
Hyou1	34.4463	19.9542	24.1307	2.33861	0.0237141	1.45572	9.09935e-06	1	1	1.50384e-05	1.91403	1.82506e-05	0.745677	0.0054429	19.2155	ENSMUSG00000032115	9	1	7230	ENSMUSG00000032115	344	344	335	335	1	100	100	9	9	0.0261628	49	7.14384	9	44379489	44392369	14.6528	ENSMUSG00000032115	9	2	7230	ENSMUSG00000032115	188	188	182	182	1	56	56	6
Ifi202b	14.7188	11.3613	9.79675	4.36664	0.000867165	2.84822	6.14521e-06	1	0.689409	3.6092e-05	3.48482	8.26188e-06	1	0.0113267	2.44379	ENSMUSG00000026535	1	1	1697	ENSMUSG00000026535	30	31	10	10	1	2	2	20	21	0.677419	7	0.908538	1	173962567	173982744	2.40106	ENSMUSG00000026535	1	1	1697	ENSMUSG00000026535	26	29	7	7	1	2	2	19
Ifi27l2a	8.61945	2.79091	5.53624	5.87417	0.25315	1.92903	1.27696e-06	1	1	0.000186204	4.48262	4.78689e-06	1	0.0437578	2.68711	ENSMUSG00000079017	1	1	463	ENSMUSG00000079017	5	5	3	3	1	0	0	2	2	0.4	4	0.999	12	103442166	103443680	1.2572	ENSMUSG00000079017	1	1	463	ENSMUSG00000079017	2	2	1	1	1	0	0	1
Ifi30	29.3883	10.7913	19.269	3.1226	0.199146	1.36973	3.73263e-06	1	1	2.23654e-06	2.56598	1.58093e-05	0.110899	0.00113165	8.46348	ENSMUSG00000031838	1	1	980	ENSMUSG00000031838	20	20	20	20	1	8	8	0	0	0	8	3.14651	8	70762773	70766663	4.75172	ENSMUSG00000031838	1	1	980	ENSMUSG00000031838	14	14	8	8	1	4	4	6
Ifi47	109.637	32.9097	56.4527	5.43733	0.346946	1.30726	4.35102e-06	1	1	1.98863e-10	4.40814	4.82624e-05	9.86063e-06	2.98807e-07	21.6327	ENSMUSG00000078920	5	1	2473	ENSMUSG00000078920	24	149	24	129	0.186047	19	19	0	20	0.134228	13	8.04249	11	49076586	49096974	7.76741	ENSMUSG00000078920	5	1	2473	ENSMUSG00000078920	7	40	7	33	0.212121	5	5	0
Ifitm1	251.573	58.5626	147.041	2.66078	0.85845	1.02797	2.739e-06	1	1	4.69343e-07	2.1436	0.000111981	0.0232724	0.000314492	100.835	ENSMUSG00000025491	3	2	1094	ENSMUSG00000025491	281	284	263	266	0.988722	33	33	18	18	0.0633803	5	37.4878	7	140967220	140969825	99.4972	ENSMUSG00000025491	3	1	1094	ENSMUSG00000025491	197	198	186	187	0.994652	32	32	11
Ifitm3	785.955	356.106	546.444	3.26897	0.0206295	1.26039	6.91849e-05	1	1	4.62643e-25	2.67003	0.00044372	2.29402e-20	4.58803e-21	236.715	ENSMUSG00000025492	1	1	678	ENSMUSG00000025492	378	388	377	387	0.97416	53	53	1	1	0.00257732	2	88.0048	7	141009585	141010770	243.823	ENSMUSG00000025492	1	1	678	ENSMUSG00000025492	277	286	275	284	0.96831	32	32	2
Ighg3	31.9698	6.58451	16.5512	19.8832	0.188254	2.63086	1.78146e-06	1	1	1.44424e-07	14.7233	1.49906e-05	0.00716124	0.000113671	0	ENSMUSG00000076615	1	0	1082	ENSMUSG00000076615	2	2	0	0		0	0	2	2	1	4	0	12	113359574	113361232	0	ENSMUSG00000076615	1	0	1082	ENSMUSG00000076615	0	0	0	0		0	0	0
Ighj4	52.0633	34.3783	35.1833	9.02467	0.001187	5.01452	1.95303e-05	1	0.817462	6.00643e-05	7.26574	3.04823e-05	1	0.0175193	0	ENSMUSG00000076618	1	0	54	ENSMUSG00000076618	0	0	0	0		0	0	0	0		1	0	12	113428513	113428567	0	ENSMUSG00000076618	1	0	54	ENSMUSG00000076618	0	0	0	0		0	0	0
Ighm	4115.03	844.685	1752.35	4.96967	0.0080253	2.2652	0.00061755	1	1	6.49694e-06	4.00608	0.00146728	0.322151	0.00273009	262.327	ENSMUSG00000076617	2	2	1886	ENSMUSG00000076617	1318	1318	1193	1193	1	325	325	125	125	0.0948407	7	97.5268	12	113418557	113422730	197.835	ENSMUSG00000076617	2	2	1886	ENSMUSG00000076617	687	687	641	641	1	177	177	46
Ighv1-14	8.46374	1.92147	4.60665	15.3848	0.200963	2.85058	8.81726e-07	1	1	2.58589e-05	9.61152	4.10304e-06	1	0.00866361	0	ENSMUSG00000104422	1	0	402	ENSMUSG00000104422	0	0	0	0		0	0	0	0		2	0	12	114646571	114647056	0	ENSMUSG00000104422	1	0	402	ENSMUSG00000104422	1	1	0	0		0	0	1
Ighv10-1	20.5346	6.20984	10.4756	8.22474	0.00847003	3.4927	4.28694e-06	1	1	1.09083e-05	6.32198	9.15273e-06	0.540889	0.00422569	0	ENSMUSG00000095981	1	0	359	ENSMUSG00000095981	0	0	0	0		0	0	0	0		2	0	12	114479004	114479451	1.62141	ENSMUSG00000095981	1	1	359	ENSMUSG00000095981	1	1	1	1	1	0	0	0
Ighv10-3	12.35	4.97156	7.72286	14.8422	0.525089	1.81943	6.04046e-07	1	1	3.06694e-07	10.4479	6.96456e-06	0.0152074	0.000223639	0	ENSMUSG00000095700	1	0	377	ENSMUSG00000095700	0	0	0	0		0	0	0	0		2	0	12	114523440	114523905	0	ENSMUSG00000095700	1	0	377	ENSMUSG00000095700	0	0	0	0		0	0	0
Ighv2-5	15.2427	6.2244	7.46317	12.8219	0.00383016	5.38118	3.57041e-06	1	1	1.91226e-05	9.48676	6.91622e-06	0.948196	0.00667743	0.86398	ENSMUSG00000096498	2	0	480	ENSMUSG00000096498	1	1	1	1	1	0	0	0	0	0	3	0.321206	12	113685481	113686045	0	ENSMUSG00000096498	2	0	480	ENSMUSG00000096498	0	0	0	0		0	0	0
Ighv3-5	11.3054	6.72752	8.32611	9.66804	0.403142	1.82671	9.66522e-07	1	1	2.83266e-05	7.40412	7.4872e-06	1	0.00942667	0	ENSMUSG00000076670	2	0	353	ENSMUSG00000076670	0	0	0	0		0	0	0	0		3	0	12	114262651	114263087	0	ENSMUSG00000076670	2	0	353	ENSMUSG00000076670	0	0	0	0		0	0	0
Ighv7-1	712.382	106.587	278.01	9.31894	0.287897	1.67197	2.54166e-05	1	1	4.5375e-05	7.38803	0.00024162	1	0.0136359	2.28491	ENSMUSG00000076665	1	1	363	ENSMUSG00000076665	2	2	2	2	1	0	0	0	0	0	2	0.849471	12	113896407	113896946	11.2248	ENSMUSG00000076665	1	1	363	ENSMUSG00000076665	7	9	7	7	1	1	1	0
Igkj1	29.8458	15.734	18.1691		0.0010125	35.62	4.29097e-06	1	0.760676	1.83304e-06	127.505	1.56797e-05	0.090891	0.000966926	0	ENSMUSG00000076604	1	0	38	ENSMUSG00000076604	0	0	0	0		0	0	0	0		1	0	6	70722561	70722599	0	ENSMUSG00000076604	1	0	38	ENSMUSG00000076604	0	0	0	0		0	0	0
Igkj2	29.0806	15.2232	10.1846		9.81124e-05	70.7146	8.64078e-06	1	0.162163	9.81124e-05	69.9699	8.54848e-06	1	0.0261554	0	ENSMUSG00000076605	1	0	39	ENSMUSG00000076605	0	0	0	0		0	0	0	0		1	0	6	70722915	70722958	0	ENSMUSG00000076605	1	0	39	ENSMUSG00000076605	0	0	0	0		0	0	0
Igkv15-103	1566.59	139.613	582.732	16.7298	0.0538846	3.02212	8.40083e-05	1	1	1.28756e-05	13.2918	0.000510659	0.638436	0.00491104	4.42358	ENSMUSG00000076523	1	1	375	ENSMUSG00000076523	4	4	4	4	1	0	0	0	0	0	2	1.64458	6	68437439	68437925	1.55223	ENSMUSG00000076523	1	1	375	ENSMUSG00000076523	2	2	1	1	1	0	0	1
Igkv2-112	10.3838	0	4.50849		1	1	0	1	1	0.000114717	32.6241	3.91965e-06	1	0.0291704	0	ENSMUSG00000076518	2	0	361	ENSMUSG00000076518	0	0	0	0		0	0	0	0		3	0	6	68219980	68220706	0	ENSMUSG00000076518	2	0	361	ENSMUSG00000076518	0	0	0	0		0	0	0
Igkv3-12	7.89792	1.66544	4.84451	19.7446	0.21707	3.69009	1.09791e-06	1	1	6.06739e-05	11.8128	4.41306e-06	1	0.0175937	0	ENSMUSG00000094117	1	0	359	ENSMUSG00000094117	0	0	0	0		0	0	0	0		2	0	6	70518249	70518849	0	ENSMUSG00000094117	1	0	359	ENSMUSG00000094117	0	0	0	0		0	0	0
Igkv4-53	7.72576	4.85316	4.27759		0.001871	19.1164	2.24544e-06	1	0.96639	2.88193e-05	31.6202	3.79522e-06	1	0.0095267	0	ENSMUSG00000095753	2	0	367	ENSMUSG00000095753	0	0	0	0		0	0	0	0		3	0	6	69648823	69649363	0	ENSMUSG00000095753	2	0	367	ENSMUSG00000095753	2	3	0	0		0	0	2
Igkv5-43	5.98492	4.73265	4.28915	16.0491	0.202238	3.51415	1.10081e-06	1	1	7.63299e-05	9.74776	3.83018e-06	1	0.0212365	0	ENSMUSG00000094433	1	0	379	ENSMUSG00000094433	0	0	0	0		0	0	0	0		2	0	6	69823354	69823943	0	ENSMUSG00000094433	1	0	379	ENSMUSG00000094433	0	0	0	0		0	0	0
Igkv5-45	14.6048	1.47291	6.51097		1	1	0	1	1	1.20193e-06	47.4509	5.75736e-06	0.0595978	0.000677248	0	ENSMUSG00000094094	1	0	385	ENSMUSG00000094094	0	0	0	0		0	0	0	0		2	0	6	69775749	69776344	0	ENSMUSG00000094094	1	0	385	ENSMUSG00000094094	0	0	0	0		0	0	0
Iglc2	27.5629	11.3492	17.5042	12.0882	0.00649737	3.32859	4.34849e-06	1	1	1.64869e-09	9.11218	1.51489e-05	8.17502e-05	2.09616e-06	2.03289	ENSMUSG00000076937	2	1	612	ENSMUSG00000076937	3	3	3	3	1	3	3	0	0	0	3	0.755779	16	19198395	19200351	0	ENSMUSG00000076937	2	0	612	ENSMUSG00000076937	0	0	0	0		0	0	0
Iglv2	33.2863	4.64812	12.9787	15.7887	0.213206	2.47407	1.61737e-06	1	1	3.16154e-05	11.0394	1.10154e-05	1	0.0102461	0	ENSMUSG00000076940	2	0	366	ENSMUSG00000076940	0	0	0	0		0	0	0	0		4	0	16	19260400	19260859	0	ENSMUSG00000076940	2	0	366	ENSMUSG00000076940	0	0	0	0		0	0	0
Igtp	46.5147	9.93486	23.2338	9.93643	0.680381	1.29226	8.72636e-07	1	1	2.19665e-08	7.88576	2.05597e-05	0.00108921	2.05511e-05	4.51218	ENSMUSG00000078853	3	1	2022	ENSMUSG00000078853	8	23	8	22	0.363636	4	4	0	1	0.0434783	9	1.67752	11	58199555	58207591	1.72726	ENSMUSG00000078853	3	0	2022	ENSMUSG00000078853	4	6	4	6	0.666667	1	1	0
Iigp1	56.115	36.7189	48.2752	28.2572	0.959106	-1.07588	-1.46437e-07	1	1	1.47307e-34	22.068	4.37407e-05	7.30424e-30	7.30424e-30	3.32194	ENSMUSG00000054072	2	0	3121	ENSMUSG00000054072	38	38	25	25	1	0	0	13	13	0.342105	3	1.23501	18	60376028	60392627	1.11904	ENSMUSG00000054072	2	0	3121	ENSMUSG00000054072	24	24	6	6	1	0	0	18
Il18bp	13.0783	5.66474	7.94367	3.68692	0.965712	-1.04541	-1.46767e-07	1	1	0.000211225	2.95555	6.60769e-06	1	0.0484889	3.15213	ENSMUSG00000070427	4	2	3026	ENSMUSG00000070427	25	25	23	23	1	3	3	2	2	0.08	14	1.17188	7	102014884	102018690	1.53889	ENSMUSG00000070427	4	1	3026	ENSMUSG00000070427	13	13	8	8	1	0	0	5
Il6st	53.0816	22.3003	31.0864	2.04042	0.225908	1.1867	6.15849e-06	1	1	4.85562e-05	1.67354	2.22181e-05	1	0.0144171	25.4827	ENSMUSG00000021756	10	4	11099	ENSMUSG00000021756	842	842	682	682	1	91	91	160	160	0.190024	35	9.47383	13	112464069	112510086	22.6562	ENSMUSG00000021756	10	2	11099	ENSMUSG00000021756	517	518	431	432	0.997685	63	63	86
Insig1	23.7213	13.3864	17.5005	2.60057	0.201669	1.30901	3.75888e-06	1	1	3.44788e-05	2.12534	1.36889e-05	1	0.0108894	13.9444	ENSMUSG00000045294	2	2	3093	ENSMUSG00000045294	119	121	102	104	0.980769	22	23	17	17	0.140496	7	5.18416	5	28071362	28078662	8.09236	ENSMUSG00000045294	2	2	3093	ENSMUSG00000045294	49	49	43	43	1	8	8	6
Irgm2	85.3565	59.031	68.6851	6.88433	0.0937633	1.42871	5.56508e-06	1	1	6.88707e-31	5.61757	5.99404e-05	3.41495e-26	1.13832e-26	11.2388	ENSMUSG00000069874	3	0	3690	ENSMUSG00000069874	122	194	93	100	0.93	0	0	29	94	0.484536	7	4.17829	11	58199617	58222782	11.9887	ENSMUSG00000069874	3	0	3690	ENSMUSG00000069874	92	141	73	76	0.960526	0	0	19
Kit	60.6573	19.8485	-31.7365	-1.35667	0.0922652	-1.18311	-1.99679e-05	1	1	3.8954e-06	-1.60046	-4.84042e-05	0.193153	0.00180517	121.364	ENSMUSG00000005672	7	5	6284	ENSMUSG00000005672	3426	3587	1839	1839	1	172	172	1587	1748	0.487315	32	45.1202	5	75574915	75656722	109.21	ENSMUSG00000005672	7	2	6284	ENSMUSG00000005672	2042	2111	1179	1179	1	103	103	863
Klf1	39.6012	17.9062	-22.6213	-1.84774	0.2996	-1.18789	-8.40468e-06	1	1	8.62363e-06	-2.17407	-2.86958e-05	0.427603	0.00350494	46.621	ENSMUSG00000054191	1	1	1530	ENSMUSG00000054191	183	184	172	172	1	10	10	11	12	0.0652174	3	17.3325	8	84901927	84905291	58.589	ENSMUSG00000054191	1	1	1530	ENSMUSG00000054191	163	164	154	154	1	13	13	9
Lamp1	136.227	92.8213	95.2518	1.97801	0.00114824	1.38339	4.1191e-05	1	0.801909	7.47795e-07	1.61816	6.64131e-05	0.0370794	0.00044674	91.4688	ENSMUSG00000031447	2	1	2675	ENSMUSG00000031447	284	653	227	590	0.384746	103	104	57	63	0.0964778	11	34.0058	8	13159160	13175338	102.491	ENSMUSG00000031447	2	1	2675	ENSMUSG00000031447	185	503	162	471	0.343949	85	86	23
Lamp2	42.7011	21.2513	32.178	2.12992	0.325467	1.1511	4.75696e-06	1	1	1.31239e-05	1.74613	2.34901e-05	0.65075	0.00494629	29.5229	ENSMUSG00000016534	5	5	9552	ENSMUSG00000016534	879	881	680	680	1	170	170	199	201	0.22815	15	10.9759	X	38401356	38456454	24.6801	ENSMUSG00000016534	5	5	9552	ENSMUSG00000016534	529	533	405	405	1	123	123	124
Lcp1	96.7434	48.6275	64.6854	1.82504	0.0962676	1.17685	1.53123e-05	1	1	1.88258e-05	1.49281	4.26694e-05	0.933475	0.00666768	87.358	ENSMUSG00000021998	11	4	9504	ENSMUSG00000021998	2557	2577	1992	2002	0.995005	360	368	565	575	0.223128	38	32.4775	14	75131100	75230842	73.0056	ENSMUSG00000021998	11	2	9504	ENSMUSG00000021998	1520	1532	1184	1192	0.993289	274	280	336
Lrg1	10.9133	6.19494	7.75901	6.89424	0.0424793	2.59591	2.51081e-06	1	1	3.93578e-06	5.29802	6.76197e-06	0.195156	0.001807	2.14876	ENSMUSG00000037095	1	1	1351	ENSMUSG00000037095	7	7	7	7	1	0	0	0	0	0	2	0.798855	17	56119679	56121946	0	ENSMUSG00000037095	1	0	1351	ENSMUSG00000037095	0	0	0	0		0	0	0
Ly6a	165.112	54.2946	91.8276	14.0209	0.136614	1.65452	5.18645e-06	1	1	4.0694e-18	11.794	8.55322e-05	2.01781e-13	2.01781e-14	6.88316	ENSMUSG00000075602	6	1	1205	ENSMUSG00000075602	24	26	18	20	0.9	5	6	6	6	0.230769	14	2.55899	15	74994876	74998031	13.0426	ENSMUSG00000075602	6	2	1205	ENSMUSG00000075602	27	30	24	27	0.888889	1	1	3
Ly6e	393.15	219.421	273.601	2.43824	0.00361783	1.38146	8.00395e-05	1	1	1.72099e-10	1.99649	0.000209087	8.53354e-06	2.75276e-07	197.001	ENSMUSG00000022587	15	4	3004	ENSMUSG00000022587	1447	1452	1422	1427	0.996496	111	111	25	25	0.0172176	36	73.2401	15	74955050	74959905	174.587	ENSMUSG00000022587	15	2	3004	ENSMUSG00000022587	913	917	897	901	0.99556	37	37	16
Ly86	67.2642	44.323	50.4314	3.02541	3.96483e-05	1.82589	2.27447e-05	1	0.0936172	3.83871e-11	2.47859	4.07197e-05	1.90342e-06	6.56353e-08	26.2054	ENSMUSG00000021423	1	1	997	ENSMUSG00000021423	171	172	63	63	1	20	20	108	109	0.633721	5	9.7425	13	37345344	37419036	23.9373	ENSMUSG00000021423	1	1	997	ENSMUSG00000021423	129	135	41	41	1	12	12	88
Lyz2	375.56	109.139	231.75	2.86947	1.5188e-06	2.40774	0.000191927	0.0753096	0.00836773	0.51992	1.12799	1.74499e-05	1	1	84.5144	ENSMUSG00000069516	1	1	1266	ENSMUSG00000069516	252	263	247	258	0.957364	31	34	5	5	0.0190114	4	31.4204	10	117277333	117282274	84.6001	ENSMUSG00000069516	1	1	1266	ENSMUSG00000069516	178	190	172	184	0.934783	19	22	6
Mc5r	18.8659	10.5776	-10.3306	-2.02365	0.20663	-1.29249	-5.11042e-06	1	1	3.39799e-05	-2.44504	-1.33465e-05	1	0.0108006	16.774	ENSMUSG00000007480	1	1	1162	ENSMUSG00000007480	54	54	47	47	1	2	2	7	7	0.12963	2	6.23615	18	68337602	68339711	21.0392	ENSMUSG00000007480	1	1	1162	ENSMUSG00000007480	46	46	42	42	1	1	1	4
Mcpt8	173.94	110.972	121.186	3.45707	5.09973e-08	2.39197	7.58501e-05	0.0025287	0.0007888	3.54561e-11	2.84652	0.000100619	1.75809e-06	6.51144e-08	45.5939	ENSMUSG00000022157	1	1	855	ENSMUSG00000022157	96	96	94	94	1	23	23	2	2	0.0208333	5	16.9507	14	56082165	56085216	42.2097	ENSMUSG00000022157	1	1	855	ENSMUSG00000022157	63	63	62	62	1	6	6	1
Med21	41.4602	27.2147	31.2282	2.28871	0.0328598	1.38159	1.02361e-05	1	1	6.49322e-06	1.8744	2.34557e-05	0.321966	0.00273009	23.9184	ENSMUSG00000030291	6	1	2202	ENSMUSG00000030291	126	142	111	127	0.874016	24	24	15	15	0.105634	12	8.89225	6	146642546	146650732	26.17	ENSMUSG00000030291	6	1	2202	ENSMUSG00000030291	97	103	93	99	0.939394	23	23	4
Mpeg1	110.572	68.0376	82.0824	2.69802	0.000671202	1.5043	2.68317e-05	1	0.605119	1.97015e-12	2.22692	6.52785e-05	9.76899e-08	4.88449e-09	40.7535	ENSMUSG00000046805	1	1	4335	ENSMUSG00000046805	428	428	426	426	1	0	0	2	2	0.0046729	2	15.1511	19	12460778	12465284	39.7456	ENSMUSG00000046805	1	1	4335	ENSMUSG00000046805	296	296	296	296	1	0	0	0
Ms4a3	71.8005	51.2219	56.9806	2.94838	0.00701656	1.64184	2.0838e-05	1	1	5.65743e-07	2.41401	4.59074e-05	0.0280523	0.000355093	31.0372	ENSMUSG00000024681	3	1	1884	ENSMUSG00000024681	342	342	141	141	1	59	59	201	201	0.587719	12	11.5389	19	11629495	11640851	35.2217	ENSMUSG00000024681	3	1	1884	ENSMUSG00000024681	216	216	114	114	1	54	54	102
Ms4a4c	9.17155	4.71177	6.26908	5.32118	0.183967	2.0475	1.80301e-06	1	1	0.000190155	4.1301	5.38772e-06	1	0.0444756	1.18421	ENSMUSG00000024675	3	1	1751	ENSMUSG00000024675	10	10	5	5	1	1	1	5	5	0.5	12	0.44026	19	11404769	11427246	0.99729	ENSMUSG00000024675	3	2	1751	ENSMUSG00000024675	8	9	3	3	1	2	2	5
Ms4a6c	20.1851	10.4861	14.1271	2.68992	0.166396	1.41427	3.86368e-06	1	1	0.000109092	2.19551	1.11499e-05	1	0.0278832	9.3057	ENSMUSG00000079419	2	1	2050	ENSMUSG00000079419	30	97	26	46	0.565217	18	18	4	51	0.525773	9	3.45963	19	11469365	11482192	5.67888	ENSMUSG00000079419	2	1	2050	ENSMUSG00000079419	10	45	10	20	0.5	6	6	0
Ms4a6d	11.883	4.07495	6.41743	20.8203	0.0477001	4.21597	1.54508e-06	1	1	4.21486e-06	12.7338	5.63741e-06	0.208994	0.00188283	0.478052	ENSMUSG00000024679	4	1	1735	ENSMUSG00000024679	3	3	2	2	1	0	0	1	1	0.333333	13	0.177728	19	11586603	11604849	0	ENSMUSG00000024679	4	0	1735	ENSMUSG00000024679	6	6	0	0		0	0	6
Msrb1	57.891	36.4773	42.1654	2.51986	0.0034914	1.52429	1.61031e-05	1	1	7.2058e-08	2.0704	3.28765e-05	0.00357299	5.95499e-05	34.6141	ENSMUSG00000075705	2	0	1258	ENSMUSG00000075705	105	105	105	105	1	0	0	0	0	0	7	12.8687	17	24736641	24742778	24.9862	ENSMUSG00000075705	2	0	1258	ENSMUSG00000075705	63	63	54	54	1	1	1	9
mt-Nd1	4493.44	3619.99	-3773.58	-1.42442	0.000443256	-1.49713	-0.0046617	1	0.451198	2.23659e-06	-1.73054	-0.00592651	0.110901	0.00113165	12821.4	ENSMUSG00000064341	1	1	957	ENSMUSG00000064341	29810	29810	29587	29587	1	0	0	223	223	0.00748071	1	4766.66	MT	2750	3707	13015.7	ENSMUSG00000064341	1	1	957	ENSMUSG00000064341	21550	21550	21399	21399	1	0	0	151
mt-Ta	102.307	54.5708	-75.3046	-4.38085	0.296584	1.25373	1.79423e-05	1	1	1.01148e-06	-3.5673	-5.08914e-05	0.0501542	0.000590049	60.103	ENSMUSG00000064347	0	0	69	ENSMUSG00000064347	8	10	0	0		0	0	8	10	1	0	22.3448	MT	5017	5086	59.0521	ENSMUSG00000064347	0	0	69	ENSMUSG00000064347	7	7	0	0		0	0	7
mt-Tr	19.5628	6.8251	9.30068		0.00920292	19.2777	2.26543e-06	1	1	1.58091e-05	73.6135	9.00008e-06	0.783893	0.00568038	0	ENSMUSG00000064361	0	0	68	ENSMUSG00000064361	0	0	0	0		0	0	0	0		0	0	MT	9807	9875	0	ENSMUSG00000064361	0	0	68	ENSMUSG00000064361	0	0	0	0		0	0	0
Mt1	56.8622	22.9141	34.037	2.40824	0.332071	1.18389	4.92845e-06	1	1	7.46767e-06	1.96666	2.59072e-05	0.370284	0.0030602	23.6312	ENSMUSG00000031765	3	1	1246	ENSMUSG00000031765	71	71	71	71	1	13	13	0	0	0	6	8.78548	8	94179081	94180327	29.8984	ENSMUSG00000031765	3	1	1246	ENSMUSG00000031765	64	64	64	64	1	10	10	0
Nampt	35.8629	20.9043	27.6726	2.05286	0.482437	1.1158	3.36824e-06	1	1	0.000101633	1.68333	1.98764e-05	1	0.0268777	27.7264	ENSMUSG00000020572	1	1	4547	ENSMUSG00000020572	369	419	304	304	1	25	25	65	115	0.274463	11	10.308	12	32820334	32853369	29.0595	ENSMUSG00000020572	1	1	4547	ENSMUSG00000020572	272	309	227	227	1	10	10	45
Nedd4	32.7201	13.3111	-18.4029	-1.30176	0.0637572	-1.21085	-1.51022e-05	1	1	2.57066e-05	-1.56615	-3.13512e-05	1	0.00866361	78.7621	ENSMUSG00000032216	10	6	10973	ENSMUSG00000032216	2769	2810	2083	2084	0.99952	408	408	686	726	0.258363	47	29.2818	9	72662345	72749852	72.8336	ENSMUSG00000032216	10	6	10973	ENSMUSG00000032216	1748	1765	1373	1373	1	298	298	375
Nfil3	20.7698	12.2563	16.0233	5.16553	0.015891	2.06862	4.65416e-06	1	1	4.53005e-09	4.15323	1.37333e-05	0.000224622	4.99161e-06	1.43286	ENSMUSG00000056749	1	1	2026	ENSMUSG00000056749	30	30	7	7	1	0	0	23	23	0.766667	2	0.532701	13	52967208	52981073	2.87308	ENSMUSG00000056749	1	1	2026	ENSMUSG00000056749	30	30	10	10	1	0	0	20
Nlrc5	13.8522	11.2529	11.3887	3.2886	0.897622	-1.09316	-4.77768e-07	1	1	8.06334e-05	2.66634	9.3417e-06	1	0.0219682	6.15254	ENSMUSG00000074151	9	2	8493	ENSMUSG00000074151	399	407	126	126	1	8	8	273	281	0.690418	70	2.28736	8	94434355	94527272	3.97515	ENSMUSG00000074151	9	1	8493	ENSMUSG00000074151	256	262	58	58	1	2	2	198
Nucb2	72.5689	51.1455	57.8304	3.10878	0.0102791	1.53281	1.61938e-05	1	1	1.19575e-09	2.54901	4.70797e-05	5.92914e-05	1.60247e-06	31.3123	ENSMUSG00000030659	4	1	2331	ENSMUSG00000030659	208	208	176	176	1	100	100	32	32	0.153846	22	11.6411	7	116504368	116540584	30.7149	ENSMUSG00000030659	4	2	2331	ENSMUSG00000030659	168	169	123	123	1	84	84	45
Oasl2	25.9169	16.1911	20.2471	2.64024	0.343294	1.24362	3.34971e-06	1	1	2.16905e-05	2.16297	1.59904e-05	1	0.00741739	15.3953	ENSMUSG00000029561	7	1	3879	ENSMUSG00000029561	173	173	144	144	1	10	10	29	29	0.16763	20	5.72358	5	114896935	114912234	16.0565	ENSMUSG00000029561	7	2	3879	ENSMUSG00000029561	140	140	107	107	1	1	1	33
P4hb	157.766	67.0723	98.211	1.68938	0.438433	1.07008	1.09917e-05	1	1	6.2429e-05	1.38776	6.08199e-05	1	0.0178933	146.982	ENSMUSG00000025130	3	2	2861	ENSMUSG00000025130	1113	1115	1014	1014	1	73	73	99	101	0.090583	15	54.6443	11	120560297	120573253	130.008	ENSMUSG00000025130	3	1	2861	ENSMUSG00000025130	685	685	639	639	1	41	41	46
Pdia3	457.642	273.804	358.785	2.40617	7.07164e-05	1.38869	0.000109433	1	0.140259	2.43632e-17	1.97179	0.000273602	1.20805e-12	1.09823e-13	251.68	ENSMUSG00000027248	4	3	3139	ENSMUSG00000027248	2044	2050	1905	1905	1	1233	1233	139	145	0.0707317	19	93.5683	2	121413774	121438687	263.134	ENSMUSG00000027248	4	1	3139	ENSMUSG00000027248	1480	1482	1419	1419	1	933	933	61
Pdia4	83.8813	62.217	64.9944	2.26795	0.00143283	1.44456	2.51809e-05	1	0.835848	1.38032e-08	1.86235	4.88452e-05	0.000684433	1.34203e-05	45.1186	ENSMUSG00000025823	2	2	2399	ENSMUSG00000025823	327	327	261	261	1	65	65	66	66	0.201835	12	16.7739	6	47796140	47813430	57.9901	ENSMUSG00000025823	2	1	2399	ENSMUSG00000025823	307	307	239	239	1	51	51	68
Pdia6	59.3718	40.4687	45.4144	2.36664	0.0113657	1.45027	1.65723e-05	1	1	1.17259e-06	1.94294	3.47053e-05	0.0581429	0.000670804	37.0969	ENSMUSG00000020571	5	3	3745	ENSMUSG00000020571	365	366	334	335	0.997015	124	124	31	31	0.0846995	20	13.7917	12	17266544	17284770	38.3912	ENSMUSG00000020571	5	5	3745	ENSMUSG00000020571	273	273	247	247	1	59	59	26
Pf4	38.9848	15.8886	-21.5144	-2.84161	0.000155495	-2.15726	-1.96403e-05	1	0.233643	1.45395e-08	-3.43237	-2.59451e-05	0.000720943	1.38643e-05	19.5564	ENSMUSG00000029373	3	1	721	ENSMUSG00000029373	34	34	34	34	1	8	8	0	0	0	7	7.27057	5	90772434	90773383	31.4859	ENSMUSG00000029373	3	1	721	ENSMUSG00000029373	39	39	39	39	1	12	12	0
Pgam1	561.824	330.789	370.05	1.91621	0.0168849	1.29128	0.000129843	1	1	2.1921e-05	1.5668	0.000252656	1	0.00744489	386.399	ENSMUSG00000011752	1	1	1831	ENSMUSG00000011752	1275	1728	1253	1706	0.734467	0	11	22	22	0.0127315	4	143.653	19	41911870	41918664	419.318	ENSMUSG00000011752	1	1	1831	ENSMUSG00000011752	962	1333	948	1319	0.718726	0	14	14
Pik3r5	32.6199	12.2578	19.6998	3.25951	0.0766496	1.50355	4.90159e-06	1	1	1.33667e-06	2.64325	1.59956e-05	0.0662786	0.000744703	9.86338	ENSMUSG00000020901	5	1	5550	ENSMUSG00000020901	202	202	132	132	1	7	7	70	70	0.346535	27	3.66696	11	68432120	68497849	7.4465	ENSMUSG00000020901	5	2	5550	ENSMUSG00000020901	145	147	69	71	0.971831	2	2	76
Pim1	56.2938	27.559	38.2117	2.18747	0.0353362	1.32145	1.14146e-05	1	1	2.41491e-06	1.79086	2.80836e-05	0.119743	0.00120546	28.2971	ENSMUSG00000024014	1	1	2638	ENSMUSG00000024014	200	201	179	180	0.994444	2	2	21	21	0.104478	6	10.5202	17	29490811	29496111	26.4785	ENSMUSG00000024014	1	1	2638	ENSMUSG00000024014	131	133	119	120	0.991667	1	1	12
Plac8	204.909	162.656	178.426	2.74362	0.000529367	1.54952	6.22293e-05	1	0.508808	3.73653e-11	2.24873	0.00014141	1.85276e-06	6.56353e-08	98.4677	ENSMUSG00000029322	4	4	1592	ENSMUSG00000029322	768	769	378	378	1	159	159	390	391	0.508453	11	36.6078	5	100553724	100572245	108.227	ENSMUSG00000029322	4	2	1592	ENSMUSG00000029322	515	517	296	296	1	127	127	219
Plbd1	26.1327	15.4642	17.3643	2.81962	0.000940475	2.01963	1.08449e-05	1	0.717438	5.55446e-05	2.30424	1.3872e-05	1	0.0163939	6.4577	ENSMUSG00000030214	4	3	2633	ENSMUSG00000030214	56	56	41	41	1	16	16	15	15	0.267857	17	2.40081	6	136612069	136661928	5.52683	ENSMUSG00000030214	4	2	2633	ENSMUSG00000030214	64	66	25	25	1	14	14	39
Pld4	19.9246	9.84183	13.4199	4.08348	0.108192	1.65975	3.24561e-06	1	1	1.78343e-06	3.29254	1.12781e-05	0.0884314	0.000950876	3.35458	ENSMUSG00000052160	1	1	1978	ENSMUSG00000052160	20	20	16	16	1	6	6	4	4	0.2	11	1.24715	12	112760654	112768986	5.00275	ENSMUSG00000052160	1	1	1978	ENSMUSG00000052160	19	20	17	17	1	2	2	2
Plek	34.0841	14.2497	-18.9953	-1.53878	0.000225559	-1.62783	-2.31229e-05	1	0.30228	3.58352e-06	-1.87385	-2.79583e-05	0.177689	0.00169227	62.4931	ENSMUSG00000020120	3	1	4486	ENSMUSG00000020120	887	887	676	676	1	44	44	211	211	0.23788	14	23.2334	11	16971205	17052381	50.9941	ENSMUSG00000020120	3	1	4486	ENSMUSG00000020120	566	575	393	393	1	25	25	173
Pnp	28.8182	15.9233	21.2939	2.18883	0.189245	1.26069	5.17618e-06	1	1	0.000203707	1.79901	1.58646e-05	1	0.0469806	18.9543	ENSMUSG00000021871	2	1	3085	ENSMUSG00000021871	54	205	30	141	0.212766	13	21	24	64	0.312195	10	7.04675	14	50944301	50965237	17.1701	ENSMUSG00000021871	2	2	3085	ENSMUSG00000021871	36	138	18	91	0.197802	8	11	18
Ppbp	23.3392	11.2484	-9.82919	-9.87658	0.204989	-1.68708	-4.98155e-06	1	1	2.08882e-05	-10.7467	-1.10937e-05	1	0.00719264	4.97806	ENSMUSG00000029372	1	1	1083	ENSMUSG00000029372	13	13	13	13	1	2	2	0	0	0	3	1.85072	5	90768517	90770063	9.13707	ENSMUSG00000029372	1	1	1083	ENSMUSG00000029372	20	20	17	17	1	3	3	3
Prg2	597.214	301.179	322.573	2.38024	3.77659e-05	1.73067	0.000187949	1	0.0936172	5.42778e-07	1.94126	0.000242118	0.0269136	0.000345047	166.775	ENSMUSG00000027073	1	1	838	ENSMUSG00000027073	343	343	337	337	1	174	174	6	6	0.0174927	6	62.0027	2	84980460	84983632	204.911	ENSMUSG00000027073	1	1	838	ENSMUSG00000027073	306	306	295	295	1	154	154	11
Prss34	65.5338	34.8456	42.8688	4.82924	1.67772e-12	3.33096	2.90084e-05	8.31899e-08	8.31899e-08	1.41767e-16	3.91685	3.62997e-05	7.02952e-12	5.40732e-13	6.13881	ENSMUSG00000056399	1	1	1216	ENSMUSG00000056399	18	18	18	18	1	1	1	0	0	0	5	2.28225	17	25298393	25300161	10.5311	ENSMUSG00000056399	1	1	1216	ENSMUSG00000056399	22	22	22	22	1	2	2	0
Prtn3	368.002	235.516	232.698	2.70239	0.0195714	1.5645	8.58175e-05	1	1	3.28365e-05	2.18911	0.000180771	1	0.0105727	159.707	ENSMUSG00000057729	6	2	1732	ENSMUSG00000057729	832	833	667	667	1	34	34	165	166	0.19928	14	59.3749	10	79874475	79883174	165.686	ENSMUSG00000057729	6	3	1732	ENSMUSG00000057729	562	563	493	493	1	11	11	69
Psap	173.765	118.917	125.343	2.30221	5.94687e-07	1.604	6.403e-05	0.0294876	0.00421251	7.49024e-12	1.88744	9.40779e-05	3.71404e-07	1.48561e-08	90.8313	ENSMUSG00000004207	5	0	2744	ENSMUSG00000004207	466	708	359	601	0.597338	67	67	107	107	0.15113	21	33.7688	10	60277626	60302597	81.458	ENSMUSG00000004207	5	0	2744	ENSMUSG00000004207	309	431	262	384	0.682292	47	47	47
Psmb10	24.6116	10.4889	16.2787	3.40781	0.211144	1.42214	3.20008e-06	1	1	1.24757e-05	2.74388	1.32196e-05	0.618608	0.00479541	6.32403	ENSMUSG00000031897	7	0	1705	ENSMUSG00000031897	19	31	19	26	0.730769	18	18	0	5	0.16129	22	2.35112	8	105935734	105938444	10.242	ENSMUSG00000031897	7	1	1705	ENSMUSG00000031897	24	34	24	30	0.8	19	19	0
Psmb8	80.5005	47.3334	60.1393	2.30352	0.0125361	1.36662	1.86619e-05	1	1	6.86155e-08	1.88747	4.51745e-05	0.0034023	5.76661e-05	36.9844	ENSMUSG00000024338	3	1	2736	ENSMUSG00000024338	91	261	91	244	0.372951	58	58	0	17	0.0651341	12	13.7499	17	34197720	34201454	41.6991	ENSMUSG00000024338	3	2	2736	ENSMUSG00000024338	78	200	78	196	0.397959	53	54	0
Psmb9	34.6072	17.3062	24.1505	2.56982	0.199895	1.27978	4.77695e-06	1	1	5.89332e-06	2.09918	1.87675e-05	0.29222	0.00251914	15.4142	ENSMUSG00000096727	6	4	3659	ENSMUSG00000096727	160	160	136	136	1	48	48	24	24	0.15	16	5.73062	17	34181987	34187764	18.2946	ENSMUSG00000096727	6	4	3659	ENSMUSG00000096727	145	145	115	115	1	34	34	30
Psme2	95.156	33.6054	60.622	2.02982	0.732003	1.04868	3.16356e-06	1	1	1.49972e-05	1.65756	4.27359e-05	0.743637	0.0054429	47.7246	ENSMUSG00000079197	10	1	1764	ENSMUSG00000079197	102	203	102	203	0.502463	87	154	0	0	0	29	17.7428	14	55587440	55591113	65.6661	ENSMUSG00000079197	10	2	1764	ENSMUSG00000079197	94	204	89	199	0.447236	79	156	5
Ptgr1	34.0744	24.9672	24.8268	2.37559	0.0711527	1.41386	8.30271e-06	1	1	0.000177307	1.94038	1.88657e-05	1	0.0423391	18.2429	ENSMUSG00000028378	1	1	2296	ENSMUSG00000028378	125	125	101	101	1	38	38	24	24	0.192	10	6.78226	4	58965438	58987119	21.5493	ENSMUSG00000028378	1	1	2296	ENSMUSG00000028378	132	133	85	85	1	30	30	47
Rnaset2a	108.39	50.1717	72.2575	2.10668	0.0576963	1.22192	1.60071e-05	1	1	4.28556e-08	1.71993	5.19289e-05	0.00212499	3.86362e-05	71.1497	ENSMUSG00000095687	1	1	1259	ENSMUSG00000095687	67	359	7	216	0.0324074	0	123	60	143	0.398329	9	26.4517	17	8128609	8148097	63.8028	ENSMUSG00000095687	1	1	1259	ENSMUSG00000095687	45	206	9	138	0.0652174	1	82	36
Rps6ka3	103.97	49.4419	70.4026	2.38835	0.680736	1.05705	3.19543e-06	1	1	3.08138e-10	1.95849	5.36893e-05	1.5279e-05	4.49383e-07	55.9127	ENSMUSG00000031309	9	3	8322	ENSMUSG00000031309	1328	1329	1122	1122	1	101	101	206	207	0.155756	41	20.7869	X	159210306	159368244	43.4361	ENSMUSG00000031309	9	2	8322	ENSMUSG00000031309	790	796	621	621	1	59	59	169
Scd2	72.5006	37.5718	48.0929	1.93088	0.935416	-1.01706	-9.55704e-07	1	1	1.06134e-05	1.58861	3.35309e-05	0.526267	0.00417673	50.9547	ENSMUSG00000025203	1	1	5453	ENSMUSG00000025203	819	822	667	670	0.995522	18	20	152	152	0.184915	6	18.9437	19	44293675	44306864	41.0972	ENSMUSG00000025203	1	1	5453	ENSMUSG00000025203	463	464	384	385	0.997403	7	7	79
Scpep1	29.9465	7.67037	15.4425	2.94673	0.791734	1.09451	8.39258e-07	1	1	6.76811e-05	2.38992	1.23422e-05	1	0.0192872	7.91055	ENSMUSG00000000278	1	1	2097	ENSMUSG00000000278	27	49	19	40	0.475	13	13	8	9	0.183673	13	2.94094	11	88924019	88955465	7.77224	ENSMUSG00000000278	1	1	2097	ENSMUSG00000000278	30	50	13	28	0.464286	9	9	17
Sdf2l1	283.166	214.105	215.245	3.51821	3.92792e-06	1.98914	9.35766e-05	0.194766	0.017706	5.38262e-13	2.86403	0.000176346	2.66897e-08	1.48276e-09	82.3432	ENSMUSG00000022769	1	1	1108	ENSMUSG00000022769	220	220	220	220	1	4	4	0	0	0	3	30.6131	16	17130137	17132383	97.1893	ENSMUSG00000022769	1	1	1108	ENSMUSG00000022769	192	192	185	185	1	0	0	7
Sell	180.522	59.7024	104.228	2.29071	0.0154315	1.33254	2.96055e-05	1	1	4.05265e-08	1.86257	7.67935e-05	0.00200951	3.72131e-05	93.4519	ENSMUSG00000026581	4	1	5911	ENSMUSG00000026581	1662	1662	1332	1332	1	189	189	330	330	0.198556	17	34.7431	1	164061981	164084181	64.1072	ENSMUSG00000026581	4	2	5911	ENSMUSG00000026581	823	823	651	651	1	92	92	172
Selp	11.9846	2.39207	7.03396	5.81728	0.906128	1.26531	4.59411e-07	1	1	4.39574e-05	4.5092	6.07647e-06	1	0.0135023	1.22167	ENSMUSG00000026580	5	1	4413	ENSMUSG00000026580	18	31	5	13	0.384615	5	5	13	18	0.580645	24	0.454187	1	164115263	164150026	0.923317	ENSMUSG00000026580	5	0	4413	ENSMUSG00000026580	34	43	2	7	0.285714	1	1	32
Serp1	82.7738	64.2734	67.1042	2.04145	0.0849333	1.2308	1.64325e-05	1	1	5.36931e-06	1.67931	4.83656e-05	0.266237	0.00231511	69.1634	ENSMUSG00000027808	1	1	4611	ENSMUSG00000027808	783	783	769	769	1	19	19	14	14	0.0178799	3	25.7132	3	58519816	58525892	64.7603	ENSMUSG00000027808	1	1	4611	ENSMUSG00000027808	514	514	513	513	1	15	15	1
Serpina3f	10.8891	6.53951	8.26844	8.54182	1	1.04966	6.60951e-08	1	1	6.63841e-07	6.45956	7.26675e-06	0.0329166	0.000401422	1.44877	ENSMUSG00000066363	3	0	2290	ENSMUSG00000066363	10	11	7	8	0.875	1	1	3	3	0.272727	8	0.538616	12	104214543	104221129	0.254186	ENSMUSG00000066363	3	0	2290	ENSMUSG00000066363	5	5	1	1	1	0	0	4
Serpina3g	126.26	23.9818	63.9348	4.10582	0.454897	-1.20604	-3.89259e-06	1	1	2.05967e-09	3.32185	5.29024e-05	0.000102129	2.49095e-06	19.3072	ENSMUSG00000041481	4	2	2105	ENSMUSG00000041481	99	105	92	98	0.938776	4	6	7	7	0.0666667	12	7.17793	12	104236244	104241939	16.868	ENSMUSG00000041481	4	2	2105	ENSMUSG00000041481	69	71	59	61	0.967213	3	3	10
Serpinb1a	62.6694	45.8965	48.714	1.99678	0.313319	1.15588	8.44316e-06	1	1	0.000148198	1.64283	3.48191e-05	1	0.0365591	48.6639	ENSMUSG00000044734	2	2	1943	ENSMUSG00000044734	266	268	226	228	0.991228	30	30	40	40	0.149254	9	18.092	13	32842091	32851185	60.2157	ENSMUSG00000044734	2	2	1943	ENSMUSG00000044734	226	227	200	201	0.995025	26	26	26
Sgms2	24.4624	15.7062	18.3892	2.58868	0.152061	1.35742	4.60366e-06	1	1	3.35362e-05	2.11826	1.44033e-05	1	0.0107283	12.5872	ENSMUSG00000050931	4	1	6227	ENSMUSG00000050931	378	379	189	189	1	5	5	189	190	0.501319	13	4.67959	3	131318984	131491411	10.9369	ENSMUSG00000050931	4	1	6227	ENSMUSG00000050931	229	230	117	117	1	4	4	112
Slc22a3	47.7609	16.8966	-22.8773	-1.56592	0.0693952	-1.25645	-1.4305e-05	1	1	1.66804e-06	-1.91296	-3.34482e-05	0.0827098	0.000908898	68.3484	ENSMUSG00000023828	1	1	3501	ENSMUSG00000023828	1264	1269	577	577	1	35	35	687	692	0.545311	11	25.4102	17	12419971	12507704	64.5099	ENSMUSG00000023828	1	1	3501	ENSMUSG00000023828	758	765	388	388	1	23	23	370
Snrnp70	56.624	23.6164	-30.3206	-1.32326	0.300818	-1.10839	-1.21411e-05	1	1	0.000178459	-1.45797	-3.8998e-05	1	0.0423391	104.289	ENSMUSG00000063511	15	7	5424	ENSMUSG00000063511	1665	1668	1364	1364	1	164	164	301	304	0.182254	41	38.7721	7	45376452	45395742	95.2971	ENSMUSG00000063511	15	6	5424	ENSMUSG00000063511	1049	1049	888	888	1	127	127	161
Srsf5	77.5649	47.1778	-48.9654	-1.31672	0.0671928	-1.187	-3.45721e-05	1	1	3.22682e-06	-1.55924	-7.87091e-05	0.160002	0.00153848	200.18	ENSMUSG00000021134	12	7	3988	ENSMUSG00000021134	1690	1955	1660	1925	0.862338	388	586	30	30	0.0153453	28	74.4219	12	80945503	80950507	168.583	ENSMUSG00000021134	12	5	3988	ENSMUSG00000021134	1006	1166	995	1155	0.861472	222	356	11
Ssr3	208.642	143.571	150.863	1.79495	0.0919256	1.19181	4.0217e-05	1	1	0.000143909	1.47443	9.94732e-05	1	0.0357737	201.59	ENSMUSG00000027828	3	2	4172	ENSMUSG00000027828	2106	2106	2028	2028	1	35	35	78	78	0.037037	9	74.946	3	65379654	65392623	198.819	ENSMUSG00000027828	3	2	4172	ENSMUSG00000027828	1468	1468	1425	1425	1	12	12	43
Stat1	42.6083	31.9346	36.0334	4.74792	0.101124	1.44074	4.72406e-06	1	1	1.07111e-15	3.87431	3.08084e-05	5.31108e-11	3.31942e-12	10.2729	ENSMUSG00000026104	12	0	7105	ENSMUSG00000026104	116	263	98	176	0.556818	21	73	18	87	0.330798	49	3.81921	1	52119439	52161865	11.2239	ENSMUSG00000026104	12	1	7105	ENSMUSG00000026104	87	183	85	137	0.620438	15	40	2
Stfa2l1	8.21842	0	4.34608		1	1	0	1	1	4.41135e-05	33.1835	3.98899e-06	1	0.0135023	0	ENSMUSG00000059657	1	0	414	ENSMUSG00000059657	0	0	0	0		0	0	0	0		3	0	16	36156810	36161948	0	ENSMUSG00000059657	1	0	414	ENSMUSG00000059657	1	1	0	0		0	0	1
Tgtp1	15.9193	3.12433	7.43417	13.609	0.320509	2.39861	1.0787e-06	1	1	1.33982e-05	9.41316	6.4888e-06	0.664351	0.00499512	0.25879	ENSMUSG00000078922	3	0	3205	ENSMUSG00000078922	0	3	0	2	0	0	0	0	1	0.333333	7	0.0962115	11	48985326	48994172	0.181618	ENSMUSG00000078922	3	0	3205	ENSMUSG00000078922	0	1	0	1	0	0	0	0
Tgtp2	48.2778	12.9165	28.4432	9.47759	0.210174	1.70648	2.70642e-06	1	1	3.21207e-12	7.59792	2.52756e-05	1.59271e-07	7.23957e-09	3.67	ENSMUSG00000078921	2	1	2938	ENSMUSG00000078921	5	32	5	26	0.192308	2	4	0	6	0.1875	4	1.36442	11	49057193	49064206	5.74557	ENSMUSG00000078921	2	1	2938	ENSMUSG00000078921	6	30	6	29	0.206897	4	8	0
Tifab	64.9696	49.5005	42.345	1.90671	0.00458527	1.41451	2.13293e-05	1	1	0.000164188	1.56446	2.90454e-05	1	0.0397134	40.3092	ENSMUSG00000049625	1	1	3498	ENSMUSG00000049625	366	366	340	340	1	5	5	26	26	0.0710383	3	14.9859	13	56173702	56178885	42.2669	ENSMUSG00000049625	1	1	3498	ENSMUSG00000049625	264	264	254	254	1	6	6	10
Tmem38b	16.1838	12.579	12.6392	2.81351	0.0295379	1.71426	5.57534e-06	1	1	0.000196847	2.2921	1.00858e-05	1	0.0458248	8.38789	ENSMUSG00000028420	4	1	3807	ENSMUSG00000028420	222	222	77	77	1	1	1	145	145	0.653153	14	3.11841	4	53826044	53862019	6.57464	ENSMUSG00000028420	4	2	3807	ENSMUSG00000028420	105	106	43	43	1	0	0	62
Tmem50b	26.3078	17.019	20.985	3.10483	0.0023968	1.83463	9.25399e-06	1	1	3.34755e-07	2.54642	1.7146e-05	0.0165988	0.000240562	9.32505	ENSMUSG00000022964	3	2	2446	ENSMUSG00000022964	98	98	55	55	1	7	7	43	43	0.438776	10	3.46682	16	91574502	91597800	7.13923	ENSMUSG00000022964	3	1	2446	ENSMUSG00000022964	91	91	30	30	1	3	3	61
Tmsb4x	193.574	148.174	122.952	1.98215	0.000318951	1.55236	7.6609e-05	1	0.370717	7.48862e-05	1.61945	8.59141e-05	1	0.0209787	131.885	ENSMUSG00000049775	3	1	1371	ENSMUSG00000049775	442	442	436	436	1	36	36	6	6	0.0135747	7	49.0314	X	167207092	167209315	124.824	ENSMUSG00000049775	3	1	1371	ENSMUSG00000049775	295	295	294	294	1	18	18	1
Tspo	59.5703	26.075	30.8329	2.66679	0.0306383	1.574	1.18195e-05	1	1	0.000107952	2.14642	2.36066e-05	1	0.0277348	17.7564	ENSMUSG00000041736	2	1	1051	ENSMUSG00000041736	74	75	45	45	1	0	0	29	30	0.4	6	6.60138	15	83563591	83574203	24.3689	ENSMUSG00000041736	2	1	1051	ENSMUSG00000041736	62	62	44	44	1	1	1	18
Ube2l6	23.4212	13.9014	16.6907	2.70729	0.620275	1.13787	1.50404e-06	1	1	4.385e-05	2.20688	1.31658e-05	1	0.0135023	11.8429	ENSMUSG00000027078	4	1	1996	ENSMUSG00000027078	73	78	52	57	0.912281	1	1	21	21	0.269231	12	4.40291	2	84798827	84810335	12.5399	ENSMUSG00000027078	4	1	1996	ENSMUSG00000027078	70	71	42	43	0.976744	0	0	28
Ugcg	44.5285	23.9005	-24.5372	-1.25467	0.0704523	-1.21703	-2.37554e-05	1	1	0.000183315	-1.51416	-4.52348e-05	1	0.0432842	106.462	ENSMUSG00000028381	4	3	5212	ENSMUSG00000028381	1775	1779	1338	1338	1	89	89	437	441	0.247892	15	39.5801	4	59189256	59222833	116.372	ENSMUSG00000028381	4	2	5212	ENSMUSG00000028381	1345	1346	1042	1042	1	59	59	303
Vldlr	9.30201	4.62961	6.1183	5.71459	1	1.21928	3.40495e-07	1	1	8.95984e-05	4.4012	5.28123e-06	1	0.0240148	1.11216	ENSMUSG00000024924	8	1	10068	ENSMUSG00000024924	35	35	27	27	1	2	2	8	8	0.228571	34	0.413472	19	27216483	27254231	1.15631	ENSMUSG00000024924	8	2	10068	ENSMUSG00000024924	26	26	20	20	1	1	1	6
Wfdc17	238.47	82.6693	151.706	6.39961	0.151379	1.30495	9.48386e-06	1	1	1.58171e-23	5.18054	0.000130013	7.84289e-19	9.80362e-20	33.4569	ENSMUSG00000069792	1	1	533	ENSMUSG00000069792	44	44	43	43	1	17	17	1	1	0.0227273	3	12.4385	11	83703990	83706268	28.3944	ENSMUSG00000069792	1	1	533	ENSMUSG00000069792	26	26	26	26	1	12	12	0
Wfdc21	23.7794	16.2564	17.8541	3.14358	0.000357545	2.15478	1.07458e-05	1	0.393975	4.58789e-06	2.5709	1.46179e-05	0.227491	0.00203117	5.73332	ENSMUSG00000051748	1	1	434	ENSMUSG00000051748	8	8	6	6	1	2	2	2	2	0.25	3	2.13151	11	83746939	83752642	5.36484	ENSMUSG00000051748	1	1	434	ENSMUSG00000051748	9	9	4	4	1	0	0	5
[truncated: 220 more columns]

## Sheet: Control vs All - C1
Feature ID	Experiment - Range (original values)	Experiment - IQR (original values)	Experiment - Difference (original values)	Experiment - Fold Change (original values)	EDGE test: Control vs PBS, tagwise dispersions - P-value	EDGE test: Control vs PBS, tagwise dispersions - Fold change	EDGE test: Control vs PBS, tagwise dispersions - Weighted difference	EDGE test: Control vs PBS, tagwise dispersions - Bonferroni	EDGE test: Control vs PBS, tagwise dispersions - FDR p-value correction	EDGE test: Control vs ACV, tagwise dispersions - P-value	EDGE test: Control vs ACV, tagwise dispersions - Fold change	EDGE test: Control vs ACV, tagwise dispersions - Weighted difference	EDGE test: Control vs ACV, tagwise dispersions - Bonferroni	EDGE test: Control vs ACV, tagwise dispersions - FDR p-value correction	EDGE test: Control vs WCV, tagwise dispersions - P-value	EDGE test: Control vs WCV, tagwise dispersions - Fold change	EDGE test: Control vs WCV, tagwise dispersions - Weighted difference	EDGE test: Control vs WCV, tagwise dispersions - Bonferroni	EDGE test: Control vs WCV, tagwise dispersions - FDR p-value correction	Control - 1-FHD-0054_S1_L001_R1_001 (paired) trimmed (paired) (GE) - Expression values	Control - 1-FHD-0054_S1_L001_R1_001 (paired) trimmed (paired) (GE) - Gene name	Control - 1-FHD-0054_S1_L001_R1_001 (paired) trimmed (paired) (GE) - Transcripts annotated	Control - 1-FHD-0054_S1_L001_R1_001 (paired) trimmed (paired) (GE) - Detected transcripts	Control - 1-FHD-0054_S1_L001_R1_001 (paired) trimmed (paired) (GE) - Exon length	Control - 1-FHD-0054_S1_L001_R1_001 (paired) trimmed (paired) (GE) - Gene ID	Control - 1-FHD-0054_S1_L001_R1_001 (paired) trimmed (paired) (GE) - Unique gene reads	Control - 1-FHD-0054_S1_L001_R1_001 (paired) trimmed (paired) (GE) - Total gene reads	Control - 1-FHD-0054_S1_L001_R1_001 (paired) trimmed (paired) (GE) - Unique exon reads	Control - 1-FHD-0054_S1_L001_R1_001 (paired) trimmed (paired) (GE) - Total exon reads	Control - 1-FHD-0054_S1_L001_R1_001 (paired) trimmed (paired) (GE) - Ratio of unique to total (exon reads)	Control - 1-FHD-0054_S1_L001_R1_001 (paired) trimmed (paired) (GE) - Unique exon-exon reads	Control - 1-FHD-0054_S1_L001_R1_001 (paired) trimmed (paired) (GE) - Total exon-exon reads	Control - 1-FHD-0054_S1_L001_R1_001 (paired) trimmed (paired) (GE) - Unique intron reads	Control - 1-FHD-0054_S1_L001_R1_001 (paired) trimmed (paired) (GE) - Total intron reads	Control - 1-FHD-0054_S1_L001_R1_001 (paired) trimmed (paired) (GE) - Ratio of intron to total gene reads	Control - 1-FHD-0054_S1_L001_R1_001 (paired) trimmed (paired) (GE) - Exons	Control - 1-FHD-0054_S1_L001_R1_001 (paired) trimmed (paired) (GE) - RPKM	Control - 1-FHD-0054_S1_L001_R1_001 (paired) trimmed (paired) (GE) - Chromosome	Control - 1-FHD-0054_S1_L001_R1_001 (paired) trimmed (paired) (GE) - Chromosome region start	Control - 1-FHD-0054_S1_L001_R1_001 (paired) trimmed (paired) (GE) - Chromosome region end	Control - 2-FHD-0055_S2_L001_R1_001 (paired) trimmed (paired) (GE) - Expression values	Control - 2-FHD-0055_S2_L001_R1_001 (paired) trimmed (paired) (GE) - Gene name	Control - 2-FHD-0055_S2_L001_R1_001 (paired) trimmed (paired) (GE) - Transcripts annotated	Control - 2-FHD-0055_S2_L001_R1_001 (paired) trimmed (paired) (GE) - Detected transcripts	Control - 2-FHD-0055_S2_L001_R1_001 (paired) trimmed (paired) (GE) - Exon length	Control - 2-FHD-0055_S2_L001_R1_001 (paired) trimmed (paired) (GE) - Gene ID	Control - 2-FHD-0055_S2_L001_R1_001 (paired) trimmed (paired) (GE) - Unique gene reads	Control - 2-FHD-0055_S2_L001_R1_001 (paired) trimmed (paired) (GE) - Total gene reads	Control - 2-FHD-0055_S2_L001_R1_001 (paired) trimmed (paired) (GE) - Unique exon reads
1700016F12Rik	7.65212	1.49706	6.20692		1.70534e-07	40.7951	4.91451e-06	0.00845591	0.000121701	1	1	0	1	1	2.00975e-08	42.579	5.13482e-06	0.000996536	1.20065e-05	0	ENSMUSG00000104955	1	0	655	ENSMUSG00000104955	0	0	0	0		0	0	0	0		2	0	5	96849504	96852938	0	ENSMUSG00000104955	1	0	655	ENSMUSG00000104955	3	3	0
2010107E04Rik	196.477	56.5779	92.3928	1.73796	0.000145954	1.38366	4.97543e-05	1	0.0307963	9.58349e-06	1.46512	6.03176e-05	0.475198	0.00659997	0.000145954	1.37623	4.87898e-05	1	0.0282701	119.3	ENSMUSG00000021290	1	1	365	ENSMUSG00000021290	116	116	105	105	1	44	44	11	11	0.0948276	4	44.3528	12	111961375	111966977	118.012	ENSMUSG00000021290	1	1	365	ENSMUSG00000021290	84	84	74
A530099J19Rik	18.6268	0.396651	9.43558	14.6972	0.858537	1.33805	2.83307e-07	1	1	0.858537	1.3264	2.7355e-07	1	1	2.39661e-06	10.5896	8.03673e-06	0.118836	0.000914122	0.897318	ENSMUSG00000047462	1	1	2773	ENSMUSG00000047462	6	6	6	6	1	0	0	0	0	0	2	0.3336	13	19727416	19732951	0.419823	ENSMUSG00000047462	1	1	2773	ENSMUSG00000047462	5	5	2
Abcf2	47.2824	18.6122	28.1652	2.21876	4.00034e-05	1.75753	1.82079e-05	1	0.0112791	2.82481e-06	1.91345	2.19556e-05	0.140068	0.00269362	2.26101e-05	1.76178	1.83102e-05	1	0.00644324	23.5686	ENSMUSG00000028953	1	1	2569	ENSMUSG00000028953	175	212	109	146	0.746575	31	31	66	66	0.311321	14	8.76221	5	24565344	24577467	20.1657	ENSMUSG00000028953	1	1	2569	ENSMUSG00000028953	114	131	72
AC157822.1	47.3257	21.8282	-25.466		0.417511	-1.45444	-8.13389e-06	1	1	0.808455	-1.13696	-3.13604e-06	1	1	4.45746e-09	-210.799	-2.59092e-05	0.000221023	3.25034e-06	31.1033	ENSMUSG00000105145	0	0	80	ENSMUSG00000105145	0	6	0	0		0	0	0	6	1	0	11.5634	12	69361178	69361258	21.8282	ENSMUSG00000105145	0	0	80	ENSMUSG00000105145	0	3	0
Acap1	17.3913	6.17478	-8.32739	-1.72575	0.0339307	-1.51318	-6.98474e-06	1	1	0.0339307	-1.53753	-7.20026e-06	1	1	0.000162249	-2.15114	-1.10212e-05	1	0.0308242	16.5782	ENSMUSG00000001588	4	3	4878	ENSMUSG00000001588	359	360	195	195	1	61	61	164	165	0.458333	29	6.16336	11	69881566	69895539	12.8875	ENSMUSG00000001588	4	1	4878	ENSMUSG00000001588	199	199	108
Acsl5	98.5156	22.4649	51.1559	1.80629	0.000102809	1.43925	2.97063e-05	1	0.0232775	0.849158	1.02458	1.66252e-06	1	1	0.000267646	1.396	2.67814e-05	1	0.0451238	55.2947	ENSMUSG00000024981	1	1	3150	ENSMUSG00000024981	748	748	420	420	1	225	225	328	328	0.438503	22	20.5572	19	55253368	55296627	68.9263	ENSMUSG00000024981	1	1	3150	ENSMUSG00000024981	571	571	373
Adgrg3	72.6502	30.6343	-46.9917	-2.09065	1.58909e-12	-2.16011	-5.00982e-05	7.87951e-08	3.14954e-09	7.61576e-09	-1.85753	-4.30637e-05	0.000377628	2.22134e-05	4.41196e-14	-2.20814	-5.10375e-05	2.18767e-09	6.25049e-11	93.0226	ENSMUSG00000060470	5	3	4476	ENSMUSG00000060470	1570	1577	1004	1004	1	69	69	566	573	0.363348	22	34.5835	8	95017691	95045250	73.6059	ENSMUSG00000060470	5	4	4476	ENSMUSG00000060470	825	828	564
Ahsa1	90.566	34.8023	55.441	1.92853	3.0657e-06	1.54916	3.40151e-05	0.152013	0.00130555	1.67035e-06	1.58228	3.60661e-05	0.0828244	0.00180053	2.04756e-06	1.53397	3.30737e-05	0.101528	0.000799435	53.8785	ENSMUSG00000021037	1	1	1347	ENSMUSG00000021037	201	201	175	175	1	55	55	26	26	0.129353	9	20.0307	12	87266745	87273997	55.3132	ENSMUSG00000021037	1	1	1347	ENSMUSG00000021037	163	163	128
Alad	26.4083	8.15565	15.3963	2.74426	0.000713471	2.00621	9.71011e-06	1	0.104978	1	1.01095	1.05634e-07	1	1	0.000230205	2.07495	1.03735e-05	1	0.0399116	7.53616	ENSMUSG00000028393	3	2	1871	ENSMUSG00000028393	87	87	34	34	1	22	22	53	53	0.609195	15	2.80176	4	62509168	62519918	8.71106	ENSMUSG00000028393	3	1	1871	ENSMUSG00000028393	51	51	28
Aldh1a1	70.5016	19.8623	54.7717	5.51458	4.81523e-09	3.09685	2.88331e-05	0.000238763	4.77526e-06	0.90801	-1.03837	-5.08127e-07	1	1	1.05773e-14	4.06059	4.20852e-05	5.24478e-10	1.58933e-11	10.1001	ENSMUSG00000053279	1	1	2053	ENSMUSG00000053279	63	64	49	50	0.98	18	18	14	14	0.21875	13	3.75497	19	20601960	20643462	18.9964	ENSMUSG00000053279	1	1	2053	ENSMUSG00000053279	95	95	67
Angpt1	35.2199	18.5722	-21.7453	-1.60213	0.06164	-1.2848	-1.33243e-05	1	1	0.00536817	-1.49036	-1.9777e-05	1	0.704182	1.15474e-06	-1.98551	-2.9835e-05	0.0572579	0.000465511	56.3211	ENSMUSG00000022309	1	1	4256	ENSMUSG00000022309	2433	2516	499	578	0.863322	103	103	1934	1938	0.77027	9	20.9388	15	42424726	42676977	57.7162	ENSMUSG00000022309	1	1	4256	ENSMUSG00000022309	1394	1460	368
Anp32b	1150.37	361.255	421.599	1.43333	1.53898e-05	1.33064	0.000333015	0.763102	0.00495521	0.00527894	1.20571	0.000207186	1	0.698017	0.0688493	1.12889	0.000129822	1	1	924.398	ENSMUSG00000028333	1	1	1716	ENSMUSG00000028333	3638	4272	3191	3825	0.834248	1084	1218	447	447	0.104635	7	343.668	4	46450901	46472657	923.331	ENSMUSG00000028333	1	1	1716	ENSMUSG00000028333	2444	2930	2236
Anp32e	331.232	98.054	187.822	1.76163	1.06323e-08	1.38157	9.75031e-05	0.000527202	9.9472e-06	5.79713e-07	1.33758	8.6262e-05	0.0287451	0.000821288	9.44467e-10	1.39982	0.000102167	4.68314e-05	7.43355e-07	244.802	ENSMUSG00000015749	10	6	3566	ENSMUSG00000015749	2167	2170	2105	2105	1	508	508	62	65	0.0299539	28	91.0114	3	95929245	95947390	238.155	ENSMUSG00000015749	10	5	3566	ENSMUSG00000015749	1506	1512	1459
Arf1	182.879	40.3007	95.9831	1.68728	0.0235314	1.18339	2.65553e-05	1	1	1.03875e-06	1.42732	6.18771e-05	0.0515066	0.00125626	3.33337e-05	1.34152	4.94533e-05	1	0.0088863	151.472	ENSMUSG00000048076	2	0	2089	ENSMUSG00000048076	853	862	754	763	0.988204	44	46	99	99	0.114849	7	56.3133	11	59211411	59228270	146.845	ENSMUSG00000048076	2	0	2089	ENSMUSG00000048076	587	589	525
Arglu1	39.7535	8.33746	-22.9411	-1.6639	0.00373624	-1.45343	-1.861e-05	1	0.359034	0.000717001	-1.57253	-2.17184e-05	1	0.18421	0.000102317	-1.62515	-2.29468e-05	1	0.0214974	56.7889	ENSMUSG00000040459	4	3	5477	ENSMUSG00000040459	840	840	750	750	1	42	42	90	90	0.107143	12	21.1127	8	8665074	8690521	46.4435	ENSMUSG00000040459	4	3	5477	ENSMUSG00000040459	493	493	437
Asf1a	29.8154	9.90152	15.2894	1.84807	0.00021644	1.78519	1.47451e-05	1	0.0422527	0.366412	1.20118	3.77794e-06	1	1	0.0725973	1.35328	6.63433e-06	1	1	18.2625	ENSMUSG00000019857	1	1	2180	ENSMUSG00000019857	75	145	75	96	0.78125	45	45	0	49	0.337931	4	6.78953	10	53596960	53609213	15.7537	ENSMUSG00000019857	1	1	2180	ENSMUSG00000019857	44	79	44
Asna1	34.1011	13.3633	19.7824	1.97012	8.68187e-06	1.90346	1.91871e-05	0.430491	0.0031195	0.00585017	1.54565	1.15883e-05	1	0.738119	0.00919695	1.47416	1.007e-05	1	0.5468	19.8226	ENSMUSG00000052456	3	2	1590	ENSMUSG00000052456	96	96	76	76	1	33	33	20	20	0.208333	12	7.36956	8	85017930	85025281	19.4028	ENSMUSG00000052456	3	1	1590	ENSMUSG00000052456	62	62	53
Asns	34.7693	11.1044	25.9286	3.15936	9.23418e-06	2.20382	1.51192e-05	0.457877	0.00324735	0.170519	1.35578	4.46841e-06	1	1	2.32138e-08	2.51336	1.90069e-05	0.00115105	1.33844e-05	12.737	ENSMUSG00000029752	7	1	2735	ENSMUSG00000029752	135	136	84	84	1	35	35	51	52	0.382353	23	4.73529	6	7675168	7693254	10.6414	ENSMUSG00000029752	7	1	2735	ENSMUSG00000029752	88	88	50
Atp5b	637.288	181.703	377.856	1.83903	8.04646e-12	1.41045	0.00019144	3.98984e-07	1.22814e-08	1.73009e-12	1.42954	0.00020034	8.57865e-08	1.42978e-08	7.40708e-15	1.46644	0.000217552	3.6728e-10	1.14775e-11	455.428	ENSMUSG00000025393	9	6	4237	ENSMUSG00000025393	4612	4673	4592	4653	0.98689	1288	1307	20	20	0.00427991	26	169.317	10	128083272	128090391	444.979	ENSMUSG00000025393	9	4	4237	ENSMUSG00000025393	3182	3244	3178
Atp5g3	117.772	39.5831	67.8013	2.04225	6.62254e-06	1.5099	3.44063e-05	0.328379	0.00250671	1.65192e-05	1.50174	3.38556e-05	0.819102	0.0102388	2.8e-08	1.6208	4.18892e-05	0.00138838	1.55998e-05	62.5583	ENSMUSG00000018770	5	4	2181	ENSMUSG00000018770	338	338	329	329	1	88	88	9	9	0.0266272	12	23.2576	2	73908446	73911326	65.6547	ENSMUSG00000018770	5	3	2181	ENSMUSG00000018770	253	253	246
Atp8b4	57.6672	26.2598	-25.1404	-1.61786	4.82299e-05	-1.68015	-2.76551e-05	1	0.0126533	0.368178	-1.10946	-6.73974e-06	1	1	0.00705615	-1.37474	-1.86219e-05	1	0.457957	66.4408	ENSMUSG00000060131	5	4	6660	ENSMUSG00000060131	3910	3926	1067	1067	1	375	375	2843	2859	0.728222	37	24.701	2	126320972	126500674	60.3935	ENSMUSG00000060131	5	1	6660	ENSMUSG00000060131	2036	2053	691
AW112010	79.2157	17.0858	62.6846	5.36256	5.10704e-07	2.37253	2.05384e-05	0.0253232	0.00031654	0.000645817	1.89114	1.33349e-05	1	0.175507	2.76294e-22	4.30374	4.94368e-05	1.37001e-17	1.37001e-18	15.0804	ENSMUSG00000075010	1	1	770	ENSMUSG00000075010	28	28	28	28	1	8	8	0	0	0	3	5.60651	19	11047616	11050566	9.07146	ENSMUSG00000075010	1	1	770	ENSMUSG00000075010	18	18	12
B2m	4881.41	972.168	3691.91	2.75228	2.98082e-07	1.56055	0.00122915	0.0147804	0.000199735	0.000452156	1.35875	0.000786655	1	0.135061	3.66098e-20	2.19997	0.00263126	1.8153e-15	1.13456e-16	2243.78	ENSMUSG00000060802	1	1	860	ENSMUSG00000060802	1918	4768	1918	4653	0.412207	1286	1308	0	115	0.0241191	4	834.18	2	122147685	122153083	2268.1	ENSMUSG00000060802	1	1	860	ENSMUSG00000060802	1328	3450	1328
Bak1	110.267	49.0938	74.3426	3.36224	8.17353e-12	2.68718	5.54751e-05	4.05285e-07	1.22814e-08	7.53436e-09	2.37099	4.50786e-05	0.000373591	2.22134e-05	8.17353e-12	2.65357	5.43701e-05	4.05285e-07	9.64963e-09	48.5868	ENSMUSG00000057789	4	1	2407	ENSMUSG00000057789	62	298	62	282	0.219858	37	39	0	16	0.0536913	14	18.0633	17	27019809	27029009	29.5033	ENSMUSG00000057789	4	1	2407	ENSMUSG00000057789	26	125	26
BC018473	12.7114	1.94325	7.63011	59.0607	0.10553	5.71033	1.22307e-06	1	1	0.00414528	11.3913	2.69819e-06	1	0.611738	7.92785e-07	24.9222	6.21158e-06	0.0393102	0.000335985	0	ENSMUSG00000056032	4	0	5471	ENSMUSG00000056032	0	0	0	0		0	0	0	0		10	0	11	116752166	116759373	0.531973	ENSMUSG00000056032	4	1	5471	ENSMUSG00000056032	5	5	5
BC035044	69.4451	18.2866	-26.346	-1.58092	5.5645e-05	-1.64299	-2.91359e-05	1	0.0140773	0.192777	-1.16736	-1.06734e-05	1	1	0.016227	-1.31205	-1.77067e-05	1	0.780422	79.3291	ENSMUSG00000090164	2	1	1584	ENSMUSG00000090164	1181	1333	282	303	0.930693	42	42	899	1030	0.772693	5	29.4926	6	128849089	128891126	67.616	ENSMUSG00000090164	2	1	1584	ENSMUSG00000090164	602	682	168
Bcl2	46.2255	12.1229	-14.3197	-1.27144	0.0722417	-1.22587	-1.2798e-05	1	1	0.100514	-1.20574	-1.1852e-05	1	1	5.58698e-05	-1.5537	-2.47533e-05	1	0.0133188	61.1853	ENSMUSG00000057329	2	2	9157	ENSMUSG00000057329	1710	2284	857	1351	0.634345	211	212	853	933	0.408494	3	22.7472	1	106538177	106714274	50.091	ENSMUSG00000057329	2	2	9157	ENSMUSG00000057329	1021	1425	456
Blvrb	26.958	7.14133	-15.8921	-3.13154	4.84376e-06	2.6078	1.45467e-05	0.240178	0.00195266	0.867334	-1.09444	-7.80738e-07	1	1	0.00187448	1.97523	8.82344e-06	1	0.186572	8.21209	ENSMUSG00000040466	5	0	1414	ENSMUSG00000040466	101	103	28	28	1	11	11	73	75	0.728155	14	3.05305	7	27447977	27466144	11.5264	ENSMUSG00000040466	5	0	1414	ENSMUSG00000040466	84	84	28
Bpifc	36.0166	11.1127	-20.251	-3.73064	2.23293e-09	-3.80614	-2.1123e-05	0.00011072	2.35574e-06	4.59857e-06	-2.64937	-1.78363e-05	0.22802	0.00378494	0.000143271	-2.02059	-1.44712e-05	1	0.0279689	15.2895	ENSMUSG00000050108	2	1	2848	ENSMUSG00000050108	114	115	105	105	1	2	2	9	10	0.0869565	19	5.68427	10	85959339	86011895	29.0225	ENSMUSG00000050108	2	1	2848	ENSMUSG00000050108	201	201	142
Btf3	53.7948	19.0867	27.3206	1.74428	2.94336e-05	1.63265	2.41132e-05	1	0.00884385	0.0692573	1.26361	1.00474e-05	1	1	0.00592103	1.38316	1.4604e-05	1	0.411118	38.1562	ENSMUSG00000021660	5	2	1739	ENSMUSG00000021660	132	210	82	160	0.5125	40	70	50	50	0.238095	14	14.1855	13	98309895	98317006	31.1293	ENSMUSG00000021660	5	1	1739	ENSMUSG00000021660	77	133	37
Btla	54.8275	1.44174	23.6005	7.3169	0.336469	1.52929	2.11337e-06	1	1	0.136813	1.86835	3.46715e-06	1	1	3.49257e-07	5.97232	1.98535e-05	0.0173179	0.000163377	3.9472	ENSMUSG00000052013	2	0	3257	ENSMUSG00000052013	45	46	31	31	1	0	0	14	15	0.326087	9	1.46747	16	45224314	45252895	1.42975	ENSMUSG00000052013	2	0	3257	ENSMUSG00000052013	27	27	8
Btnl10	20.6192	2.85373	13.0792	5.00659	4.23882e-05	3.25161	8.69378e-06	1	0.0116768	1	-1.04125	-1.52969e-07	1	1	2.6276e-06	3.5146	9.7092e-06	0.130289	0.000979619	2.84698	ENSMUSG00000020490	4	2	4807	ENSMUSG00000020490	35	36	33	33	1	2	2	2	3	0.0833333	14	1.05844	11	58917907	58927158	3.39055	ENSMUSG00000020490	4	2	4807	ENSMUSG00000020490	39	39	28
C030034L19Rik	18.8919	4.28888	-10.8758	-2.70655	5.01329e-05	-2.59183	-1.10331e-05	1	0.0129471	0.000180475	-2.51275	-1.0815e-05	1	0.0667825	5.05865e-07	-3.34524	-1.25941e-05	0.0250833	0.000223958	16.2702	ENSMUSG00000097365	3	2	5786	ENSMUSG00000097365	388	557	200	227	0.881057	1	2	188	330	0.59246	8	6.04885	3	9403063	9437233	10.7645	ENSMUSG00000097365	3	1	5786	ENSMUSG00000097365	204	285	100
C1qbp	141.154	50.5379	78.12	1.77897	0.000185834	1.404	4.20422e-05	1	0.0376785	0.000708188	1.37223	3.87366e-05	1	0.182893	7.8173e-05	1.41642	4.33347e-05	1	0.0173821	95.298	ENSMUSG00000018446	2	2	1262	ENSMUSG00000018446	313	314	290	290	1	113	113	23	24	0.0764331	8	35.4294	11	70977835	70983026	109.314	ENSMUSG00000018446	2	1	1262	ENSMUSG00000018446	247	248	237
C3	39.9569	13.4417	-27.1145	-4.32384	8.66795e-13	-4.44994	-2.84633e-05	4.298e-08	1.8687e-09	0.378764	-1.16092	-5.08915e-06	1	1	0.0398067	-1.36943	-9.90429e-06	1	1	43.5434	ENSMUSG00000024164	4	1	5143	ENSMUSG00000024164	591	592	540	540	1	308	308	51	52	0.0878378	50	16.1883	17	57203969	57228136	28.9741	ENSMUSG00000024164	4	1	5143	ENSMUSG00000024164	316	317	256
Cacybp	41.3379	22.4444	27.0003	1.90683	2.62478e-05	1.69597	2.155e-05	1	0.00798465	2.41334e-06	1.81501	2.52361e-05	0.119665	0.00244215	0.000596204	1.52054	1.61182e-05	1	0.0820937	30.5393	ENSMUSG00000014226	3	1	2390	ENSMUSG00000014226	201	206	171	176	0.971591	66	66	30	30	0.145631	11	11.3538	1	160202366	160212875	29.7131	ENSMUSG00000014226	3	2	2390	ENSMUSG00000014226	147	150	119
Calm1	133.049	35.3989	73.286	1.80575	0.00467054	1.28239	2.66187e-05	1	0.417277	6.35119e-05	1.42179	3.97587e-05	1	0.0295894	1.64447e-05	1.43432	4.09395e-05	0.815409	0.00497201	96.7481	ENSMUSG00000001175	4	2	4698	ENSMUSG00000001175	1088	1129	1055	1096	0.962591	313	313	33	33	0.0292294	11	35.9685	12	100199434	100209806	90.8192	ENSMUSG00000001175	4	1	4698	ENSMUSG00000001175	715	748	700
Calr	260.792	109.413	119.988	1.70507	6.23649e-05	1.54963	9.68221e-05	1	0.0153849	2.31946e-07	1.75951	0.000133794	0.0115011	0.000383369	0.0114693	1.32156	5.66458e-05	1	0.633302	166.604	ENSMUSG00000003814	4	4	2880	ENSMUSG00000003814	1194	1212	1139	1157	0.984443	380	380	55	55	0.0453795	15	61.9392	8	84841849	84846934	158.457	ENSMUSG00000003814	4	3	2880	ENSMUSG00000003814	807	812	779
Car1	604.633	177.16	412.713	3.30536	2.08824e-06	1.64506	0.000174236	0.103546	0.000932843	0.00366118	-1.39099	-7.5924e-05	1	0.560308	7.46691e-09	1.8208	0.000221705	0.000370246	5.00333e-06	281.126	ENSMUSG00000027556	3	3	1248	ENSMUSG00000027556	1521	1568	810	846	0.957447	279	295	711	722	0.460459	12	104.516	3	14766215	14808368	305.035	ENSMUSG00000027556	3	2	1248	ENSMUSG00000027556	1052	1102	617
Car2	502.554	140.48	280.458	2.67244	9.37886e-13	1.7588	0.000174404	4.65051e-08	1.93771e-09	0.00811453	-1.259	-4.7283e-05	1	0.900132	4.20391e-09	1.59102	0.000135841	0.000208451	3.15835e-06	242.97	ENSMUSG00000027562	3	2	2422	ENSMUSG00000027562	1695	1696	1419	1419	1	37	37	276	277	0.163325	12	90.3303	3	14886272	14900770	225.192	ENSMUSG00000027562	3	2	2422	ENSMUSG00000027562	1109	1111	937
Casp3	48.4571	15.6838	-27.177	-1.7988	4.97938e-05	1.6244	2.3681e-05	1	0.0129471	0.96707	-1.01629	-6.08078e-07	1	1	0.0387729	1.29653	1.12462e-05	1	1	32.1194	ENSMUSG00000031628	4	2	3357	ENSMUSG00000031628	400	400	260	260	1	15	15	140	140	0.35	14	11.9412	8	46617290	46639689	40.2275	ENSMUSG00000031628	4	3	3357	ENSMUSG00000031628	298	298	232
Cbx5	111.562	37.3685	48.509	1.51743	6.39264e-05	1.38636	3.75182e-05	1	0.0155242	0.000753746	1.32997	3.2043e-05	1	0.191264	0.0235194	1.20543	1.99492e-05	1	0.953563	93.524	ENSMUSG00000009575	4	1	9006	ENSMUSG00000009575	2257	2260	2031	2031	1	114	114	226	229	0.101327	13	34.7699	15	103191543	103239816	74.1987	ENSMUSG00000009575	4	1	9006	ENSMUSG00000009575	1271	1271	1148
Ccl3	9.11883	1.87542	-4.55804	-12.4088	0.000637993	-5.55488	-4.31459e-06	1	0.0964479	0.000114233	-9.40713	-4.70249e-06	1	0.0456794	0.0024653	-4.87213	-4.18185e-06	1	0.22471	7.03817	ENSMUSG00000000982	1	1	766	ENSMUSG00000000982	32	32	13	13	1	1	1	19	19	0.59375	3	2.61661	11	83647843	83649355	9.11883	ENSMUSG00000000982	1	1	766	ENSMUSG00000000982	25	25	12
Ccl9	34.4319	13.1312	-21.9642	-2.1415	2.27157e-07	-2.2119	-2.3449e-05	0.0112636	0.000154296	0.308745	-1.16537	-6.07317e-06	1	1	7.6243e-05	-1.74167	-1.8225e-05	1	0.0171064	45.3526	ENSMUSG00000019122	2	1	3045	ENSMUSG00000019122	340	340	333	333	1	6	6	7	7	0.0205882	6	16.8609	11	83572918	83578636	42.6289	ENSMUSG00000019122	2	1	3045	ENSMUSG00000019122	227	227	223
Ccna2	93.8928	30.4155	50.9318	1.88779	4.20838e-05	1.49423	2.94098e-05	1	0.0116577	6.59042e-06	1.57106	3.3982e-05	0.326786	0.00510603	2.44346e-05	1.49815	2.96434e-05	1	0.00692336	47.5348	ENSMUSG00000027715	5	2	4083	ENSMUSG00000027715	364	479	353	468	0.754274	127	127	11	11	0.0229645	16	17.6722	3	36564864	36572150	62.1575	ENSMUSG00000027715	5	3	4083	ENSMUSG00000027715	335	446	325
Ccnb1ip1	12.5891	6.60868	8.5713	2.55852	0.000251078	2.44627	8.4131e-06	1	0.04698	0.110658	1.59024	3.43347e-06	1	1	0.00605794	1.9694	5.63908e-06	1	0.417199	4.95012	ENSMUSG00000071470	1	1	1508	ENSMUSG00000071470	39	39	18	18	1	2	2	21	21	0.538462	4	1.84033	14	50789248	50795728	3.47398	ENSMUSG00000071470	1	1	1508	ENSMUSG00000071470	24	24	9
Cct2	232.494	73.6053	127.055	1.58022	3.8107e-05	1.2908	6.59579e-05	1	0.0110499	0.000133468	1.27266	6.1843e-05	1	0.0517199	0.000119406	1.26185	5.9391e-05	1	0.0244659	187.275	ENSMUSG00000034024	1	1	1962	ENSMUSG00000034024	1047	1048	886	886	1	446	446	161	162	0.15458	16	69.6241	10	117050997	117063814	234.377	ENSMUSG00000034024	1	1	1962	ENSMUSG00000034024	896	897	790
Cct6a	191.536	82.9477	128.739	1.72162	8.11286e-08	1.41651	7.69775e-05	0.00402276	6.18886e-05	4.57855e-05	1.31556	5.83215e-05	1	0.0225825	3.17933e-07	1.38052	7.03266e-05	0.0157647	0.000151584	181.808	ENSMUSG00000029447	7	6	3620	ENSMUSG00000029447	1658	1660	1585	1587	0.99874	589	589	73	73	0.0439759	26	67.5917	5	129786997	129846371	165.139	ENSMUSG00000029447	7	6	3620	ENSMUSG00000029447	1064	1064	1027
Cct8	94.5392	39.1343	52.2449	1.64448	0.000221796	1.38622	3.2459e-05	1	0.0426269	0.000434474	1.37892	3.18452e-05	1	0.131362	0.00175815	1.31057	2.61012e-05	1	0.178278	69.4318	ENSMUSG00000025613	10	1	3088	ENSMUSG00000025613	617	620	514	517	0.994197	252	252	103	103	0.166129	33	25.813	16	87483325	87495873	80.3006	ENSMUSG00000025613	10	3	3088	ENSMUSG00000025613	486	489	423
Cd1d2	13.9296	3.15581	-6.29814	-2.42292	0.00491069	-2.46288	-6.67595e-06	1	0.432499	0.379778	-1.27978	-2.45715e-06	1	1	0.000302384	-2.98813	-7.47812e-06	1	0.0493214	7.3328	ENSMUSG00000041750	3	1	1527	ENSMUSG00000041750	32	37	23	27	0.851852	0	3	9	10	0.27027	11	2.72615	3	86986550	86989780	16.3914	ENSMUSG00000041750	3	1	1527	ENSMUSG00000041750	49	52	42
Cd24a	679.637	172.695	416.07	2.2685	0.000289263	1.51145	0.000174847	1	0.0531225	0.0223325	1.30154	0.000103088	1	1	1.73067e-07	1.80017	0.000273553	0.00858152	8.92506e-05	430.302	ENSMUSG00000047139	3	2	2580	ENSMUSG00000047139	2546	2690	2533	2677	0.946208	15	20	13	13	0.00483271	6	159.976	10	43578283	43584265	342.483	ENSMUSG00000047139	3	1	2580	ENSMUSG00000047139	1470	1529	1459
Cd2ap	32.0696	6.69587	21.235	2.34019	0.0355587	1.43185	7.13161e-06	1	1	0.173791	1.29171	4.81724e-06	1	1	5.66387e-05	1.86503	1.42852e-05	1	0.0134375	15.5929	ENSMUSG00000061665	1	1	5399	ENSMUSG00000061665	299	299	203	203	1	49	49	96	96	0.32107	18	5.79706	17	42792950	42876424	10.997	ENSMUSG00000061665	1	1	5399	ENSMUSG00000061665	192	192	102
Cd300a	16.3861	6.51108	-11.1452	-2.36792	4.06986e-05	-2.43091	-1.18262e-05	1	0.0114014	0.0885938	-1.40126	-5.75322e-06	1	1	0.00273558	-1.79202	-8.87966e-06	1	0.243089	19.6064	ENSMUSG00000034652	3	1	4738	ENSMUSG00000034652	279	280	223	224	0.995536	6	6	56	56	0.2	11	7.28917	11	114890040	114904654	17.3225	ENSMUSG00000034652	3	0	4738	ENSMUSG00000034652	185	186	141
Cd300e	12.6024	0.245849	6.4625		1	-1.42155	-5.20597e-08	1	1	0.233297	3.84415	4.99305e-07	1	1	8.05477e-07	33.6855	5.7381e-06	0.0399396	0.000338471	0	ENSMUSG00000048498	1	0	2088	ENSMUSG00000048498	0	0	0	0		0	0	0	0		4	0	11	115051916	115062177	0	ENSMUSG00000048498	1	0	2088	ENSMUSG00000048498	10	10	0
Cd74	1215.07	62.6703	600.436	9.79285	0.00450619	1.96718	6.86738e-05	1	0.407736	0.0124778	1.82373	5.84883e-05	1	1	4.29281e-19	8.05184	0.000500708	2.12859e-14	1.12031e-15	76.7655	ENSMUSG00000024610	3	2	1410	ENSMUSG00000024610	331	331	261	261	1	28	28	70	70	0.21148	12	28.5395	18	60803847	60812646	33.4389	ENSMUSG00000024610	3	0	1410	ENSMUSG00000024610	105	105	81
Cd79a	13.2538	4.43707	-6.90213	-6.12335	0.000430728	-3.24792	-5.99302e-06	1	0.0716444	4.59927e-05	-5.42917	-7.06414e-06	1	0.0225825	2.53386e-06	-5.39444	-7.05387e-06	0.125641	0.000951828	7.96973	ENSMUSG00000003379	1	1	1457	ENSMUSG00000003379	29	29	28	28	1	3	3	1	1	0.0344828	5	2.96294	7	24897380	24902197	7.19117	ENSMUSG00000003379	1	1	1457	ENSMUSG00000003379	22	22	18
Cd93	114.04	23.4626	-63.9094	-1.99725	2.48345e-09	-2.05899	-6.78685e-05	0.000123142	2.56546e-06	0.00104477	-1.46729	-4.20246e-05	1	0.227214	3.54697e-10	-2.1046	-6.92575e-05	1.75876e-05	2.98096e-07	123.351	ENSMUSG00000027435	1	1	6677	ENSMUSG00000027435	1990	1991	1985	1986	0.999496	21	21	5	5	0.0025113	2	45.8588	2	148436639	148443563	91.1007	ENSMUSG00000027435	1	1	6677	ENSMUSG00000027435	1047	1049	1043
Chchd10	26.4504	7.63881	13.5425	2.88409	0.00144133	2.06401	8.04538e-06	1	0.176767	0.000655364	2.22242	9.24316e-06	1	0.175507	0.000191401	2.26315	9.55113e-06	1	0.0342622	8.39137	ENSMUSG00000049422	1	1	939	ENSMUSG00000049422	21	21	19	19	1	6	6	2	2	0.0952381	4	3.1197	10	75935572	75937725	4.33929	ENSMUSG00000049422	1	1	939	ENSMUSG00000049422	8	8	7
Chchd2	77.6357	35.4938	41.3932	1.81614	4.89794e-07	1.69228	3.64729e-05	0.0242864	0.000307423	9.92975e-06	1.61588	3.2448e-05	0.492367	0.00674475	0.000595548	1.43783	2.30671e-05	1	0.0820937	49.3485	ENSMUSG00000070493	2	1	2269	ENSMUSG00000070493	67	299	67	270	0.248148	39	57	0	29	0.09699	7	18.3465	5	129881155	129887470	54.6426	ENSMUSG00000070493	2	1	2269	ENSMUSG00000070493	53	228	53
Cks1b	116.452	37.8048	61.5124	1.7083	0.00614409	1.2691	2.42001e-05	1	0.493768	0.000308559	1.37	3.32745e-05	1	0.0993499	0.000181572	1.36139	3.24999e-05	1	0.0333454	82.8684	ENSMUSG00000028044	3	1	1126	ENSMUSG00000028044	227	227	225	225	1	43	43	2	2	0.00881057	7	30.8084	3	89415471	89418383	79.0933	ENSMUSG00000028044	3	1	1126	ENSMUSG00000028044	155	157	151
Clca3a1	26.957	7.99084	21.873	19.1301	1.65147e-12	10.5344	1.30822e-05	8.18881e-08	3.14954e-09	0.0916188	2.47184	2.01952e-06	1	1	6.4308e-19	13.9946	1.783e-05	3.18871e-14	1.59436e-15	1.80818	ENSMUSG00000056025	2	0	3899	ENSMUSG00000056025	21	25	14	17	0.823529	3	4	7	8	0.32	16	0.672234	3	144729676	144760977	0.298582	ENSMUSG00000056025	2	0	3899	ENSMUSG00000056025	28	30	2
Cldn13	29.3358	7.13687	16.0456	4.04085	1.20929e-05	2.73952	1.1453e-05	0.599627	0.0040791	0.766643	-1.12138	-7.12686e-07	1	1	1.20929e-05	2.67006	1.09957e-05	0.599627	0.00379511	3.49803	ENSMUSG00000008843	1	1	1067	ENSMUSG00000008843	9	9	9	9	1	1	1	0	0	0	2	1.30048	5	134914248	134915526	5.45534	ENSMUSG00000008843	1	1	1067	ENSMUSG00000008843	10	10	10
Clec12a	36.9441	7.20114	25.464	2.39419	6.5044e-07	-2.19843	-2.2013e-05	0.0322521	0.000393318	0.650403	1.06622	2.67387e-06	1	1	0.436423	-1.11449	-4.14829e-06	1	1	51.0136	ENSMUSG00000053063	4	3	5528	ENSMUSG00000053063	960	960	680	680	1	90	90	280	280	0.291667	14	18.9656	6	129342690	129365303	38.0124	ENSMUSG00000053063	4	3	5528	ENSMUSG00000053063	505	505	361
Clec4a1	12.5384	1.48735	9.47061	100.927	0.593697	-3.22779	-4.86433e-07	1	1	0.0184692	4.02738	2.13364e-06	1	1	2.19591e-08	11.3786	7.31461e-06	0.00108884	1.28099e-05	0	ENSMUSG00000049037	1	0	1558	ENSMUSG00000049037	0	0	0	0		0	0	0	0		6	0	6	122921847	122934619	1.12083	ENSMUSG00000049037	1	1	1558	ENSMUSG00000049037	26	26	3
Clec4a2	8.02311	2.54601	-5.07536	-6.07505	0.000189507	-5.70344	-5.28757e-06	1	0.038198	0.0847259	-1.86614	-2.97592e-06	1	1	0.408043	-1.3505	-1.66408e-06	1	1	8.50397	ENSMUSG00000030148	5	2	2926	ENSMUSG00000030148	92	97	57	60	0.95	20	20	35	37	0.381443	18	3.16156	6	123106427	123143999	7.36061	ENSMUSG00000030148	5	1	2926	ENSMUSG00000030148	71	73	37
Clec4a3	18.8852	1.16051	12.6461		0.272363	-7.42178	-7.9306e-07	1	1	0.704737	1.6792	6.22525e-07	1	1	1.48297e-09	11.8655	9.95884e-06	7.35332e-05	1.14896e-06	0	ENSMUSG00000043832	3	0	1327	ENSMUSG00000043832	1	1	0	0		0	0	1	1	1	11	0	6	122952514	122969875	0.877295	ENSMUSG00000043832	3	1	1327	ENSMUSG00000043832	6	6	2
Clk1	35.2319	7.13931	-17.7658	-1.75096	0.0146391	-1.43715	-1.30631e-05	1	0.8602	0.000823872	-1.6568	-1.70247e-05	1	0.198315	6.69441e-05	-1.78554	-1.88936e-05	1	0.0153677	36.0551	ENSMUSG00000026034	13	9	8132	ENSMUSG00000026034	972	972	707	707	1	265	265	265	265	0.272634	29	13.4044	1	58410188	58424066	27.4866	ENSMUSG00000026034	13	6	8132	ENSMUSG00000026034	500	500	384
Clk4	21.8717	5.67428	-9.67865	-1.46783	0.149819	-1.26195	-6.54791e-06	1	1	0.0505334	-1.38727	-8.80584e-06	1	1	0.000264342	-1.75139	-1.35333e-05	1	0.0448883	24.4663	ENSMUSG00000020385	14	6	5797	ENSMUSG00000020385	463	465	341	342	0.997076	127	127	122	123	0.264516	40	9.09595	11	51261729	51281766	25.2033	ENSMUSG00000020385	14	5	5797	ENSMUSG00000020385	319	321	251
Cmpk2	18.8308	3.51791	10.9241	4.01996	0.0331773	2.00451	3.88787e-06	1	1	0.155598	1.6825	2.64155e-06	1	1	2.73242e-05	3.12215	8.21358e-06	1	0.00748546	3.63099	ENSMUSG00000020638	1	1	3198	ENSMUSG00000020638	29	29	28	28	1	1	1	1	1	0.0344828	5	1.34991	12	26469203	26479835	4.18635	ENSMUSG00000020638	1	1	3198	ENSMUSG00000020638	27	27	23
Cmtm7	38.2341	14.9321	-15.632	-1.44261	0.00269953	-1.46104	-1.66608e-05	1	0.281306	0.013758	-1.36748	-1.41885e-05	1	1	0.000121171	-1.58703	-1.95298e-05	1	0.024624	47.7727	ENSMUSG00000032436	5	5	3455	ENSMUSG00000032436	1692	1729	394	398	0.98995	66	66	1298	1331	0.769809	13	17.7607	9	114756835	114781856	40.0973	ENSMUSG00000032436	5	5	3455	ENSMUSG00000032436	826	845	238
Cox4i1	39.3797	13.6043	21.005	2.0528	0.000232546	1.9659	2.01359e-05	1	0.0443493	0.0378126	1.51657	1.07689e-05	1	1	0.544665	1.15191	3.16686e-06	1	1	24.08	ENSMUSG00000031818	7	0	1550	ENSMUSG00000031818	74	92	74	90	0.822222	54	55	0	2	0.0217391	17	8.95233	8	120668221	120674207	22.5323	ENSMUSG00000031818	7	0	1550	ENSMUSG00000031818	57	60	57
Cox6a1	172.567	67.4316	99.1843	1.93327	1.31701e-09	1.61607	6.77881e-05	6.53037e-05	1.41965e-06	4.77285e-07	1.51249	5.6391e-05	0.0236662	0.000699353	2.95875e-08	1.5377	5.91644e-05	0.0014671	1.63011e-05	112.244	ENSMUSG00000041697	2	1	702	ENSMUSG00000041697	191	191	190	190	1	55	55	1	1	0.0052356	5	41.7293	5	115345641	115348981	96.185	ENSMUSG00000041697	2	1	702	ENSMUSG00000041697	116	116	116
Cox6b1	75.1534	31.1836	36.9114	1.77505	5.93115e-06	1.6668	3.29446e-05	0.294096	0.00229762	0.00103243	1.47899	2.36655e-05	1	0.226517	0.00254038	1.40586	2.00524e-05	1	0.230283	36.3164	ENSMUSG00000036751	4	1	708	ENSMUSG00000036751	98	100	62	62	1	28	28	36	38	0.38	8	13.5015	7	30616860	30626151	48.5071	ENSMUSG00000036751	4	1	708	ENSMUSG00000036751	77	78	59
Cox7c	54.7258	11.6416	27.651	1.75852	0.000238497	1.68993	2.61795e-05	1	0.0453098	0.327475	1.17374	6.59251e-06	1	1	0.441789	1.1308	4.96304e-06	1	1	44.0011	ENSMUSG00000017778	4	2	1131	ENSMUSG00000017778	61	153	28	120	0.233333	3	47	33	33	0.215686	9	16.3585	13	86044815	86046904	29.3359	ENSMUSG00000017778	4	1	1131	ENSMUSG00000017778	24	71	10
Cox8a	178.877	67.1907	100.046	1.77668	1.879e-07	1.49094	6.54714e-05	0.00931702	0.000131226	1.70729e-06	1.45564	6.07642e-05	0.0846558	0.00180119	3.8886e-06	1.41493	5.53344e-05	0.192816	0.00137726	133.164	ENSMUSG00000035885	1	1	545	ENSMUSG00000035885	187	187	175	175	1	17	17	12	12	0.0641711	2	49.507	19	7215157	7217616	107.873	ENSMUSG00000035885	1	1	545	ENSMUSG00000035885	107	108	100
Cpa3	57.159	24.6409	39.967	2.21688	0.000150168	-1.64289	-2.50757e-05	1	0.031418	3.28245e-05	-1.77066	-2.78902e-05	1	0.0178198	0.716841	-1.05177	-3.15407e-06	1	1	54.9484	ENSMUSG00000001865	2	1	1517	ENSMUSG00000001865	293	300	201	201	1	130	130	92	99	0.33	12	20.4285	3	20215619	20242181	61.0096	ENSMUSG00000001865	2	1	1517	ENSMUSG00000001865	226	228	159
Cpox	51.2182	23.5205	32.7026	2.59882	2.24615e-08	2.31365	3.02481e-05	0.00111375	1.95395e-05	0.927432	-1.0231	-5.19911e-07	1	1	1.21811e-05	1.92806	2.13696e-05	0.603998	0.00379873	18.2233	ENSMUSG00000022742	1	1	3186	ENSMUSG00000022742	170	170	140	140	1	7	7	30	30	0.176471	7	6.77497	16	58670207	58680391	20.6452	ENSMUSG00000022742	1	1	3186	ENSMUSG00000022742	172	173	112
Creld2	91.7796	27.2641	44.6321	2.40253	4.64492e-05	1.82064	2.71433e-05	1	0.0125043	1.8272e-08	2.27976	4.23288e-05	0.000906015	4.31436e-05	1.90598e-05	1.86514	2.86151e-05	0.945081	0.0055593	30.404	ENSMUSG00000023272	1	1	1364	ENSMUSG00000023272	112	112	100	100	1	59	59	12	12	0.107143	10	11.3034	15	88819645	88826681	36.2736	ENSMUSG00000023272	1	1	1364	ENSMUSG00000023272	94	94	85
Cs	126.008	29.5259	68.9048	1.81798	0.000149076	1.3756	3.27984e-05	1	0.0313217	0.0248823	1.22122	1.93173e-05	1	1	5.11651e-06	1.44309	3.86922e-05	0.253702	0.00177398	80.0679	ENSMUSG00000005683	1	1	2828	ENSMUSG00000005683	713	720	541	546	0.990842	83	84	172	174	0.241667	11	29.7672	10	128337831	128362479	85.625	ENSMUSG00000005683	1	1	2828	ENSMUSG00000005683	484	491	412
Csf1r	19.1296	6.19367	12.5898	3.47949	2.55909e-05	-2.97827	-1.02866e-05	1	0.00783286	0.278375	-1.27172	-3.30886e-06	1	1	0.89735	-1.05462	-8.02055e-07	1	1	13.7529	ENSMUSG00000024621	2	1	4885	ENSMUSG00000024621	215	217	161	162	0.993827	20	20	54	55	0.253456	24	5.113	18	61105571	61132149	14.6564	ENSMUSG00000024621	2	1	4885	ENSMUSG00000024621	175	177	121
Csf2ra	42.8436	19.3711	22.8854	1.76307	8.30865e-05	-1.75848	-2.28384e-05	1	0.0193805	0.69685	1.05073	2.68615e-06	1	1	0.130541	-1.21427	-9.34348e-06	1	1	59.2123	ENSMUSG00000059326	1	1	1849	ENSMUSG00000059326	267	267	264	264	1	8	8	3	3	0.011236	12	22.0137	19	61224401	61228418	49.7401	ENSMUSG00000059326	1	1	1849	ENSMUSG00000059326	159	159	158
Csf2rb	68.062	24.2601	50.2188	2.42122	1.71807e-07	1.85297	3.12936e-05	0.00851904	0.000121701	0.00270274	1.4646	1.70453e-05	1	0.45002	5.68335e-09	1.93396	3.42649e-05	0.000281809	3.96914e-06	38.9117	ENSMUSG00000071713	1	1	4764	ENSMUSG00000071713	549	617	387	447	0.865772	47	49	162	170	0.275527	14	14.4664	15	78325989	78351000	29.202	ENSMUSG00000071713	1	1	4764	ENSMUSG00000071713	333	367	215
Csf2rb2	23.2309	5.80748	18.6941	2.85715	0.000247351	2.06383	1.12214e-05	1	0.0466286	0.522748	1.19821	2.09075e-06	1	1	5.15182e-06	2.27966	1.3498e-05	0.255453	0.00177398	7.82303	ENSMUSG00000071714	1	1	4612	ENSMUSG00000071714	109	125	73	87	0.83908	13	13	36	38	0.304	14	2.90841	15	78282516	78305603	11.6114	ENSMUSG00000071714	1	1	4612	ENSMUSG00000071714	128	147	78
Cst3	190.229	21.1775	97.9485	2.46575	0.588894	-1.10205	-6.85255e-06	1	1	0.215996	1.22568	1.67003e-05	1	1	5.74465e-05	1.86598	6.40822e-05	1	0.0135642	61.2566	ENSMUSG00000027447	3	1	1266	ENSMUSG00000027447	186	187	186	187	0.994652	38	38	0	0	0	8	22.7737	2	148871721	148875692	67.5881	ENSMUSG00000027447	3	1	1266	ENSMUSG00000027447	144	147	144
Ctla2b	21.594	8.52475	-11.256	-1.74765	0.325376	-1.17632	-4.09794e-06	1	1	0.0286463	-1.46624	-8.69341e-06	1	1	8.20141e-06	-2.1828	-1.48144e-05	0.406667	0.00267544	22.7783	ENSMUSG00000074874	2	1	1147	ENSMUSG00000074874	65	66	62	63	0.984127	1	1	3	3	0.0454545	6	8.46842	13	60895350	60897447	24.3593	ENSMUSG00000074874	2	2	1147	ENSMUSG00000074874	52	52	48
Ctss	50.9364	7.39879	38.7946	5.96978	0.0563055	1.62432	5.10845e-06	1	1	0.0718635	1.65059	5.32337e-06	1	1	3.31286e-14	4.86302	3.16086e-05	1.64268e-09	4.83141e-11	8.55073	ENSMUSG00000038642	2	1	1358	ENSMUSG00000038642	47	47	28	28	1	9	9	19	19	0.404255	10	3.17895	3	95526785	95556403	4.71498	ENSMUSG00000038642	2	0	1358	ENSMUSG00000038642	37	37	11
Cxcl9	20.9558	0.760478	10.2666	35.4105	0.372329	2.51822	8.80422e-07	1	1	1	-1.29576	-1.32366e-07	1	1	2.01036e-07	15.8023	8.5839e-06	0.00996838	0.000101718	0.962524	ENSMUSG00000029417	2	1	3016	ENSMUSG00000029417	7	7	7	7	1	1	1	0	0	0	6	0.357842	5	92321346	92328079	0.192999	ENSMUSG00000029417	2	1	3016	ENSMUSG00000029417	1	1	1
Cxcr2	20.6596	9.02494	-12.5616	-2.22981	9.22276e-05	-2.29162	-1.3364e-05	1	0.0209775	0.021198	-1.55953	-8.50695e-06	1	1	0.00864192	-1.60735	-8.95925e-06	1	0.528578	23.5384	ENSMUSG00000026180	2	2	3048	ENSMUSG00000026180	173	174	172	173	0.99422	2	2	1	1	0.00574713	5	8.75097	1	74153988	74161246	27.1181	ENSMUSG00000026180	2	2	3048	ENSMUSG00000026180	150	150	142
Cybb	31.6686	6.33099	27.6597	6.41047	0.0141351	-2.01644	-5.32996e-06	1	0.840264	0.0748858	1.52103	5.50925e-06	1	1	2.06961e-07	2.59317	1.68457e-05	0.0102622	0.000102718	7.85436	ENSMUSG00000015340	5	2	5808	ENSMUSG00000015340	138	138	110	110	1	16	16	28	28	0.202899	22	2.92006	X	9435251	9487771	6.81505	ENSMUSG00000015340	5	2	5808	ENSMUSG00000015340	91	91	68
Cyc1	122.473	39.2317	59.3812	1.69544	5.80996e-05	1.44028	3.89365e-05	1	0.0144767	0.004953	1.30975	2.73925e-05	1	0.671023	0.0008679	1.34702	3.06889e-05	1	0.108221	85.0955	ENSMUSG00000022551	1	1	1194	ENSMUSG00000022551	248	248	245	245	1	78	78	3	3	0.0120968	7	31.6364	15	76343522	76345934	79.9514	ENSMUSG00000022551	1	1	1194	ENSMUSG00000022551	170	170	164
Cycs	46.0998	20.2945	28.5688	1.81764	0.000563172	1.506	1.83649e-05	1	0.0872652	1.13179e-06	1.77358	2.80767e-05	0.0561198	0.00132411	0.00157095	1.44613	1.61919e-05	1	0.163991	33.747	ENSMUSG00000063694	2	1	3404	ENSMUSG00000063694	77	282	72	277	0.259928	8	47	5	5	0.0177305	5	12.5463	6	50562562	50566538	34.5421	ENSMUSG00000063694	2	2	3404	ENSMUSG00000063694	58	205	55
Cyth3	49.9453	15.547	35.2258	3.74148	0.00492686	1.53716	1.23722e-05	1	0.433153	0.0136954	-1.62397	-8.84968e-06	1	1	0.000142791	1.72765	1.67598e-05	1	0.0279689	19.9295	ENSMUSG00000018001	5	2	4682	ENSMUSG00000018001	386	386	225	225	1	14	14	161	161	0.417098	22	7.40928	5	143622446	143710250	21.6324	ENSMUSG00000018001	5	1	4682	ENSMUSG00000018001	366	367	174
Dbi	79.1246	19.5225	36.0508	2.0185	0.038754	1.33693	1.23917e-05	1	1	4.40508e-06	1.84467	3.10655e-05	0.218426	0.00370213	0.000415995	1.58941	2.16775e-05	1	0.0626964	48.9953	ENSMUSG00000026385	7	1	1422	ENSMUSG00000026385	180	181	167	168	0.994048	69	69	13	13	0.0718232	17	18.2152	1	120113279	120121078	36.4315	ENSMUSG00000026385	7	1	1422	ENSMUSG00000026385	97	97	89
Ddx17	95.3501	36.0051	-40.74	-1.25891	0.0147249	-1.18206	-3.1617e-05	1	0.863045	0.0117076	-1.19459	-3.34384e-05	1	1	1.01139e-08	-1.48587	-6.71258e-05	0.000501497	6.34806e-06	194.507	ENSMUSG00000055065	1	1	4761	ENSMUSG00000055065	2737	2738	2233	2233	1	209	209	504	505	0.184441	13	72.3129	15	79527706	79546741	184.125	ENSMUSG00000055065	1	1	4761	ENSMUSG00000055065	1748	1748	1506
Ddx5	125.848	30.3066	-49.7303	-1.30592	0.0276418	-1.15097	-2.88331e-05	1	1	0.000927166	-1.23941	-4.24624e-05	1	0.215181	3.97921e-07	-1.37158	-5.95538e-05	0.0197309	0.000184401	205.811	ENSMUSG00000020719	9	4	5775	ENSMUSG00000020719	2710	3040	2536	2866	0.884857	288	379	174	174	0.0572368	33	76.5155	11	106780354	106789185	198.06	ENSMUSG00000020719	9	4	5775	ENSMUSG00000020719	1889	2062	1792
Dek	289.78	68.5906	124.207	1.53384	4.72533e-05	1.32326	7.77681e-05	1	0.0125297	0.00668938	1.21187	5.09702e-05	1	0.800661	0.00572914	1.21014	5.05544e-05	1	0.406991	228.769	ENSMUSG00000021377	6	4	3089	ENSMUSG00000021377	2080	2081	1704	1704	1	885	885	376	377	0.181163	20	85.0505	13	47084774	47106201	211.616	ENSMUSG00000021377	6	4	3089	ENSMUSG00000021377	1298	1298	1123
Dnaja1	65.6245	27.9725	34.7081	1.55072	0.000183521	1.50427	3.29231e-05	1	0.0376029	0.00557997	1.37698	2.46124e-05	1	0.720528	0.418803	1.10037	6.55271e-06	1	1	62.382	ENSMUSG00000028410	10	5	8629	ENSMUSG00000028410	579	1404	473	1298	0.364407	184	460	106	106	0.0754986	27	23.1921	4	40722149	40737149	55.517	ENSMUSG00000028410	10	3	8629	ENSMUSG00000028410	345	863	305
Dnajb11	63.9956	20.879	39.801	2.01552	0.00025625	1.53512	2.17766e-05	1	0.047411	2.28553e-06	1.73456	2.98927e-05	0.113328	0.002361	2.66362e-05	1.59966	2.44027e-05	1	0.00733753	37.934	ENSMUSG00000004460	5	2	3236	ENSMUSG00000004460	363	363	296	296	1	79	79	67	67	0.184573	17	14.1029	16	22857844	22879634	35.7957	ENSMUSG00000004460	5	2	3236	ENSMUSG00000004460	255	255	199
Dnase1l3	25.472	0.920153	13.1655	14.6418	0.563152	-1.75322	-8.21481e-07	1	1	1	-1.03384	-6.25892e-08	1	1	1.39843e-06	6.43315	1.03887e-05	0.0693411	0.000559202	2.01277	ENSMUSG00000025279	2	1	5151	ENSMUSG00000025279	25	25	25	25	1	0	0	0	0	0	10	0.748296	14	7964532	7994573	1.69506	ENSMUSG00000025279	2	1	5151	ENSMUSG00000025279	33	33	15
Dusp1	42.7857	10.2729	-25.2638	-3.46307	0.0138674	-1.66496	-1.48601e-05	1	0.83661	4.7954e-07	-3.29004	-2.58984e-05	0.023778	0.000699353	0.00153456	-1.93925	-1.8021e-05	1	0.160636	50.5894	ENSMUSG00000024190	3	3	2697	ENSMUSG00000024190	336	336	329	329	1	10	10	7	7	0.0208333	9	18.8079	17	26505589	26508519	32.5899	ENSMUSG00000024190	3	2	2697	ENSMUSG00000024190	151	151	151
Dusp2	29.9727	10.286	-17.9081	-2.51026	6.75093e-06	-2.28222	-1.73906e-05	0.334745	0.00251688	6.75093e-06	-2.3654	-1.78675e-05	0.334745	0.00514992	7.11858e-09	-2.84405	-2.00698e-05	0.000352975	4.83527e-06	26.5017	ENSMUSG00000027368	2	2	2003	ENSMUSG00000027368	133	133	128	128	1	0	0	5	5	0.037594	6	9.85267	2	127336158	127338376	36.0352	ENSMUSG00000027368	2	2	2003	ENSMUSG00000027368	126	126	124
Dut	120.601	31.8964	52.0753	1.56961	0.000115029	1.48855	4.63917e-05	1	0.025463	0.117046	1.18714	1.77706e-05	1	1	0.038073	1.24201	2.29809e-05	1	1	83.8025	ENSMUSG00000027203	3	1	2410	ENSMUSG00000027203	626	626	487	487	1	123	123	139	139	0.222045	11	31.1557	2	125247189	125258608	101.925	ENSMUSG00000027203	3	1	2410	ENSMUSG00000027203	481	481	422
Eid1	13.2777	3.21257	8.09564	2.81612	0.000219566	2.67689	7.94723e-06	1	0.0426166	0.168481	1.64868	3.07428e-06	1	1	0.634018	-1.17635	-7.10459e-07	1	1	6.86688	ENSMUSG00000091337	1	0	1691	ENSMUSG00000091337	0	28	0	28	0	0	0	0	0	0	1	2.55293	2	125673094	125674785	3.78648	ENSMUSG00000091337	1	0	1691	ENSMUSG00000091337	0	11	0
Eif2s1	129.211	39.668	68.1521	1.67189	0.000163972	1.35515	3.73604e-05	1	0.034019	0.000484283	1.33514	3.52549e-05	1	0.140428	0.000301462	1.33055	3.47725e-05	1	0.0493214	116.801	ENSMUSG00000021116	1	1	3405	ENSMUSG00000021116	1088	1120	927	959	0.966632	142	152	161	161	0.14375	8	43.4237	12	78861818	78887010	97.9544	ENSMUSG00000021116	1	1	3405	ENSMUSG00000021116	652	677	548
Eif2s3x	148.327	46.3817	72.044	1.60647	4.51574e-06	1.42162	5.18503e-05	0.223913	0.00183535	0.00124537	1.2953	3.63148e-05	1	0.255616	0.00124537	1.27676	3.40357e-05	1	0.137573	116.515	ENSMUSG00000035150	3	2	3812	ENSMUSG00000035150	628	1193	509	1071	0.475257	35	360	119	122	0.102263	16	43.3173	X	94188706	94212862	108.11	ENSMUSG00000035150	3	2	3812	ENSMUSG00000035150	393	754	347
Eif3a	475.088	113.234	191.59	1.45894	5.19685e-05	1.26289	0.000113776	1	0.0133516	0.0503059	1.1253	5.42272e-05	1	1	0.013205	1.15428	6.6769e-05	1	0.697308	411.185	ENSMUSG00000024991	1	1	5176	ENSMUSG00000024991	5233	5308	5058	5132	0.985581	1485	1485	175	176	0.0331575	22	152.868	19	60761115	60790693	381.347	ENSMUSG00000024991	1	1	5176	ENSMUSG00000024991	3456	3501	3346
Eif3c	159.856	56.1381	84.4804	1.53925	6.31174e-05	1.30623	4.97274e-05	1	0.0154171	0.00139246	1.24961	4.05323e-05	1	0.276929	0.00215496	1.22536	3.65945e-05	1	0.205488	144.221	ENSMUSG00000030738	3	2	3511	ENSMUSG00000030738	1382	1405	1200	1221	0.982801	680	684	182	184	0.130961	24	53.6179	7	126546454	126566411	153.023	ENSMUSG00000030738	3	2	3511	ENSMUSG00000030738	981	1005	899
Eif3j2	61.5716	13.9111	31.6663	2.35646	0.000435209	1.73556	1.79473e-05	1	0.0716444	0.000537943	1.73816	1.80106e-05	1	0.149016	4.73752e-05	1.85325	2.08189e-05	1	0.0117455	33.1211	ENSMUSG00000043424	1	1	2379	ENSMUSG00000043424	57	190	57	190	0.3	0	0	0	0	0	1	12.3136	18	43475417	43477796	29.8505	ENSMUSG00000043424	1	1	2379	ENSMUSG00000043424	34	122	34
Eif4a2	96.2253	22.982	-40.5904	-1.49564	0.0818291	-1.17825	-1.91341e-05	1	1	0.000349333	-1.4162	-3.71696e-05	1	0.111036	2.98505e-07	-1.61681	-4.82504e-05	0.0148014	0.000143702	112.495	ENSMUSG00000022884	24	8	5338	ENSMUSG00000022884	1241	1510	1182	1448	0.816298	163	163	59	62	0.0410596	58	41.823	16	23107443	23114136	89.8535	ENSMUSG00000022884	24	8	5338	ENSMUSG00000022884	739	859	705
Eif5a	352.171	109.698	210.888	1.81311	1.01389e-06	1.37304	0.000100313	0.050274	0.00053648	4.59985e-05	1.31192	8.38757e-05	1	0.0225825	4.643e-09	1.44748	0.00012033	0.000230223	3.33657e-06	271.298	ENSMUSG00000078812	13	3	2377	ENSMUSG00000078812	1492	1651	1396	1555	0.897749	538	578	96	96	0.0581466	24	100.862	11	69916713	69921958	257.371	ENSMUSG00000078812	13	3	2377	ENSMUSG00000078812	998	1118	931
Elane	1447.42	554.379	844.59	2.50201	1.32249e-05	-2.32981	-0.000744173	0.655757	0.00437171	0.347043	1.18109	0.000236107	1	1	0.0236102	-1.53306	-0.000453339	1	0.956466	1836.9	ENSMUSG00000020125	1	1	920	ENSMUSG00000020125	4141	4141	4075	4075	1	830	830	66	66	0.0159382	5	682.912	10	79886311	79888216	1340.06	ENSMUSG00000020125	1	1	920	ENSMUSG00000020125	2140	2140	2118
Eno1	53.8049	19.2187	31.5834	1.92275	0.024633	1.35241	1.25524e-05	1	1	1.73169e-05	1.7407	2.63825e-05	0.85866	0.0104715	0.000700836	1.52494	1.86974e-05	1	0.0926692	43.1749	ENSMUSG00000063524	11	2	5379	ENSMUSG00000063524	236	618	178	560	0.317857	61	103	58	58	0.0938511	32	16.0513	4	150236720	150248879	31.815	ENSMUSG00000063524	11	2	5379	ENSMUSG00000063524	174	342	126
Eps15	45.9854	11.8904	28.8915	2.07311	0.0026307	1.49434	1.38435e-05	1	0.275779	0.611459	1.08523	2.38673e-06	1	1	7.55821e-05	1.64789	1.81435e-05	1	0.017101	26.6262	ENSMUSG00000028552	11	4	6931	ENSMUSG00000028552	730	736	445	445	1	78	78	285	291	0.39538	46	9.89895	4	109280267	109387817	27.7983	ENSMUSG00000028552	11	3	6931	ENSMUSG00000028552	517	520	331
Erap1	47.4543	19.1756	29.0022	2.2493	3.90642e-06	1.87467	2.112e-05	0.1937	0.00164092	0.0181509	1.43274	1.04491e-05	1	1	1.27262e-05	1.78672	1.89965e-05	0.631028	0.00391943	20.7665	ENSMUSG00000021583	1	1	4014	ENSMUSG00000021583	341	341	201	201	1	97	97	140	140	0.410557	19	7.72047	13	74639871	74691875	23.2022	ENSMUSG00000021583	1	1	4014	ENSMUSG00000021583	248	252	160
Erdr1	180.612	34.826	-56.2436	-1.4554	0.95863	1.006	1.0768e-06	1	1	0.0282731	-1.3563	-4.71182e-05	1	1	0.000190602	-1.68833	-7.31254e-05	1	0.0342428	151.273	ENSMUSG00000096768	4	2	1124	ENSMUSG00000096768	3813	4522	181	410	0.441463	127	152	3632	4112	0.909332	15	56.2397	Y	90784737	90816464	143.45	ENSMUSG00000096768	4	2	1124	ENSMUSG00000096768	2735	3259	132
Ermap	113.942	58.0773	89.4316	2.87259	1.52215e-06	1.80648	5.31952e-05	0.0754758	0.000725729	0.140393	-1.24448	-1.29579e-05	1	1	5.78655e-06	1.73465	4.84574e-05	0.286926	0.00196525	64.7471	ENSMUSG00000028644	9	3	5297	ENSMUSG00000028644	886	886	827	827	1	10	10	59	59	0.0665914	32	24.0714	4	119175456	119190011	66.4832	ENSMUSG00000028644	9	2	5297	ENSMUSG00000028644	648	648	605
Ern1	25.6942	8.03443	-12.0872	-1.94854	0.000253232	-2.00719	-1.29453e-05	1	0.0470281	0.0464788	-1.43843	-7.86324e-06	1	1	0.000159443	-1.96185	-1.26482e-05	1	0.0304077	20.0936	ENSMUSG00000020715	5	4	8173	ENSMUSG00000020715	1300	1302	396	396	1	53	53	904	906	0.695853	31	7.47031	11	106394649	106487852	17.6627	ENSMUSG00000020715	5	4	8173	ENSMUSG00000020715	784	787	248
F630028O10Rik	43.0884	10.9579	-21.0024	-2.37576	1.17513e-06	-2.44495	-2.22016e-05	0.0582686	0.000588572	0.0163238	-1.52941	-1.30038e-05	1	1	3.84374e-05	-1.98933	-1.86825e-05	1	0.00982432	27.8152	ENSMUSG00000078122	2	2	3295	ENSMUSG00000078122	227	227	221	221	1	1	1	6	6	0.0264317	5	10.341	X	96239925	96243636	26.4986	ENSMUSG00000078122	2	2	3295	ENSMUSG00000078122	157	157	150
F830016B08Rik	23.0704	5.11937	19.0003	40.4625	4.32983e-10	15.7265	9.15538e-06	2.14695e-05	4.95738e-07	0.0898873	3.89037	1.79692e-06	1	1	6.66331e-18	26.2415	1.56925e-05	3.304e-13	1.50182e-14	0.754705	ENSMUSG00000090942	1	1	3297	ENSMUSG00000090942	6	6	6	6	1	0	0	0	0	0	2	0.28058	18	60293379	60303016	0.17655	ENSMUSG00000090942	1	1	3297	ENSMUSG00000090942	6	6	1
Fam107b	107.209	49.249	-56.3296	-1.4617	5.30343e-07	-1.51523	-6.28431e-05	0.0262971	0.000324655	0.288821	-1.09283	-1.56987e-05	1	1	0.000648779	-1.30784	-4.35018e-05	1	0.0874177	183.654	ENSMUSG00000026655	8	1	3762	ENSMUSG00000026655	3132	3170	1666	1666	1	58	58	1466	1504	0.474448	18	68.2781	2	3613757	3782142	166.332	ENSMUSG00000026655	8	2	3762	ENSMUSG00000026655	1664	1682	1075
Fam120a	144.015	28.3408	86.8158	1.63265	0.0007697	1.27247	3.87271e-05	1	0.110305	0.00219608	1.24601	3.49653e-05	1	0.387519	9.58099e-05	1.30558	4.34322e-05	1	0.0206149	138.183	ENSMUSG00000038014	1	1	5105	ENSMUSG00000038014	2396	2399	1698	1701	0.998236	367	367	698	698	0.290955	18	51.3728	13	48879218	48968017	121.092	ENSMUSG00000038014	1	1	5105	ENSMUSG00000038014	1429	1433	1060
Fam132a	50.1206	7.95282	29.6778	2.9161	8.30555e-09	2.81697	2.94618e-05	0.00041183	7.91982e-06	0.783145	1.07602	1.23259e-06	1	1	1.69123e-05	2.20194	1.94892e-05	0.838594	0.00508239	18.5193	ENSMUSG00000023571	3	1	1366	ENSMUSG00000023571	79	79	61	61	1	26	26	18	18	0.227848	12	6.885	4	155962317	155966629	20.0278	ENSMUSG00000023571	3	1	1366	ENSMUSG00000023571	60	60	47
Fam173a	17.665	4.52668	-8.35142	-2.36759	0.0809949	-1.55124	-5.35405e-06	1	1	0.387559	-1.24058	-2.92182e-06	1	1	0.000104328	-2.89331	-9.85934e-06	1	0.0217549	13.4781	ENSMUSG00000057411	1	1	800	ENSMUSG00000057411	34	34	26	26	1	8	8	8	8	0.235294	5	5.01082	17	25790507	25792284	12.3693	ENSMUSG00000057411	1	1	800	ENSMUSG00000057411	23	23	17
Fbl	82.4441	32.5484	38.02	1.65392	6.4182e-05	1.5999	3.61016e-05	1	0.0155242	0.0334989	1.31138	1.87387e-05	1	1	0.102539	1.2191	1.31855e-05	1	1	55.5865	ENSMUSG00000046865	5	3	1895	ENSMUSG00000046865	92	313	33	254	0.129921	24	142	59	59	0.188498	18	20.6657	7	28169709	28179269	46.9969	ENSMUSG00000046865	5	1	1895	ENSMUSG00000046865	51	182	22
Fcer1a	30.7909	3.66412	17.5094	9.37689	0.000802136	3.62168	6.00178e-06	1	0.113316	0.0161249	2.75867	4.02611e-06	1	1	3.71524e-10	7.16561	1.41149e-05	1.8422e-05	3.07033e-07	2.07771	ENSMUSG00000005339	2	1	998	ENSMUSG00000005339	5	5	5	5	1	0	0	0	0	0	8	0.77244	1	173221283	173227214	0.583252	ENSMUSG00000005339	2	0	998	ENSMUSG00000005339	1	1	1
Fcer1g	82.6005	22.0934	65.7476	3.07393	3.09728e-09	-2.34067	-4.26771e-05	0.000153579	3.13426e-06	0.175296	-1.20556	-1.27047e-05	1	1	0.425703	1.09597	7.1506e-06	1	1	60.7356	ENSMUSG00000058715	3	1	874	ENSMUSG00000058715	135	135	128	128	1	54	54	7	7	0.0518519	10	22.58	1	171229571	171234365	73.2602	ENSMUSG00000058715	3	1	874	ENSMUSG00000058715	120	120	110
Fcgr4	20.9504	1.09645	11.0366	47.9387	1	-1.95422	-3.43416e-07	1	1	0.329909	2.60096	1.12597e-06	1	1	4.55395e-07	14.3299	9.375e-06	0.0225808	0.000207163	0	ENSMUSG00000059089	1	0	1256	ENSMUSG00000059089	0	0	0	0		0	0	0	0		5	0	1	171018919	171029761	1.85377	ENSMUSG00000059089	1	1	1256	ENSMUSG00000059089	17	17	4
Fcnb	40.0779	9.37758	-15.7082	-6.55917	5.6513e-05	-6.65332	-1.64915e-05	1	0.0142243	0.901922	-1.06233	-1.13884e-06	1	1	0.331104	-1.46659	-6.17473e-06	1	1	24.7773	ENSMUSG00000026835	3	2	1339	ENSMUSG00000026835	120	120	80	80	1	19	19	40	40	0.333333	12	9.21159	2	28076377	28084885	16.0845	ENSMUSG00000026835	3	1	1339	ENSMUSG00000026835	58	58	37
Fech	55.4292	12.543	40.834	2.34488	0.0022091	1.63124	1.99596e-05	1	0.240744	0.479106	1.12309	3.89201e-06	1	1	2.57159e-05	1.90233	2.85312e-05	1	0.00716362	29.8774	ENSMUSG00000024588	1	1	2901	ENSMUSG00000024588	263	263	209	209	1	8	8	54	54	0.205323	11	11.1077	18	64456549	64489066	33.9098	ENSMUSG00000024588	1	1	2901	ENSMUSG00000024588	231	233	169
Fkbp11	31.822	8.38222	13.5636	3.18661	0.00464746	2.03894	6.80195e-06	1	0.417012	7.80726e-07	3.13557	1.39816e-05	0.0387123	0.000992623	0.000120883	2.46897	9.61741e-06	1	0.024624	5.10587	ENSMUSG00000003355	1	1	731	ENSMUSG00000003355	11	11	9	9	1	5	5	2	2	0.181818	6	1.89824	15	98724372	98728198	9.55543	ENSMUSG00000003355	1	1	731	ENSMUSG00000003355	14	15	12
Fosb	8.33368	3.29967	-4.70787	-40.3082	0.343193	-1.47062	-1.63855e-06	1	1	0.000115431	-20.1388	-4.86599e-06	1	0.0457893	0.000657077	-5.02729	-4.10175e-06	1	0.0880572	8.33368	ENSMUSG00000003545	6	0	3782	ENSMUSG00000003545	293	293	76	76	1	0	0	217	217	0.740614	12	3.09825	7	19302695	19310051	5.38683	ENSMUSG00000003545	6	1	3782	ENSMUSG00000003545	142	142	35
Fth1	798.816	243.032	381.122	1.61215	2.18247e-07	1.41065	0.0002652	0.0108218	0.000150302	0.00808884	1.19698	0.000127208	1	0.899876	0.000241644	1.27629	0.000178426	1	0.0416039	586.15	ENSMUSG00000024661	1	1	866	ENSMUSG00000024661	1178	1278	1124	1224	0.918301	341	373	54	54	0.0422535	4	217.916	19	9982702	9985092	639.89	ENSMUSG00000024661	1	1	866	ENSMUSG00000024661	916	988	880
G6pdx	62.9181	11.7372	35.8831	1.92535	0.0666037	1.25824	1.03851e-05	1	1	5.95061e-05	1.64937	2.61149e-05	1	0.028101	0.000274624	1.53792	2.16328e-05	1	0.0458493	49.9538	ENSMUSG00000031400	4	2	3080	ENSMUSG00000031400	144	406	144	371	0.38814	112	113	0	35	0.0862069	20	18.5716	X	74409482	74429194	29.8602	ENSMUSG00000031400	4	1	3080	ENSMUSG00000031400	61	172	61
Gas5	362.558	62.9275	-139.767	-1.31477	0.0259972	-1.11731	-6.34946e-05	1	1	1.63203e-05	-1.24591	-0.000119358	0.80924	0.0102388	8.60536e-08	-1.30207	-0.000140292	0.00426697	4.49154e-05	570.117	ENSMUSG00000053332	25	17	3760	ENSMUSG00000053332	5183	5197	5156	5169	0.997485	3656	3656	27	28	0.00538772	55	211.955	1	161034421	161038539	508.396	ENSMUSG00000053332	25	16	3760	ENSMUSG00000053332	3299	3310	3273
Gbp10	8.7189	0.898282	6.34848	50.9231	2.37623e-08	25.8832	6.34804e-06	0.00117826	2.03147e-05	0.518533	3.68274	6.84402e-07	1	1	0.0905613	5.27628	1.09094e-06	1	1	0.428309	ENSMUSG00000105096	2	0	3873	ENSMUSG00000105096	0	4	0	4	0	0	0	0	0	0	13	0.159235	5	105215698	105239533	0	ENSMUSG00000105096	2	0	3873	ENSMUSG00000105096	0	0	0
Gbp2	76.0297	22.2616	46.4285	11.0174	1.3944e-20	10.6378	4.75216e-05	6.91414e-16	4.60943e-17	0.0152883	2.19383	5.88651e-06	1	1	5.87314e-16	8.06414	3.48317e-05	2.91219e-11	1.12007e-12	6.42834	ENSMUSG00000028270	2	1	2516	ENSMUSG00000028270	47	47	39	39	1	2	2	8	8	0.170213	14	2.3899	3	142620601	142638008	3.00759	ENSMUSG00000028270	2	1	2516	ENSMUSG00000028270	22	22	13
Gbp3	49.3528	8.42298	35.3722	4.88475	5.35987e-06	2.42852	1.3644e-05	0.265769	0.00209267	0.0930212	1.51838	4.95113e-06	1	1	2.88422e-15	3.84064	2.71312e-05	1.43014e-10	4.93152e-12	7.36698	ENSMUSG00000028268	7	0	3265	ENSMUSG00000028268	71	72	57	58	0.982759	10	10	14	14	0.194444	25	2.73886	3	142560025	142573209	8.91402	ENSMUSG00000028268	7	0	3265	ENSMUSG00000028268	54	55	49
Gbp5	10.3407	3.48799	7.31359	4.23692	0.000194047	3.38203	5.86469e-06	1	0.0389547	0.244203	1.69865	1.72013e-06	1	1	0.000194047	3.25455	5.55084e-06	1	0.0344868	1.43715	ENSMUSG00000105504	5	2	6637	ENSMUSG00000105504	46	47	23	23	1	5	5	23	24	0.510638	21	0.534295	3	142493977	142522344	1.49095	ENSMUSG00000105504	5	2	6637	ENSMUSG00000105504	45	48	17
Gbp7	120.943	74.5742	105.335	6.24953	1.11382e-32	5.91075	0.000102817	5.52286e-28	1.38071e-28	8.66126e-06	2.16844	2.44637e-05	0.429469	0.00604886	3.54523e-27	5.02745	8.43232e-05	1.7579e-22	2.92984e-23	23.4909	ENSMUSG00000040253	2	2	5614	ENSMUSG00000040253	339	356	301	318	0.946541	21	21	38	38	0.106742	13	8.73333	3	142530341	142550149	21.1517	ENSMUSG00000040253	2	1	5614	ENSMUSG00000040253	244	258	191
Gbp8	7.59588	1.47141	5.63973	10.0954	0.153193	2.83192	1.4019e-06	1	1	0.517343	1.89551	6.85299e-07	1	1	5.0452e-05	6.9037	4.51788e-06	1	0.0123845	0.12045	ENSMUSG00000034438	4	0	3443	ENSMUSG00000034438	13	36	1	1	1	0	0	12	35	0.972222	18	0.0447804	5	105014149	105139540	0.169063	ENSMUSG00000034438	4	0	3443	ENSMUSG00000034438	42	97	1
Gca	37.6411	7.91421	24.8091	2.24472	0.81105	-1.05313	-1.06633e-06	1	1	3.62434e-05	1.92069	1.94615e-05	1	0.0191184	0.000225178	1.75731	1.6008e-05	1	0.0392985	20.4375	ENSMUSG00000026893	2	1	3409	ENSMUSG00000026893	195	196	167	168	0.994048	1	1	28	28	0.142857	10	7.59814	2	62664284	62694109	25.2709	ENSMUSG00000026893	2	1	3409	ENSMUSG00000026893	199	203	148
Gclm	29.0428	14.4292	20.1142	1.86823	2.36308e-05	1.80488	1.94226e-05	1	0.00727785	0.455338	1.13707	3.30774e-06	1	1	0.0152759	1.41105	9.91898e-06	1	0.753685	21.6222	ENSMUSG00000028124	7	2	6291	ENSMUSG00000028124	108	551	18	328	0.054878	13	13	90	223	0.404719	20	8.03858	3	122245556	122270732	24.0569	ENSMUSG00000028124	7	1	6291	ENSMUSG00000028124	53	368	18
Gdi1	57.4964	14.9229	-25.136	-1.69271	0.0288222	-1.29517	-1.44895e-05	1	1	0.000158291	-1.60368	-2.39329e-05	1	0.0599148	3.57716e-05	-1.62053	-2.43453e-05	1	0.00933545	56.1828	ENSMUSG00000015291	10	2	4296	ENSMUSG00000015291	575	584	573	582	0.984536	32	32	2	2	0.00342466	33	20.8874	X	74304997	74311862	46.0682	ENSMUSG00000015291	10	2	4296	ENSMUSG00000015291	336	340	336
Gfi1b	43.2381	15.7976	27.1667	3.13854	0.000248259	1.81337	1.58317e-05	1	0.0466286	0.0974453	-1.39574	-5.5188e-06	1	1	0.00111665	1.6952	1.35315e-05	1	0.128766	14.9568	ENSMUSG00000026815	4	2	1830	ENSMUSG00000026815	100	100	66	66	1	19	19	34	34	0.34	13	5.56055	2	28609449	28621982	22.5836	ENSMUSG00000026815	4	2	1830	ENSMUSG00000026815	114	114	71
Gm10051	39.4079	11.4312	-19.3381	-2.58686	0.0390375	1.74057	9.49286e-06	1	1	8.75901e-05	2.68422	2.15887e-05	1	0.0380978	0.42308	-1.27007	-2.72567e-06	1	1	10.0172	ENSMUSG00000058905	0	0	414	ENSMUSG00000058905	0	10	0	0		0	0	0	10	1	0	3.72413	5	133475122	133475536	11.248	ENSMUSG00000058905	0	0	414	ENSMUSG00000058905	0	8	0
Gm10282	94.8548	7.99114	-48.7596	-6.47806	0.000482081	4.52073	3.35391e-05	1	0.0773592	2.77918e-05	6.08523	4.84427e-05	1	0.0154838	0.770966	-1.21803	-1.70523e-06	1	1	17.2946	ENSMUSG00000070713	1	0	1151	ENSMUSG00000070713	0	48	0	48	0	0	0	0	0	0	1	6.4297	8	72304109	72305260	4.04577	ENSMUSG00000070713	1	0	1151	ENSMUSG00000070713	0	8	0
Gm11631	14.8544	3.14286	-6.07853		0.791348	-1.22879	-1.16485e-06	1	1	0.00710388	-5.312	-5.07846e-06	1	0.834706	7.93647e-05	-50.6595	-6.13272e-06	1	0.0175683	2.6584	ENSMUSG00000084079	0	0	156	ENSMUSG00000084079	0	1	0	0		0	0	0	1	1	0	0.988327	11	98063887	98064043	3.73132	ENSMUSG00000084079	0	0	156	ENSMUSG00000084079	0	1	0
Gm12185	18.4552	7.8171	14.4775	25.9978	4.3758e-12	16.7134	1.13605e-05	2.16974e-07	6.99917e-09	0.000928683	6.37517	3.88615e-06	1	0.215181	1.56508e-13	17.4842	1.19178e-05	7.76045e-09	2.04222e-10	0.519594	ENSMUSG00000048852	3	2	5587	ENSMUSG00000048852	50	268	5	7	0.714286	1	1	45	261	0.973881	7	0.193172	11	48904655	48992226	0.937671	ENSMUSG00000048852	3	0	5587	ENSMUSG00000048852	45	171	7
Gm12250	37.9668	22.4173	31.8621	19.4628	4.84838e-23	16.504	2.95838e-05	2.40407e-18	2.18552e-19	2.47046e-05	4.99077	7.61494e-06	1	0.0139202	1.40714e-21	14.7906	2.63143e-05	6.97732e-17	6.34302e-18	0.976555	ENSMUSG00000082292	0	0	1274	ENSMUSG00000082292	3	3	0	0		0	0	3	3	1	0	0.363059	11	58187738	58189012	1.82758	ENSMUSG00000082292	0	0	1274	ENSMUSG00000082292	4	4	0
Gm12583	12.0703	3.69877	-8.66365	-19.3779	6.16902e-06	5.77552	7.63667e-06	0.305891	0.00235301	0.00584909	3.61819	4.18681e-06	1	0.738119	0.220116	-3.11202	-1.08527e-06	1	1	3.40325	ENSMUSG00000082878	0	0	853	ENSMUSG00000082878	0	7	0	0		0	0	0	7	1	0	1.26524	3	37108173	37109026	0.682398	ENSMUSG00000082878	0	0	853	ENSMUSG00000082878	0	1	0
Gm13182	7.43386	1.50322	4.59542	21.7437	0.0137285	6.22821	1.84443e-06	1	0.832174	0.0356837	5.02231	1.41901e-06	1	1	6.313e-05	11.6047	3.74117e-06	1	0.0146962	1.3292	ENSMUSG00000082580	0	0	312	ENSMUSG00000082580	0	1	0	0		0	0	0	1	1	0	0.494163	2	3550756	3551068	0	ENSMUSG00000082580	0	0	312	ENSMUSG00000082580	0	0	0
Gm13320	13.9088	3.32627	6.79226		4.39123e-07	54.1702	6.56628e-06	0.0217739	0.000286499	1.55489e-05	39.4689	4.75074e-06	0.770991	0.0101446	0.00111459	21.4239	2.52226e-06	1	0.128766	0	ENSMUSG00000083545	0	0	141	ENSMUSG00000083545	0	0	0	0		0	0	0	0		0	0	2	14189622	14189763	0	ENSMUSG00000083545	0	0	141	ENSMUSG00000083545	0	0	0
Gm13710	16.0856	8.20103	-10.1425	-4.52757	1.74868e-06	-4.52685	-1.05951e-05	0.0867083	0.000810357	0.00233496	-2.2665	-7.5991e-06	1	0.404821	0.0108057	-1.80621	-6.07004e-06	1	0.605423	12.8926	ENSMUSG00000087362	2	2	965	ENSMUSG00000087362	57	72	30	30	1	8	8	27	42	0.583333	5	4.79313	2	84500759	84531322	14.4767	ENSMUSG00000087362	2	2	965	ENSMUSG00000087362	51	68	24
Gm15796	6.14233	0	3.32423		0.229822	6.91461	7.30427e-07	1	1	0.0299567	13.7841	1.57878e-06	1	1	0.000291047	23.6717	2.79985e-06	1	0.0479453	0	ENSMUSG00000089646	0	0	204	ENSMUSG00000089646	0	0	0	0		0	0	0	0		0	0	5	38507462	38507666	0	ENSMUSG00000089646	0	0	204	ENSMUSG00000089646	0	0	0
Gm16194	7.95773	2.07116	-4.00097	-16.1734	0.0555405	-2.44254	-2.67979e-06	1	1	0.0245226	-3.13895	-3.09194e-06	1	1	5.30777e-05	-13.3125	-4.19664e-06	1	0.0129648	2.26309	ENSMUSG00000084956	4	2	733	ENSMUSG00000084956	472	472	4	4	1	1	1	468	468	0.991525	11	0.841358	17	29114144	29133811	2.38234	ENSMUSG00000084956	4	2	733	ENSMUSG00000084956	286	290	3
Gm19590	14.2192	5.96974	-9.62991	-4.54182	1.63757e-06	-4.53889	-1.00721e-05	0.0811987	0.000773321	0.00153354	-2.35559	-7.43414e-06	1	0.300627	4.85219e-07	-4.88479	-1.02736e-05	0.0240596	0.000216753	10.4111	ENSMUSG00000107061	1	1	1195	ENSMUSG00000107061	68	68	30	30	1	0	0	38	38	0.558824	4	3.8706	5	75833034	75835645	12.1775	ENSMUSG00000107061	1	1	1195	ENSMUSG00000107061	58	58	25
Gm20507	13.8776	6.20241	-9.42591	-2.92077	4.70102e-05	-2.97437	-9.92844e-06	1	0.0125297	0.294233	-1.26992	-3.17909e-06	1	1	0.238879	-1.31307	-3.56617e-06	1	1	13.9203	ENSMUSG00000092412	1	0	2860	ENSMUSG00000092412	15	138	0	96	0	0	24	15	42	0.304348	10	5.17524	17	33630758	33645705	12.4151	ENSMUSG00000092412	1	0	2860	ENSMUSG00000092412	19	98	0
Gm20663	58.015	16.305	48.7249	9.63498	1.1323e-14	6.05093	3.00863e-05	5.61451e-10	2.55205e-11	2.26156e-05	3.09249	1.24641e-05	1	0.0130395	1.32997e-19	7.63626	3.95296e-05	6.59468e-15	3.87922e-16	6.12442	ENSMUSG00000093378	1	0	474	ENSMUSG00000093378	12	543	0	7	0	0	0	12	536	0.987109	2	2.2769	7	105901567	106093337	7.36817	ENSMUSG00000093378	1	0	474	ENSMUSG00000093378	27	362	0
Gm22015	20.4452	0	6.81508		0.000200139	59.6941	7.24846e-06	1	0.0396955	0.00432427	28.9299	3.44922e-06	1	0.623868	1	-1	-2.11758e-22	1	1	0	ENSMUSG00000077096	0	0	65	ENSMUSG00000077096	0	0	0	0		0	0	0	0		0	0	12	91791609	91791674	0	ENSMUSG00000077096	0	0	65	ENSMUSG00000077096	0	0	0
Gm22452	24.0968	0	8.03228		1	-1	-2.11758e-22	1	1	1	1	0	1	1	0.000138214	66.3417	8.06941e-06	1	0.0274134	0	ENSMUSG00000084753	0	0	104	ENSMUSG00000084753	0	0	0	0		0	0	0	0		0	0	13	23663020	23663124	0	ENSMUSG00000084753	0	0	104	ENSMUSG00000084753	0	0	0
Gm23128_2	5.91964	0	3.43746		1	-1	-2.11758e-22	1	1	1	1	0	1	1	0.000168325	23.5623	2.78634e-06	1	0.0314958	0	ENSMUSG00000077445	0	0	132	ENSMUSG00000077445	0	0	0	0		0	0	0	0		0	0	8	38982903	38983035	0	ENSMUSG00000077445	0	0	132	ENSMUSG00000077445	0	0	0
Gm23251	28.4143	0	9.47142		0.067306	12.2152	1.38503e-06	1	1	0.067306	12.6126	1.4341e-06	1	1	0.000298377	52.6876	6.38319e-06	1	0.0489902	0	ENSMUSG00000076961	0	0	110	ENSMUSG00000076961	0	0	0	0		0	0	0	0		0	0	7	75757258	75757368	0	ENSMUSG00000076961	0	0	110	ENSMUSG00000076961	0	0	0
Gm23257	5.91964	0	3.55533		1	-1	-2.11758e-22	1	1	1	1	0	1	1	0.000225876	24.6244	2.91751e-06	1	0.0392985	0	ENSMUSG00000088947	0	0	132	ENSMUSG00000088947	0	0	0	0		0	0	0	0		0	0	4	43692685	43692817	0	ENSMUSG00000088947	0	0	132	ENSMUSG00000088947	0	0	0
Gm23829	5.78809	0	3.47632		1	-1	-2.11758e-22	1	1	1	1	0	1	1	0.000219568	24.1028	2.85308e-06	1	0.0385315	0	ENSMUSG00000088017	0	0	270	ENSMUSG00000088017	0	0	0	0		0	0	0	0		0	0	1	47751298	47751568	0	ENSMUSG00000088017	0	0	270	ENSMUSG00000088017	0	0	0
Gm24515	12.132	0	5.64297		1.68296e-05	47.3832	5.72811e-06	0.834498	0.00533898	0.000197112	34.7022	4.16207e-06	1	0.0721326	1	-1	-2.11758e-22	1	1	0	ENSMUSG00000092701	0	0	109	ENSMUSG00000092701	0	0	0	0		0	0	0	0		0	0	3	129684132	129684241	0	ENSMUSG00000092701	0	0	109	ENSMUSG00000092701	0	0	0
Gm24561	12.2072	0	6.26737		1	-1	-2.11758e-22	1	1	1	1	0	1	1	3.46456e-06	46.6273	5.63477e-06	0.17179	0.00124486	0	ENSMUSG00000092923	0	0	95	ENSMUSG00000092923	0	0	0	0		0	0	0	0		0	0	2	168178157	168178252	0	ENSMUSG00000092923	0	0	95	ENSMUSG00000092923	0	0	0
Gm25169	19.8966	0	6.63221		1	-1	-2.11758e-22	1	1	9.78818e-05	73.2483	8.92234e-06	1	0.0407855	1	-1	-2.11758e-22	1	1	0	ENSMUSG00000077378	0	0	129	ENSMUSG00000077378	0	0	0	0		0	0	0	0		0	0	8	7638763	7638892	0	ENSMUSG00000077378	0	0	129	ENSMUSG00000077378	0	0	0
Gm25418	6.86791	0	3.5012		0.000137886	30.3464	3.62415e-06	1	0.0295977	1	1	0	1	1	1	-1	-2.11758e-22	1	1	0	ENSMUSG00000077402	0	0	129	ENSMUSG00000077402	0	0	0	0		0	0	0	0		0	0	18	90504614	90504743	0	ENSMUSG00000077402	0	0	129	ENSMUSG00000077402	0	0	0
Gm25684	7.30273	0	4.2406		1	-1	-2.11758e-22	1	1	1	1	0	1	1	3.49943e-05	28.5394	3.40099e-06	1	0.0091905	0	ENSMUSG00000065875	0	0	107	ENSMUSG00000065875	0	0	0	0		0	0	0	0		0	0	7	95442350	95442457	0	ENSMUSG00000065875	0	0	107	ENSMUSG00000065875	0	0	0
Gm26021	11.9297	0	7.16494		0.0531581	10.9543	1.22931e-06	1	1	0.0270193	14.13	1.62149e-06	1	1	0.00010009	48.5263	5.86928e-06	1	0.0213003	0	ENSMUSG00000089289	0	0	131	ENSMUSG00000089289	0	0	0	0		0	0	0	0		0	0	6	29234433	29234564	0	ENSMUSG00000089289	0	0	131	ENSMUSG00000089289	0	0	0
Gm26049	5.80109	0	4.36165		1	-1	-2.11758e-22	1	1	1.14826e-06	39.7979	4.79137e-06	0.0569367	0.00132411	0.00327358	14.2168	1.63222e-06	1	0.277323	0	ENSMUSG00000087938	0	0	108	ENSMUSG00000087938	0	0	0	0		0	0	0	0		0	0	4	41312090	41312198	0	ENSMUSG00000087938	0	0	108	ENSMUSG00000087938	0	0	0
Gm26159	15.0268	0	6.86739		1	-1	-2.11758e-22	1	1	1	1	0	1	1	7.98383e-06	42.8099	5.16333e-06	0.395878	0.00262171	0	ENSMUSG00000089593	0	0	104	ENSMUSG00000089593	0	0	0	0		0	0	0	0		0	0	16	8336992	8337096	0	ENSMUSG00000089593	0	0	104	ENSMUSG00000089593	0	0	0
Gm26759	161.584	62.772	-94.2973	-1.92726	2.79195e-06	-1.67772	-8.16804e-05	0.138439	0.00120382	2.11065e-07	-1.8034	-9.00802e-05	0.0104656	0.000360884	0.000170802	-1.49462	-6.6916e-05	1	0.0318391	171.719	ENSMUSG00000097060	1	0	1251	ENSMUSG00000097060	80	2038	0	518	0	0	9	80	1520	0.745829	3	63.8407	8	126566969	126590988	154.944	ENSMUSG00000097060	1	0	1251	ENSMUSG00000097060	160	1668	0
Gm26825	593.659	216.771	335.879	2.0826	1.41672e-10	1.65996	0.000212833	7.02481e-06	1.67257e-07	8.46244e-07	1.48642	0.000156869	0.041961	0.00104903	2.84047e-10	1.64027	0.000206482	1.40845e-05	2.51509e-07	292.099	ENSMUSG00000097554	1	1	2026	ENSMUSG00000097554	84	1472	77	1427	0.0539594	0	0	7	45	0.0305707	2	108.595	5	5781529	5783636	356.261	ENSMUSG00000097554	1	1	2026	ENSMUSG00000097554	86	1266	79
Gm27997	7.10559	0	4.63425		0.000143487	37.8043	4.54517e-06	1	0.0305356	0.0106303	18.9041	2.21108e-06	1	1	1	-1	-2.11758e-22	1	1	0	ENSMUSG00000098396	0	0	69	ENSMUSG00000098396	0	0	0	0		0	0	0	0		0	0	5	100426735	100426804	0	ENSMUSG00000098396	0	0	69	ENSMUSG00000098396	0	0	0
Gm28037	65.3286	9.75345	-26.0098	-2.09191	0.648384	-1.09959	-4.69249e-06	1	1	0.00052378	-2.04044	-2.64183e-05	1	0.146733	0.000132504	-2.19876	-2.82467e-05	1	0.0264927	50.2268	ENSMUSG00000098371	1	0	611	ENSMUSG00000098371	18	175	0	74	0	0	47	18	101	0.577143	6	18.6731	16	55966342	55980721	34.2963	ENSMUSG00000098371	1	0	611	ENSMUSG00000098371	13	117	0
Gm28439	18.1659	7.62747	-9.99824	-6.49837	0.214352	-1.63301	-4.80218e-06	1	1	0.89603	1.0491	6.08298e-07	1	1	4.99269e-05	-7.42952	-1.0721e-05	1	0.0123166	9.94169	ENSMUSG00000100131	0	0	876	ENSMUSG00000100131	6	21	0	0		0	0	6	21	1	0	3.69607	1	24611534	24612410	15.2831	ENSMUSG00000100131	0	0	876	ENSMUSG00000100131	6	23	0
Gm3788	21.3177	4.60675	9.84332	14.7989	0.000489214	7.97417	6.09057e-06	1	0.0776352	0.0525925	4.12321	2.72751e-06	1	1	3.6772e-05	10.4412	8.24501e-06	1	0.00944737	0	ENSMUSG00000094392	0	0	136	ENSMUSG00000094392	0	0	0	0		0	0	0	0		0	0	3	86672032	86672168	4.28004	ENSMUSG00000094392	0	0	136	ENSMUSG00000094392	0	1	0
Gm4070	67.3357	24.6043	41.6405	13.0752	9.91305e-25	10.1545	3.38261e-05	4.91539e-20	6.14423e-21	6.54003e-08	4.47452	1.28385e-05	0.00324287	0.000129715	3.01859e-25	9.90744	3.29133e-05	1.49677e-20	2.13824e-21	3.30874	ENSMUSG00000078606	4	1	9275	ENSMUSG00000078606	6	83	6	74	0.0810811	1	5	0	9	0.108434	9	1.23011	7	105895138	105953967	4.0793	ENSMUSG00000078606	4	0	9275	ENSMUSG00000078606	2	65	2
Gm43302	31.0569	3.74597	21.7249	8.68378	0.000157437	3.97424	9.00324e-06	1	0.0328005	0.528608	1.40392	1.22271e-06	1	1	9.16324e-09	6.94512	1.79963e-05	0.000454359	5.82512e-06	0.962205	ENSMUSG00000079362	1	0	4310	ENSMUSG00000079362	0	17	0	10	0	0	2	0	7	0.411765	11	0.357724	5	105214906	105293695	1.62065	ENSMUSG00000079362	1	0	4310	ENSMUSG00000079362	102	136	0
Gm44456	5.50883	0	3.49538		0.000131172	29.0786	3.46758e-06	1	0.028279	1	1	0	1	1	1	-1	-2.11758e-22	1	1	0	ENSMUSG00000105839	0	0	89	ENSMUSG00000105839	0	0	0	0		0	0	0	0		0	0	13	21924927	21925016	0	ENSMUSG00000105839	0	0	89	ENSMUSG00000105839	0	0	0
Gm44521	4.51876	0	2.94713		0.000228431	24.7086	2.9279e-06	1	0.0437327	0.227859	6.94457	7.34128e-07	1	1	1	-1	-2.11758e-22	1	1	0	ENSMUSG00000108312	0	0	217	ENSMUSG00000108312	0	0	0	0		0	0	0	0		0	0	7	41467649	41467866	0	ENSMUSG00000108312	0	0	217	ENSMUSG00000108312	0	0	0
Gm4737	38.8032	13.7376	20.0228	2.29738	1.08075e-06	2.20932	1.94972e-05	0.0535888	0.000558217	0.0625661	1.43439	7.00339e-06	1	1	0.000392262	1.79468	1.28121e-05	1	0.060425	10.7613	ENSMUSG00000048087	1	1	2081	ENSMUSG00000048087	14	56	12	54	0.222222	0	0	2	2	0.0357143	1	4.0008	16	46152996	46155077	17.9017	ENSMUSG00000048087	1	1	2081	ENSMUSG00000048087	16	64	16
Gm4759	53.6656	19.7281	32.7414	2.34219	5.98765e-06	2.14889	2.91607e-05	0.296898	0.00230153	0.136421	1.33407	8.47915e-06	1	1	0.000139375	1.8943	2.26986e-05	1	0.0275335	28.7454	ENSMUSG00000053541	0	0	6622	ENSMUSG00000053541	457	459	0	0		0	0	457	459	1	0	10.6868	7	106417847	106424469	16.2618	ENSMUSG00000053541	0	0	6622	ENSMUSG00000053541	183	185	0
Gm4841	100.759	36.3271	75.9701	55.4302	3.26334e-32	44.725	6.87961e-05	1.61813e-27	3.23625e-28	1.25199e-06	7.36547	1.00153e-05	0.0620797	0.0014109	7.453e-31	40.8183	6.26494e-05	3.69557e-26	9.23892e-27	1.75353	ENSMUSG00000068606	1	1	2838	ENSMUSG00000068606	12	12	12	12	1	0	0	0	0	0	2	0.651919	18	60268300	60273267	3.07656	ENSMUSG00000068606	1	1	2838	ENSMUSG00000068606	15	15	15
Gm4951	26.9522	7.91441	19.9035	61.2024	1.88638e-15	33.6239	1.51929e-05	9.35361e-11	4.92295e-12	0.00917046	6.11323	2.38122e-06	1	0.95755	4.11155e-17	36.2684	1.64244e-05	2.03871e-12	8.15484e-14	0.783952	ENSMUSG00000073555	1	1	2645	ENSMUSG00000073555	11	11	5	5	1	0	0	6	6	0.545455	3	0.291454	18	60212079	60247820	0.22007	ENSMUSG00000073555	1	1	2645	ENSMUSG00000073555	14	16	1
Gm5575	13.8406	6.39066	7.24617	4.00714	0.001069	3.20595	5.76736e-06	1	0.141786	7.73456e-05	4.04403	7.95849e-06	1	0.0354324	0.0199579	2.32935	3.47554e-06	1	0.880438	2.08397	ENSMUSG00000099891	0	0	398	ENSMUSG00000099891	1	2	0	0		0	0	1	2	1	0	0.774769	5	24209326	24209724	1.46253	ENSMUSG00000099891	0	0	398	ENSMUSG00000099891	0	1	0
Gm5601	44.5767	13.6295	25.9521	2.28785	0.0941216	1.3439	7.2193e-06	1	1	0.182562	1.28799	6.04573e-06	1	1	8.63598e-05	1.82369	1.72914e-05	1	0.0188641	16.7385	ENSMUSG00000100153	1	0	1437	ENSMUSG00000100153	15	198	0	58	0	0	5	15	140	0.707071	2	6.22295	7	119739925	119742226	24.7093	ENSMUSG00000100153	1	0	1437	ENSMUSG00000100153	10	161	0
Gm7236	12.4444	5.89193	-6.57058		0.651485	-1.30199	-1.5922e-06	1	1	0.925472	-1.18276	-1.06068e-06	1	1	0.000102096	-55.585	-6.741e-06	1	0.0214974	2.5134	ENSMUSG00000090389	0	0	330	ENSMUSG00000090389	0	2	0	0		0	0	0	2	1	0	0.934418	14	43121771	43122101	7.05558	ENSMUSG00000090389	0	0	330	ENSMUSG00000090389	1	4	0
Gm8995	191.306	96.8817	140.976	5.4883	6.35614e-38	4.39136	0.000110749	3.15169e-33	2.91738e-33	7.78523e-12	2.40678	4.594e-05	3.86031e-07	5.51472e-08	7.05557e-39	4.35869	0.000109682	3.4985e-34	1.74925e-34	30.6862	ENSMUSG00000063286	0	0	7433	ENSMUSG00000063286	509	550	0	0		0	0	509	550	1	0	11.4084	7	106504238	106511671	34.1436	ENSMUSG00000063286	0	0	7433	ENSMUSG00000063286	400	436	0
Got1	31.2457	18.5271	23.9328	2.47585	1.28386e-05	2.00256	1.69606e-05	0.636602	0.00430136	0.000355391	1.81864	1.38491e-05	1	0.112164	6.45273e-06	1.97236	1.64497e-05	0.319959	0.00216188	15.8436	ENSMUSG00000025190	4	2	2539	ENSMUSG00000025190	136	136	97	97	1	27	27	39	39	0.286765	15	5.89026	19	43499751	43524605	15.8188	ENSMUSG00000025190	4	1	2539	ENSMUSG00000025190	88	88	69
Got2	68.5722	20.1249	42.0978	2.00655	0.000293793	1.48948	2.12403e-05	1	0.0533617	0.00389268	1.39684	1.72202e-05	1	0.584905	7.78396e-06	1.5969	2.59014e-05	0.385968	0.00257312	44.1061	ENSMUSG00000031672	3	1	2943	ENSMUSG00000031672	323	382	254	313	0.811502	10	15	69	69	0.180628	14	16.3976	8	95864133	95888547	39.5573	ENSMUSG00000031672	3	1	2943	ENSMUSG00000031672	213	256	157
Gria3	23.9792	9.30513	-16.1038	-2.17768	5.16655e-06	-2.24263	-1.71364e-05	0.256183	0.0020332	0.0862411	-1.34719	-7.9703e-06	1	1	0.00139371	-1.61654	-1.17953e-05	1	0.149022	27.2576	ENSMUSG00000001986	9	4	9859	ENSMUSG00000001986	1493	1495	648	648	1	142	142	845	847	0.566555	35	10.1337	X	41400853	41678601	24.6791	ENSMUSG00000001986	9	5	9859	ENSMUSG00000001986	947	1020	418
Gsta4	29.1437	6.48645	19.5941	3.04121	0.00144974	1.95589	1.11689e-05	1	0.176767	0.742798	-1.10467	-1.10707e-06	1	1	0.000185496	2.09983	1.28507e-05	1	0.0335686	14.0857	ENSMUSG00000032348	2	1	1266	ENSMUSG00000032348	46	47	43	43	1	16	16	3	4	0.0851064	10	5.23673	9	78182773	78209349	10.575	ENSMUSG00000032348	2	1	1266	ENSMUSG00000032348	42	43	23
Gstm1	179.079	82.3301	103.985	1.98924	5.03295e-06	-1.97262	-0.000102529	0.249559	0.00199647	0.489453	1.09887	2.05591e-05	1	1	0.00203008	-1.55412	-7.41419e-05	1	0.19699	257.047	ENSMUSG00000058135	4	2	1473	ENSMUSG00000058135	893	982	825	913	0.903614	209	267	68	69	0.0702648	15	95.5637	3	108012254	108017973	182.173	ENSMUSG00000058135	4	1	1473	ENSMUSG00000058135	441	491	411
Gvin1	27.3151	13.7148	20.1299	6.27857	1.71521e-12	5.84129	1.97113e-05	8.50487e-08	3.14995e-09	0.00318194	2.53713	6.25844e-06	1	0.504078	1.39139e-10	4.97512	1.61847e-05	6.89919e-06	1.408e-07	5.34219	ENSMUSG00000045868	2	0	9005	ENSMUSG00000045868	8	129	0	116	0	0	3	8	13	0.100775	5	1.98609	7	106156555	106215326	2.97345	ENSMUSG00000045868	2	0	9005	ENSMUSG00000045868	1	50	0
Gypa	18.206	3.64562	11.0305	3.24767	0.00580275	2.13603	5.91514e-06	1	0.477163	0.366272	1.38156	1.98673e-06	1	1	0.000147036	2.54919	8.06641e-06	1	0.0283688	7.40554	ENSMUSG00000051839	1	1	1848	ENSMUSG00000051839	41	41	33	33	1	3	3	8	8	0.195122	8	2.7532	8	80493780	80510542	5.35468	ENSMUSG00000051839	1	1	1848	ENSMUSG00000051839	40	40	17
H2-Aa	287.406	10.6473	145.984	9.59313	0.0491739	1.68612	1.21763e-05	1	1	0.0318706	1.75684	1.34313e-05	1	1	2.42166e-18	7.88895	0.000122256	1.20078e-13	5.71799e-15	20.138	ENSMUSG00000036594	4	3	1874	ENSMUSG00000036594	112	112	91	91	1	26	26	21	21	0.1875	11	7.48681	17	34282743	34287827	10.2502	ENSMUSG00000036594	4	2	1874	ENSMUSG00000036594	39	39	33
H2-Ab1	445.901	26.7859	235.601	10.1721	0.00141206	2.21524	3.25961e-05	1	0.174616	0.0214358	1.80472	2.15849e-05	1	1	2.63094e-19	8.41808	0.000198974	1.30455e-14	7.24752e-16	30.9069	ENSMUSG00000073421	3	2	1637	ENSMUSG00000073421	137	137	122	122	1	22	22	15	15	0.109489	10	11.4904	17	34263208	34269418	12.8009	ENSMUSG00000073421	3	1	1637	ENSMUSG00000073421	45	45	36
H2-D1	799.521	194.712	513.604	2.79597	0.000144373	1.781	0.000230098	1	0.030593	0.0308508	1.39443	0.000116207	1	1	5.89963e-08	2.25856	0.000370799	0.00292533	3.11206e-05	330.932	ENSMUSG00000073411	4	2	2579	ENSMUSG00000073411	2332	2389	2018	2058	0.980564	283	286	314	331	0.138552	13	123.032	17	35262729	35267499	280.096	ENSMUSG00000073411	4	2	2579	ENSMUSG00000073411	1332	1360	1218
H2-Eb1	87.3116	3.51103	45.7518	15.3143	1	-1.09282	-3.09099e-07	1	1	0.137819	1.92853	3.37922e-06	1	1	7.78247e-14	11.3548	3.76843e-05	3.85894e-09	1.04296e-10	0.350262	ENSMUSG00000060586	1	1	1184	ENSMUSG00000060586	3	3	1	1	1	0	0	2	2	0.666667	6	0.130219	17	34305876	34316199	2.45813	ENSMUSG00000060586	1	1	1184	ENSMUSG00000060586	9	9	5
H2-K1	1007.34	208.23	478.062	2.44029	4.89297e-06	1.98861	0.000343083	0.242618	0.0019566	0.474105	1.11562	4.01258e-05	1	1	2.91575e-05	1.87612	0.000304045	1	0.00794381	388.314	ENSMUSG00000061232	9	5	2608	ENSMUSG00000061232	2629	2709	2429	2442	0.994676	597	601	200	267	0.0985604	25	144.365	17	33996016	34000333	410.227	ENSMUSG00000061232	9	3	2608	ENSMUSG00000061232	1919	1969	1827
H2-M3	78.549	13.8245	45.4579	2.47507	0.0339131	1.32958	1.05687e-05	1	1	0.156973	1.23626	7.57624e-06	1	1	2.1526e-08	1.95769	3.071e-05	0.00106737	1.27067e-05	30.8581	ENSMUSG00000016206	1	1	1438	ENSMUSG00000016206	122	122	107	107	1	33	33	15	15	0.122951	8	11.4723	17	37270219	37274484	30.3591	ENSMUSG00000016206	1	1	1438	ENSMUSG00000016206	86	86	75
H2-Q4	51.2402	10.5182	27.128	2.3898	0.00251226	1.61498	1.2498e-05	1	0.266746	0.280561	1.21621	4.39383e-06	1	1	1.89235e-05	1.88327	1.79503e-05	0.938324	0.00555221	19.6492	ENSMUSG00000035929	2	2	2596	ENSMUSG00000035929	671	716	95	123	0.772358	10	11	576	593	0.828212	8	7.30509	17	35379616	35385290	20.4044	ENSMUSG00000035929	2	1	2596	ENSMUSG00000035929	211	227	79
H2-Q6	108.967	16.1157	74.2753	3.43902	0.00121183	1.58293	1.8418e-05	1	0.155268	0.292271	1.19004	6.00439e-06	1	1	9.12063e-16	2.72532	5.45127e-05	4.52247e-11	1.67499e-12	29.2386	ENSMUSG00000073409	2	1	2085	ENSMUSG00000073409	184	417	142	147	0.965986	6	6	42	270	0.647482	8	10.8702	17	35424849	35430055	30.9887	ENSMUSG00000073409	2	1	2085	ENSMUSG00000073409	129	263	104
H2-Q7	90.4541	4.04741	62.5633	3.95485	0.0735811	1.34763	7.66319e-06	1	1	0.0218626	1.46764	1.03087e-05	1	1	3.55064e-17	3.14151	4.72081e-05	1.76058e-12	7.33577e-14	25.573	ENSMUSG00000060550	6	4	4265	ENSMUSG00000060550	146	263	146	263	0.555133	12	13	0	0	0	15	9.5074	17	35439154	35443773	23.8839	ENSMUSG00000060550	6	4	4265	ENSMUSG00000060550	110	175	110
H2-T-ps	12.2197	4.2193	-7.69113	-4.14047	0.000206356	3.04956	6.91846e-06	1	0.0406038	0.860794	-1.20853	-5.82445e-07	1	1	0.00811488	2.37739	4.64951e-06	1	0.506133	5.0527	ENSMUSG00000073405	1	1	1067	ENSMUSG00000073405	11	13	11	13	0.846154	7	8	0	0	0	7	1.87847	17	36109233	36111658	1.09107	ENSMUSG00000073405	1	1	1067	ENSMUSG00000073405	2	2	2
H2afy	76.1252	38.2413	-31.484	-1.26085	0.000484281	-1.30693	-3.7021e-05	1	0.0774616	0.285771	-1.08805	-1.27571e-05	1	1	5.15859e-07	-1.46058	-4.97092e-05	0.0255789	0.000226362	156.529	ENSMUSG00000015937	8	8	6809	ENSMUSG00000015937	5181	5183	2570	2570	1	113	113	2611	2613	0.504148	23	58.1936	13	56073618	56136361	133.446	ENSMUSG00000015937	8	5	6809	ENSMUSG00000015937	2623	2623	1561
H2afz	714.43	271.694	383.917	1.8192	8.0166e-07	1.65403	0.000318489	0.0397503	0.000446633	2.97053e-06	1.61293	0.000298474	0.147294	0.00277913	0.000265425	1.45206	0.000220138	1	0.0449184	608.756	ENSMUSG00000037894	7	6	1776	ENSMUSG00000037894	189	2619	177	2607	0.0678941	36	939	12	12	0.0045819	20	226.32	3	137864486	137866922	489.004	ENSMUSG00000037894	7	6	1776	ENSMUSG00000037894	118	1502	109
Hat1	74.2885	25.5175	42.6164	1.74871	3.78632e-05	1.49495	2.92176e-05	1	0.0110438	3.14418e-05	1.51352	3.0314e-05	1	0.0173227	0.000522871	1.39253	2.31716e-05	1	0.0750204	59.0596	ENSMUSG00000027018	4	3	2886	ENSMUSG00000027018	616	631	411	411	1	193	193	205	220	0.348653	16	21.9569	2	71388957	71441622	52.4401	ENSMUSG00000027018	4	2	2886	ENSMUSG00000027018	375	385	260
Hba-a1	21.9647	4.34244	11.3938	7.57512	0.134633	1.79741	2.93394e-06	1	1	0.325158	-1.82333	-1.6614e-06	1	1	0.000283426	2.93008	7.10137e-06	1	0.0470023	2.04291	ENSMUSG00000069919	2	1	812	ENSMUSG00000069919	1	4	1	4	0.25	0	0	0	0	0	5	0.759502	11	32283510	32284465	4.30112	ENSMUSG00000069919	2	0	812	ENSMUSG00000069919	2	7	1
Hbb-bs	15.2616	2.18619	7.41884	6.64925	0.446792	1.61612	1.04403e-06	1	1	1	-1.08802	-1.37086e-07	1	1	9.20993e-05	4.31889	5.6239e-06	1	0.0200296	1.07998	ENSMUSG00000052305	3	0	768	ENSMUSG00000052305	0	2	0	2	0	0	2	0	0	0	8	0.401508	7	103826533	103828096	1.51585	ENSMUSG00000052305	3	1	768	ENSMUSG00000052305	1	3	1
Hif3a	22.9879	2.8357	18.664	4.4529	0.0136462	1.74079	6.48616e-06	1	0.830239	0.246547	-1.45229	-2.72684e-06	1	1	2.97943e-05	2.30584	1.14337e-05	1	0.00802908	8.83809	ENSMUSG00000004328	4	1	6710	ENSMUSG00000004328	170	170	143	143	1	2	2	27	27	0.158824	23	3.28578	7	17031506	17062427	7.6339	ENSMUSG00000004328	4	1	6710	ENSMUSG00000004328	152	153	88
Hist1h2bh	38.6264	10.9911	21.6146	4.0611	0.00465916	2.12389	8.3376e-06	1	0.417012	2.96977e-09	4.13301	2.32422e-05	0.000147256	9.81705e-06	8.24165e-05	2.6355	1.2133e-05	1	0.0180824	13.8949	ENSMUSG00000064168	1	1	388	ENSMUSG00000064168	5	17	1	13	0.0769231	0	0	4	4	0.235294	1	5.16579	13	23542969	23543357	0	ENSMUSG00000064168	1	0	388	ENSMUSG00000064168	4	4	0
Hist1h4d	320.899	137.679	156.923	1.49194	0.000962412	1.3696	0.000121905	1	0.130386	6.38512e-05	1.46322	0.000152784	1	0.0295894	0.0397184	1.215	7.09135e-05	1	1	247.982	ENSMUSG00000061482	1	1	393	ENSMUSG00000061482	208	241	202	235	0.859574	0	0	6	6	0.0248963	1	92.1935	13	23581597	23581990	311.038	ENSMUSG00000061482	1	1	393	ENSMUSG00000061482	200	210	200
Hk3	27.2687	12.0696	-14.6753	-2.87449	7.66159e-07	-2.94319	-1.54481e-05	0.03799	0.000431704	0.103728	-1.3604	-6.19862e-06	1	1	0.0186239	-1.51868	-7.99125e-06	1	0.844889	22.639	ENSMUSG00000025877	8	1	3682	ENSMUSG00000025877	500	500	201	201	1	43	43	299	299	0.598	36	8.41661	13	55005984	55021385	16.9156	ENSMUSG00000025877	8	1	3682	ENSMUSG00000025877	230	230	107
Hlf	34.6928	8.02214	-19.3563	-1.69274	0.135172	-1.22362	-8.97284e-06	1	1	0.282027	-1.16965	-7.12155e-06	1	1	2.07156e-07	-2.11668	-2.59027e-05	0.0102718	0.000102718	54.7485	ENSMUSG00000003949	6	3	6681	ENSMUSG00000003949	1430	1435	882	882	1	16	16	548	553	0.385366	15	20.3541	11	90336535	90390895	42.1687	ENSMUSG00000003949	6	4	6681	ENSMUSG00000003949	721	729	484
Hmga2	10.9265	5.17541	-7.86687	-2.75844	0.154643	-1.43243	-3.8963e-06	1	1	0.388729	-1.27824	-2.80941e-06	1	1	1.19062e-05	-3.38912	-9.09839e-06	0.590367	0.0037603	12.6765	ENSMUSG00000056758	3	1	6772	ENSMUSG00000056758	683	837	194	207	0.937198	1	1	489	630	0.752688	8	4.71279	10	120361274	120476469	12.6353	ENSMUSG00000056758	3	1	6772	ENSMUSG00000056758	370	473	136
Hmgb2	289.447	80.9121	130.909	1.72935	1.40672e-06	1.588	0.00010973	0.0697524	0.000690618	3.96575e-06	1.56264	0.000104997	0.196642	0.00344986	0.00177484	1.35105	6.55123e-05	1	0.179237	189.626	ENSMUSG00000054717	2	1	2690	ENSMUSG00000054717	606	1273	563	1230	0.457724	227	347	43	43	0.0337785	8	70.4982	8	57511906	57515999	183.065	ENSMUSG00000054717	2	1	2690	ENSMUSG00000054717	430	875	401
Hnrnpab	311.923	77.0359	141.184	1.64748	0.000805679	1.27215	6.1418e-05	1	0.113493	0.00685533	1.22279	5.02803e-05	1	0.811269	0.00016662	1.30458	6.87366e-05	1	0.0312949	192.15	ENSMUSG00000020358	3	2	2782	ENSMUSG00000020358	635	1353	626	1289	0.485648	357	379	9	64	0.0473023	10	71.4366	11	51600099	51606847	204.839	ENSMUSG00000020358	3	2	2782	ENSMUSG00000020358	492	1036	485
Hnrnpdl	70.7803	15.6829	-30.2081	-1.46636	0.105719	-1.15932	-1.35261e-05	1	1	0.000469496	-1.39295	-2.77652e-05	1	0.136941	0.000105323	-1.4108	-2.8659e-05	1	0.0218512	86.2474	ENSMUSG00000029328	7	7	4818	ENSMUSG00000029328	1135	1153	984	1002	0.982036	250	258	151	151	0.130963	20	32.0646	5	100033576	100039664	90.2486	ENSMUSG00000029328	7	6	4818	ENSMUSG00000029328	813	820	740
Hopx	14.1292	3.84874	10.6409	6.99265	0.00306679	3.01491	3.95228e-06	1	0.307828	1	1.09842	1.93047e-07	1	1	5.40499e-08	5.28676	8.40855e-06	0.00268006	2.88179e-05	1.09422	ENSMUSG00000059325	3	0	1516	ENSMUSG00000059325	6	6	4	4	1	0	0	2	2	0.333333	5	0.406805	5	77086987	77115121	3.07169	ENSMUSG00000059325	3	0	1516	ENSMUSG00000059325	13	16	8
Hsp90aa1	529.394	253.442	372.037	2.04819	2.11391e-30	1.97616	0.000359287	1.04818e-25	1.74697e-26	7.70506e-24	1.83712	0.000308111	3.82055e-19	3.82055e-19	7.72389e-10	1.45164	0.000166232	3.82989e-05	6.17724e-07	358.797	ENSMUSG00000021270	8	4	3931	ENSMUSG00000021270	1388	3741	1048	3401	0.308145	244	1104	340	340	0.0908848	26	133.392	12	110690604	110702728	358.047	ENSMUSG00000021270	8	4	3931	ENSMUSG00000021270	1034	2676	776
Hsp90ab1	1524.34	537.21	689.228	1.56754	1.14951e-06	1.41459	0.00052141	0.0569983	0.000581615	4.44166e-05	1.34058	0.000428325	1	0.0224735	0.00347871	1.23305	0.000293097	1	0.288838	1213.43	ENSMUSG00000023944	8	5	2999	ENSMUSG00000023944	8648	8880	8543	8775	0.973561	2454	2481	105	105	0.0118243	28	451.124	17	45567774	45573271	1190.76	ENSMUSG00000023944	8	6	2999	ENSMUSG00000023944	6038	6207	5966
Hsp90b1	494.114	177.9	266.015	1.79955	1.75398e-08	1.47973	0.000165269	0.00086971	1.58129e-05	1.35302e-20	1.89111	0.000306992	6.70894e-16	3.35447e-16	1.53555e-06	1.39551	0.000136255	0.0761404	0.000609123	321.524	ENSMUSG00000020048	5	2	4032	ENSMUSG00000020048	2604	3280	2511	3126	0.803263	1486	1525	93	154	0.0469512	26	119.535	10	86690208	86705509	303.169	ENSMUSG00000020048	5	4	4032	ENSMUSG00000020048	1670	2162	1632
Hspa1a	7.06271	3.05603	-4.17497	-7.38159	0.0431194	-2.40888	-2.99564e-06	1	1	0.0198459	-3.23163	-3.53697e-06	1	1	0.000115431	-7.72834	-4.45915e-06	1	0.0238486	5.4512	ENSMUSG00000091971	1	1	2967	ENSMUSG00000091971	34	42	31	39	0.794872	0	0	3	3	0.0714286	1	2.02662	17	34969189	34972156	7.06271	ENSMUSG00000091971	1	1	2967	ENSMUSG00000091971	31	36	31
Hspa4	152.359	62.0198	76.629	1.51082	1.96681e-06	1.38369	5.96006e-05	0.097524	0.000886582	0.000246863	1.29816	4.63145e-05	1	0.0855993	0.00628141	1.20358	3.16234e-05	1	0.426052	143.588	ENSMUSG00000020361	3	2	5528	ENSMUSG00000020361	2166	2167	1914	1914	1	976	976	252	253	0.116751	22	53.3825	11	53259813	53300457	138.15	ENSMUSG00000020361	3	1	5528	ENSMUSG00000020361	1486	1487	1312
Hspa5	402.733	111.569	201.899	2.15176	2.6495e-06	1.61363	0.000111284	0.131376	0.00115242	1.56081e-08	1.78212	0.000141841	0.000773927	3.86963e-05	3.48612e-07	1.67531	0.00012247	0.0172859	0.000163377	163.374	ENSMUSG00000026864	6	5	4229	ENSMUSG00000026864	1792	1794	1666	1666	1	471	471	126	128	0.0713489	20	60.7383	2	34771969	34777547	171.088	ENSMUSG00000026864	6	5	4229	ENSMUSG00000026864	1303	1303	1243
Hspa8	534.635	140.845	192.077	1.41439	0.000171753	1.38257	0.000183187	1	0.0354849	0.293645	1.0983	4.70691e-05	1	1	0.500265	1.06093	2.91774e-05	1	1	414.132	ENSMUSG00000015656	10	6	4301	ENSMUSG00000015656	890	4547	638	4295	0.148545	88	785	252	252	0.0554212	30	153.964	9	40800983	40810087	419.139	ENSMUSG00000015656	10	4	4301	ENSMUSG00000015656	671	3336	433
Hspa9	128.619	42.2312	64.896	1.63534	5.73429e-05	1.37301	3.94957e-05	1	0.0143603	0.00194173	1.2925	3.09708e-05	1	0.355466	0.000784844	1.2988	3.16386e-05	1	0.10161	96.0837	ENSMUSG00000024359	4	4	3932	ENSMUSG00000024359	1001	1017	896	911	0.983535	220	231	105	106	0.104228	23	35.7215	18	34937413	34954357	103.775	ENSMUSG00000024359	4	4	3932	ENSMUSG00000024359	737	740	698
Hspd1	596.912	265.616	356.147	1.86478	6.05056e-21	1.80561	0.000343265	3.00017e-16	2.14298e-17	3.44488e-11	1.53331	0.000227241	1.70815e-06	1.89794e-07	2.18253e-07	1.39188	0.000166979	0.0108221	0.000107149	380.491	ENSMUSG00000025980	3	1	2642	ENSMUSG00000025980	1922	2524	1822	2424	0.75165	373	655	100	100	0.0396197	14	141.457	1	55077834	55088243	400.542	ENSMUSG00000025980	3	1	2642	ENSMUSG00000025980	1476	1877	1418
Hspe1	109.514	40.4534	63.2942	1.88574	9.35776e-11	1.82257	6.09596e-05	4.64004e-06	1.22106e-07	3.47415e-06	1.57406	4.25429e-05	0.172266	0.0031321	9.60107e-05	1.44423	3.2921e-05	1	0.0206149	69.4935	ENSMUSG00000073676	2	2	1474	ENSMUSG00000073676	239	259	227	247	0.919028	102	112	12	12	0.046332	6	25.836	1	55088131	55091307	71.8721	ENSMUSG00000073676	2	2	1474	ENSMUSG00000073676	189	198	173
Hsph1	61.7019	38.4647	48.3369	2.12339	3.15642e-12	2.05335	4.7035e-05	1.56511e-07	5.58969e-09	2.80707e-10	1.95734	4.27479e-05	1.39189e-05	1.12953e-06	0.00694585	1.35038	1.56454e-05	1	0.453768	38.4118	ENSMUSG00000029657	11	3	7266	ENSMUSG00000029657	747	747	673	673	1	322	322	74	74	0.0990629	38	14.2805	5	149614286	149636376	39.0941	ENSMUSG00000029657	11	3	7266	ENSMUSG00000029657	581	582	488
Id2	18.2574	1.04153	9.49539	4.3951	0.0839734	1.92237	2.78408e-06	1	1	0.180636	1.73121	2.20708e-06	1	1	9.71248e-05	3.43324	7.34451e-06	1	0.0207583	2.61235	ENSMUSG00000020644	1	1	1270	ENSMUSG00000020644	8	8	8	8	1	0	0	0	0	0	3	0.971206	12	25093800	25096092	1.375	ENSMUSG00000020644	1	1	1270	ENSMUSG00000020644	4	4	3
Ier3	20.7152	8.72594	-12.8958	-2.23199	0.0250191	-1.51316	-8.23623e-06	1	1	0.000308386	-2.09981	-1.27203e-05	1	0.0993499	1.26071e-05	-2.26826	-1.35792e-05	0.625121	0.003907	21.2672	ENSMUSG00000003541	1	1	1131	ENSMUSG00000003541	59	59	58	58	1	0	0	1	1	0.0169492	2	7.90661	17	35821683	35822923	19.0426	ENSMUSG00000003541	1	1	1131	ENSMUSG00000003541	37	37	37
Ifi202b	17.2141	2.16649	8.24323	3.83278	0.553672	1.30191	9.46481e-07	1	1	0.201749	1.58654	1.83878e-06	1	1	0.00026123	2.96813	6.17005e-06	1	0.0445123	2.44379	ENSMUSG00000026535	1	1	1697	ENSMUSG00000026535	30	31	10	10	1	2	2	20	21	0.677419	7	0.908538	1	173962567	173982744	2.40106	ENSMUSG00000026535	1	1	1697	ENSMUSG00000026535	26	29	7
Ifi30	36.0738	6.37266	24.2173	3.66769	0.265733	1.29906	2.8417e-06	1	1	0.1392	1.43352	4.11947e-06	1	1	7.62247e-09	2.92419	1.82842e-05	0.00037796	5.03947e-06	8.46348	ENSMUSG00000031838	1	1	980	ENSMUSG00000031838	20	20	20	20	1	8	8	0	0	0	8	3.14651	8	70762773	70766663	4.75172	ENSMUSG00000031838	1	1	980	ENSMUSG00000031838	14	14	8
Ifi47	130.487	57.7103	93.9798	8.38705	3.54321e-22	8.16869	9.53531e-05	1.7569e-17	1.46408e-18	4.37348e-06	2.96493	2.61362e-05	0.216859	0.00370213	1.23361e-15	5.75975	6.3311e-05	6.11684e-11	2.18459e-12	21.6327	ENSMUSG00000078920	5	1	2473	ENSMUSG00000078920	24	149	24	129	0.186047	19	19	0	20	0.134228	13	8.04249	11	49076586	49096974	7.76741	ENSMUSG00000078920	5	1	2473	ENSMUSG00000078920	7	40	7
Ifitm3	530.604	305.95	402.823	2.67262	3.04845e-20	2.45367	0.000362937	1.51157e-15	9.44733e-17	1.53736e-07	1.69368	0.00017319	0.007623	0.000281575	3.95237e-15	2.152	0.000287619	1.95978e-10	6.5326e-12	236.715	ENSMUSG00000025492	1	1	678	ENSMUSG00000025492	378	388	377	387	0.97416	53	53	1	1	0.00257732	2	88.0048	7	141009585	141010770	243.823	ENSMUSG00000025492	1	1	678	ENSMUSG00000025492	277	286	275
Ifitm6	80.1349	5.27109	50.738	15.4922	0.231067	-1.64348	-2.31056e-06	1	1	0.0272906	2.06465	6.28278e-06	1	1	4.39858e-15	8.05256	4.16191e-05	2.18104e-10	7.03561e-12	3.2077	ENSMUSG00000059108	3	0	905	ENSMUSG00000059108	7	7	7	7	1	0	0	0	0	0	7	1.19254	7	141015698	141017924	3.85913	ENSMUSG00000059108	3	0	905	ENSMUSG00000059108	11	11	6
Ighm	1967.51	524.697	1097.86	3.48702	0.000141352	2.98218	0.000912027	1	0.0302109	0.00248983	2.38762	0.000638463	1	0.425718	0.000442785	2.74289	0.000801928	1	0.065735	262.327	ENSMUSG00000076617	2	2	1886	ENSMUSG00000076617	1318	1318	1193	1193	1	325	325	125	125	0.0948407	7	97.5268	12	113418557	113422730	197.835	ENSMUSG00000076617	2	2	1886	ENSMUSG00000076617	687	687	641
Ighv1-26	26.5397	1.33619	9.29196		4.31265e-06	70.004	8.52168e-06	0.213843	0.0017673	0.105989	9.30394	1.0255e-06	1	1	0.00210469	25.3117	3.00238e-06	1	0.202084	0	ENSMUSG00000094546	1	0	351	ENSMUSG00000094546	0	0	0	0		0	0	0	0		2	0	12	114788371	114788805	0	ENSMUSG00000094546	1	0	351	ENSMUSG00000094546	0	0	0
Ighv1-55	34.1575	1.39721	-12.4269	-27.6824	6.27875e-05	20.0093	1.31429e-05	1	0.0154125	0.134062	3.45104	1.69464e-06	1	1	1	-1.33447	-1.73292e-07	1	1	0	ENSMUSG00000095589	1	0	415	ENSMUSG00000095589	0	0	0	0		0	0	0	0		2	0	12	115208094	115208591	0	ENSMUSG00000095589	1	0	415	ENSMUSG00000095589	0	0	0
Ighv3-1	20.1002	1.65669	-8.61495	-21.5213	0.000186026	12.4964	8.52474e-06	1	0.0376785	0.953873	-1.29233	-1.67734e-07	1	1	0.856931	1.55643	4.12601e-07	1	1	0	ENSMUSG00000093838	1	0	350	ENSMUSG00000093838	0	0	0	0		0	0	0	0		2	0	12	113964387	113964818	1.6631	ENSMUSG00000093838	1	1	350	ENSMUSG00000093838	1	1	1
Ighv3-4	6.27451	0	-4.32597		0.000122105	8.97758	3.98886e-06	1	0.0266721	0.814806	1.31229	1.5615e-07	1	1	0.891309	-4.04881	-3.76514e-07	1	1	0	ENSMUSG00000103939	1	0	353	ENSMUSG00000103939	0	0	0	0		0	0	0	0		2	0	12	114253616	114254051	0	ENSMUSG00000103939	1	0	353	ENSMUSG00000103939	0	0	0
Ighv5-16	51.4074	4.63996	29.4301	14.1738	0.368111	1.69606	1.74884e-06	1	1	0.536101	1.46618	1.17128e-06	1	1	5.83243e-05	9.86409	2.2271e-05	1	0.0137062	0	ENSMUSG00000094194	2	0	380	ENSMUSG00000094194	0	0	0	0		0	0	0	0		4	0	12	113838525	113839010	0	ENSMUSG00000094194	2	0	380	ENSMUSG00000094194	0	0	0
Ighv5-6	38.902	1.4542	14.0331	54.3901	8.65118e-05	39.0466	1.49628e-05	1	0.019952	0.504789	2.98372	7.80145e-07	1	1	0.000513619	25.9312	9.80481e-06	1	0.0744672	0	ENSMUSG00000094951	1	0	353	ENSMUSG00000094951	0	0	0	0		0	0	0	0		2	0	12	113625505	113625956	0	ENSMUSG00000094951	1	0	353	ENSMUSG00000094951	0	0	0
Ighv5-9-1	65.2923	1.0673	22.9327	88.681	1.04031e-06	53.3466	2.08656e-05	0.0515838	0.000542988	0.813034	2.23205	4.91098e-07	1	1	1	1.51364	2.04738e-07	1	1	0	ENSMUSG00000095210	2	0	413	ENSMUSG00000095210	0	0	0	0		0	0	0	0		4	0	12	113736110	113736630	0	ENSMUSG00000095210	2	0	413	ENSMUSG00000095210	0	0	0
Ighv6-6	12.4084	2.7467	8.25918	18.2317	3.08054e-06	6.18882	6.58859e-06	0.152749	0.00130555	0.758242	-1.95871	-6.21501e-07	1	1	6.62134e-06	5.77812	6.0671e-06	0.328319	0.00220348	1.16165	ENSMUSG00000076680	1	1	357	ENSMUSG00000076680	3	3	1	1	1	0	0	2	2	0.666667	2	0.431874	12	114434787	114435244	0	ENSMUSG00000076680	1	0	357	ENSMUSG00000076680	0	0	0
Igkj5	40.5263	0	13.5088		0.000115972	67.5143	8.21422e-06	1	0.0255577	3.56491e-06	149.725	1.83669e-05	0.176766	0.00315654	0.00124754	36.893	4.43262e-06	1	0.137573	0	ENSMUSG00000076608	1	0	38	ENSMUSG00000076608	0	0	0	0		0	0	0	0		1	0	6	70723885	70723927	0	ENSMUSG00000076608	1	0	38	ENSMUSG00000076608	0	0	0
Igkv1-117	19.6394	4.81272	12.4437	7.54337	0.000128968	4.4809	7.27738e-06	1	0.0279253	4.02404e-08	7.38489	1.33486e-05	0.00199532	9.06964e-05	1	-1.02856	-5.80475e-08	1	1	0	ENSMUSG00000094335	1	0	404	ENSMUSG00000094335	0	0	0	0		0	0	0	0		2	0	6	68121045	68121827	0	ENSMUSG00000094335	1	0	404	ENSMUSG00000094335	0	0	0
Igkv12-46	8.29064	1.16922	5.32695		0.226437	7.67413	8.24225e-07	1	1	0.078315	8.50639	9.27005e-07	1	1	4.57168e-06	35.7742	4.29445e-06	0.226687	0.00160771	0	ENSMUSG00000076564	1	0	377	ENSMUSG00000076564	0	0	0	0		0	0	0	0		2	0	6	69764522	69765022	0	ENSMUSG00000076564	1	0	377	ENSMUSG00000076564	0	0	0
Igkv16-104	134.893	6.07205	51.0036	25.3466	4.09415e-06	21.631	4.68492e-05	0.203008	0.00169174	0.0144318	5.23623	9.6197e-06	1	1	0.0316135	4.29027	7.4716e-06	1	1	0	ENSMUSG00000076522	1	0	378	ENSMUSG00000076522	0	0	0	0		0	0	0	0		2	0	6	68425574	68426072	0	ENSMUSG00000076522	1	0	378	ENSMUSG00000076522	0	0	0
Igkv5-39	4.5037	1.2766	3.26192		0.666667	4.44796	4.25808e-07	1	1	0.000305378	21.7207	2.55892e-06	1	0.0993499	0.000101845	22.7715	2.68868e-06	1	0.0214974	0	ENSMUSG00000076569	2	0	347	ENSMUSG00000076569	0	0	0	0		0	0	0	0		3	0	6	69900423	69900977	0	ENSMUSG00000076569	2	0	347	ENSMUSG00000076569	0	0	0
Iglv2	10.6748	3.5416	4.87802	6.55829	0.000252458	5.41068	4.55415e-06	1	0.0470281	0.214201	2.44012	1.48697e-06	1	1	0.00229786	4.67639	3.79597e-06	1	0.212971	0	ENSMUSG00000076940	2	0	366	ENSMUSG00000076940	0	0	0	0		0	0	0	0		4	0	16	19260400	19260859	0	ENSMUSG00000076940	2	0	366	ENSMUSG00000076940	0	0	0
Igtp	60.2186	28.3397	44.2522	18.0208	3.31888e-24	17.0389	4.51371e-05	1.64567e-19	1.64567e-20	1.53622e-05	4.47965	9.79255e-06	0.761734	0.0101446	2.0303e-20	13.7008	3.5743e-05	1.00672e-15	7.17043e-17	4.51218	ENSMUSG00000078853	3	1	2022	ENSMUSG00000078853	8	23	8	22	0.363636	4	4	0	1	0.0434783	9	1.67752	11	58199555	58207591	1.72726	ENSMUSG00000078853	3	0	2022	ENSMUSG00000078853	4	6	4
Iigp1	150.056	56.7089	118.49	67.9022	1.17672e-37	55.6019	0.000107142	5.83476e-33	2.91738e-33	8.16734e-09	8.34567	1.4414e-05	0.000404978	2.24988e-05	2.29617e-36	51.4614	9.90178e-05	1.13856e-31	3.79519e-32	3.32194	ENSMUSG00000054072	2	0	3121	ENSMUSG00000054072	38	38	25	25	1	0	0	13	13	0.342105	3	1.23501	18	60376028	60392627	1.11904	ENSMUSG00000054072	2	0	3121	ENSMUSG00000054072	24	24	6
Il12a	22.2361	4.40328	-9.95447	-1.89884	0.0131795	-1.64862	-8.60338e-06	1	0.811427	0.0415431	-1.55927	-7.84334e-06	1	1	4.40606e-05	-2.36666	-1.26277e-05	1	0.0111466	29.5003	ENSMUSG00000027776	6	2	1701	ENSMUSG00000027776	179	179	121	121	1	31	31	58	58	0.324022	18	10.9675	3	68690643	68698547	16.0835	ENSMUSG00000027776	6	1	1701	ENSMUSG00000027776	67	67	47
Il17ra	73.6033	29.0004	-36.1708	-1.39062	0.0293265	-1.1918	-2.14802e-05	1	1	0.00133539	-1.31637	-3.2078e-05	1	0.270045	4.53161e-05	-1.38467	-3.7079e-05	1	0.0113485	119.166	ENSMUSG00000002897	3	2	8662	ENSMUSG00000002897	2918	2921	2487	2489	0.999196	38	38	431	432	0.147895	17	44.3029	6	120463246	120487559	122.304	ENSMUSG00000002897	3	2	8662	ENSMUSG00000002897	2061	2063	1818
Il18bp	16.6932	7.40407	12.2638	5.14817	6.43508e-08	4.65735	1.16409e-05	0.00319083	5.06481e-05	0.563307	1.35494	1.12974e-06	1	1	7.63933e-07	4.01732	9.60375e-06	0.0378796	0.000326549	3.15213	ENSMUSG00000070427	4	2	3026	ENSMUSG00000070427	25	25	23	23	1	3	3	2	2	0.08	14	1.17188	7	102014884	102018690	1.53889	ENSMUSG00000070427	4	1	3026	ENSMUSG00000070427	13	13	8
Ipo7	37.4896	12.8967	21.7264	1.88575	7.22943e-06	1.81988	2.09227e-05	0.358471	0.00265437	0.00554759	1.48978	1.24989e-05	1	0.720528	0.00847224	1.4386	1.11928e-05	1	0.521859	25.2795	ENSMUSG00000066232	4	2	7169	ENSMUSG00000066232	247	519	247	437	0.565217	201	205	0	82	0.157996	34	9.39827	7	110018273	110056609	23.1405	ENSMUSG00000066232	4	1	7169	ENSMUSG00000066232	180	316	180
Irf1	25.0465	16.2447	18.1105	2.9979	8.49707e-08	2.88666	1.79251e-05	0.00421327	6.38374e-05	0.0177409	1.75418	7.16539e-06	1	1	0.000231291	2.14692	1.08968e-05	1	0.0399602	9.59592	ENSMUSG00000018899	10	2	3976	ENSMUSG00000018899	147	148	92	92	1	4	4	55	56	0.378378	24	3.56752	11	53770013	53778374	9.07678	ENSMUSG00000018899	10	3	3976	ENSMUSG00000018899	108	111	62
Irgm1	27.2319	12.0159	21.3072	4.67071	1.37242e-10	3.97722	1.82584e-05	6.80516e-06	1.65979e-07	0.0241574	1.84787	5.19973e-06	1	1	7.3365e-10	3.68092	1.64412e-05	3.6378e-05	5.96361e-07	6.92374	ENSMUSG00000046879	3	3	5810	ENSMUSG00000046879	130	130	97	97	1	4	4	33	33	0.253846	7	2.57407	11	48861967	48871683	6.21158	ENSMUSG00000046879	3	2	5810	ENSMUSG00000046879	73	73	62
Irgm2	158.761	94.572	126.179	11.8099	8.39486e-36	11.4894	0.000128128	4.16259e-31	1.38753e-31	7.91571e-13	4.51163	4.28944e-05	3.92501e-08	7.85001e-09	3.52776e-28	8.72748	9.43909e-05	1.74924e-23	3.49848e-24	11.2388	ENSMUSG00000069874	3	0	3690	ENSMUSG00000069874	122	194	93	100	0.93	0	0	29	94	0.484536	7	4.17829	11	58199617	58222782	11.9887	ENSMUSG00000069874	3	0	3690	ENSMUSG00000069874	92	141	73
Isg20	32.1762	19.0407	25.5532	4.44112	4.62579e-11	3.57855	2.0128e-05	2.2937e-06	6.37138e-08	0.494794	1.20909	1.63211e-06	1	1	1.5031e-11	3.50981	1.95914e-05	7.45314e-07	1.73329e-08	7.35777	ENSMUSG00000039236	6	1	1860	ENSMUSG00000039236	34	34	33	33	1	11	11	1	1	0.0294118	14	2.73543	7	78913423	78920396	5.63308	ENSMUSG00000039236	6	1	1860	ENSMUSG00000039236	21	21	18
Jun	30.5984	7.18752	-15.8022	-3.88463	0.0274014	-1.73242	-9.44634e-06	1	1	7.34292e-06	-3.66757	-1.62515e-05	0.364099	0.00543431	0.000219914	-2.55682	-1.36049e-05	1	0.0385315	34.4617	ENSMUSG00000052684	1	1	3189	ENSMUSG00000052684	265	265	265	265	1	0	0	0	0	0	1	12.812	4	95049033	95052222	24.0938	ENSMUSG00000052684	1	1	3189	ENSMUSG00000052684	132	132	132
Kars	62.1825	16.8826	29.729	1.76177	0.000112515	1.55842	2.26388e-05	1	0.0250182	0.194536	1.19565	7.93196e-06	1	1	0.00402171	1.39713	1.61e-05	1	0.314349	36.1478	ENSMUSG00000031948	5	1	2306	ENSMUSG00000031948	249	249	201	201	1	88	88	48	48	0.192771	22	13.4388	8	111993442	112011323	39.6303	ENSMUSG00000031948	5	1	2306	ENSMUSG00000031948	190	190	157
Klra2	8.64554	0.54092	6.13293	72.2257	0.888903	-2.19822	-2.51212e-07	1	1	1	-1.13834	-5.60092e-08	1	1	3.37305e-06	11.3908	4.78877e-06	0.167253	0.00122082	0.655496	ENSMUSG00000030187	2	1	1898	ENSMUSG00000030187	3	4	3	3	1	0	0	0	1	0.25	10	0.243697	6	131219222	131247362	0.306683	ENSMUSG00000030187	2	1	1898	ENSMUSG00000030187	15	19	1
Klrb1f	18.4875	6.81093	-12.4342	-3.35078	1.01702e-06	-3.41832	-1.30747e-05	0.0504291	0.00053648	0.0328703	-1.59569	-6.89928e-06	1	1	0.0035881	-1.83911	-8.43225e-06	1	0.295052	15.7692	ENSMUSG00000030154	6	0	2025	ENSMUSG00000030154	82	82	77	77	1	2	2	5	5	0.0609756	14	5.86261	6	129045900	129057464	17.8219	ENSMUSG00000030154	6	2	2025	ENSMUSG00000030154	75	77	62
Kpna2	96.6384	38.3804	54.2395	1.8249	0.000215904	1.43172	2.94058e-05	1	0.0422527	5.37458e-05	1.49558	3.37556e-05	1	0.0256249	5.37458e-05	1.45507	3.09961e-05	1	0.0130637	69.1425	ENSMUSG00000018362	7	2	2873	ENSMUSG00000018362	143	588	48	479	0.100209	1	159	95	109	0.185374	23	25.7054	11	106988628	106999541	52.6774	ENSMUSG00000018362	7	2	2873	ENSMUSG00000018362	67	292	36
Kpnb1	134.183	32.7936	68.4728	1.55901	0.000196308	1.30282	3.84409e-05	1	0.0392496	3.43958e-05	1.34955	4.43739e-05	1	0.0183389	0.00205538	1.23954	3.04084e-05	1	0.198706	127.685	ENSMUSG00000001440	3	2	6590	ENSMUSG00000001440	2122	2240	1911	2029	0.941843	277	277	211	211	0.0941964	26	47.4703	11	97159713	97187881	107.231	ENSMUSG00000001440	3	3	6590	ENSMUSG00000001440	1256	1315	1155
Ldha	537.715	188.828	322.375	1.98955	4.36421e-08	1.50708	0.000170757	0.00216399	3.60666e-05	5.38527e-06	1.41475	0.000139666	0.267029	0.00423855	3.37901e-10	1.59053	0.000198857	1.67548e-05	2.88876e-07	329.638	ENSMUSG00000063229	15	2	3310	ENSMUSG00000063229	2507	2699	2439	2631	0.927024	293	311	68	68	0.0251945	34	122.551	7	46841474	46855627	302.473	ENSMUSG00000063229	15	2	3310	ENSMUSG00000063229	1663	1784	1599
Lgals3bp	126.726	55.6715	83.6573	2.54276	4.39901e-10	1.96173	5.42156e-05	2.18125e-05	4.95738e-07	0.00631852	1.38821	2.18843e-05	1	0.766024	1.74027e-11	2.02785	5.79429e-05	8.62915e-07	1.96117e-08	62.0536	ENSMUSG00000033880	5	1	2847	ENSMUSG00000033880	529	529	426	426	1	17	17	103	103	0.194707	15	23.07	11	118392750	118402092	60.5189	ENSMUSG00000033880	5	1	2847	ENSMUSG00000033880	334	334	296
Lgals9	627.206	307.461	517.548	4.38132	1.60166e-24	3.64732	0.00041993	7.94183e-20	8.82426e-21	0.00136268	1.53131	8.42795e-05	1	0.273557	7.01965e-24	3.56971	0.000407619	3.48069e-19	4.35087e-20	164.565	ENSMUSG00000001123	4	4	2137	ENSMUSG00000001123	1123	1124	848	848	1	361	361	275	276	0.245552	18	61.181	11	78962973	78984946	138.099	ENSMUSG00000001123	4	3	2137	ENSMUSG00000001123	676	676	507
Lrrc59	199.543	65.5403	115.499	1.95121	9.42968e-07	1.52166	6.56038e-05	0.0467571	0.000513814	4.32163e-08	1.60814	7.64804e-05	0.00214288	9.31687e-05	1.74595e-07	1.54931	6.90816e-05	0.00865731	8.92506e-05	119.029	ENSMUSG00000020869	2	1	3073	ENSMUSG00000020869	915	933	864	882	0.979592	33	33	51	51	0.0546624	9	44.2518	11	94629766	94645216	118.387	ENSMUSG00000020869	2	1	3073	ENSMUSG00000020869	654	661	618
Ly6a	188.346	34.6577	104.713	15.848	9.13934e-12	6.59393	4.16426e-05	4.53174e-07	1.33287e-08	0.00464488	2.41853	1.05599e-05	1	0.648778	1.7505e-21	12.9802	8.91839e-05	8.67987e-17	7.23323e-18	6.88316	ENSMUSG00000075602	6	1	1205	ENSMUSG00000075602	24	26	18	20	0.9	5	6	6	6	0.230769	14	2.55899	15	74994876	74998031	13.0426	ENSMUSG00000075602	6	2	1205	ENSMUSG00000075602	27	30	24
Ly6c2	186.44	68.5199	96.361	3.70834	3.11679e-05	-2.78307	-6.33455e-05	1	0.00925426	0.910464	-1.0281	-2.70233e-06	1	1	0.830058	1.049	4.84501e-06	1	1	103.375	ENSMUSG00000022584	4	3	2740	ENSMUSG00000022584	612	689	606	683	0.887262	74	93	6	6	0.00870827	10	38.4322	15	75108157	75111970	127.251	ENSMUSG00000022584	4	3	2740	ENSMUSG00000022584	526	606	520
Ly6e	310.085	44.3799	195.655	2.0285	0.0034465	1.22798	4.49433e-05	1	0.340427	0.000654932	1.27147	5.35168e-05	1	0.175507	6.33509e-13	1.61348	0.000120939	3.14125e-08	7.66159e-10	197.001	ENSMUSG00000022587	15	4	3004	ENSMUSG00000022587	1447	1452	1422	1427	0.996496	111	111	25	25	0.0172176	36	73.2401	15	74955050	74959905	174.587	ENSMUSG00000022587	15	2	3004	ENSMUSG00000022587	913	917	897
Lyz2	211.01	65.1463	134.79	4.40188	8.66741e-10	-3.23156	-8.86204e-05	4.29773e-05	9.55052e-07	0.128936	-1.30411	-2.99262e-05	1	1	0.522267	1.10951	1.40543e-05	1	1	84.5144	ENSMUSG00000069516	1	1	1266	ENSMUSG00000069516	252	263	247	258	0.957364	31	34	5	5	0.0190114	4	31.4204	10	117277333	117282274	84.6001	ENSMUSG00000069516	1	1	1266	ENSMUSG00000069516	178	190	172
Malat1	3097.22	729.428	-1890.28	-3.10972	4.8879e-07	-1.99169	-0.00142712	0.0242367	0.000307423	2.06501e-14	-2.94312	-0.00189233	1.02394e-09	2.55984e-10	0	-3.47555	-0.00204152	0	0	2070.61	ENSMUSG00000092341	4	4	1834	ENSMUSG00000092341	12637	23386	2694	9157	0.294201	33	166	9943	14229	0.608441	8	769.802	19	5795689	5802672	1815.13	ENSMUSG00000092341	4	4	1834	ENSMUSG00000092341	7460	14655	1675
Mdh2	113.191	37.3055	61.6568	1.88491	1.40055e-05	1.46741	3.37489e-05	0.694463	0.00459909	0.000511047	1.38145	2.7542e-05	1	0.145634	2.75019e-06	1.49577	3.57965e-05	0.136368	0.00101014	64.884	ENSMUSG00000019179	6	4	2122	ENSMUSG00000019179	378	378	332	332	1	160	160	46	46	0.121693	20	24.1222	5	135778479	135790398	61.7197	ENSMUSG00000019179	6	3	2122	ENSMUSG00000019179	264	264	225
Mif	170	66.7171	110.834	2.4813	1.38063e-11	1.89432	6.92638e-05	6.84588e-07	1.95596e-08	5.13732e-08	1.70031	5.42378e-05	0.00254734	0.000106139	5.70683e-14	1.98561	7.63339e-05	2.82973e-09	7.86036e-11	76.3546	ENSMUSG00000033307	1	1	554	ENSMUSG00000033307	47	106	44	102	0.431373	11	35	3	4	0.0377358	3	28.3867	10	75859352	75860250	65.1431	ENSMUSG00000033307	1	1	554	ENSMUSG00000033307	39	64	37
Minpp1	66.4184	23.9934	42.0263	2.05493	9.14544e-06	1.65331	2.70255e-05	0.453476	0.00324735	0.554884	1.08351	3.45461e-06	1	1	5.84111e-06	1.6413	2.65289e-05	0.289631	0.00197028	41.0118	ENSMUSG00000024896	1	1	2619	ENSMUSG00000024896	528	538	249	259	0.96139	36	39	279	279	0.518587	5	15.2472	19	32485768	32515370	41.3394	ENSMUSG00000024896	1	1	2619	ENSMUSG00000024896	336	340	182
Mir466j	30.8123	12.8097	22.462		2.96073e-05	-94.089	-1.14961e-05	1	0.00884385	0.0752768	-3.19487	-7.98262e-06	1	1	0.24764	1.73984	8.59664e-06	1	1	0	ENSMUSG00000080526	0	0	122	ENSMUSG00000080526	0	0	0	0		0	0	0	0		0	0	10	60960722	60960844	14.3136	ENSMUSG00000080526	0	0	122	ENSMUSG00000080526	3	3	0
Mir7217	12.6031	0	7.31846		1	-1	-2.11758e-22	1	1	1	1	0	1	1	1.14042e-06	47.1161	5.69513e-06	0.0565475	0.000463504	0	ENSMUSG00000106578	0	0	62	ENSMUSG00000106578	0	0	0	0		0	0	0	0		0	0	17	27355737	27355799	0	ENSMUSG00000106578	0	0	62	ENSMUSG00000106578	0	0	0
Mns1	64.294	18.6365	33.5981	2.07641	1.72913e-06	1.75892	2.73365e-05	0.0857388	0.000808856	0.74333	-1.05485	-1.87314e-06	1	1	0.000949479	1.48319	1.74046e-05	1	0.115392	30.3126	ENSMUSG00000032221	3	2	5363	ENSMUSG00000032221	271	447	237	392	0.604592	125	125	34	55	0.123043	15	11.2695	9	72438010	72462025	29.8477	ENSMUSG00000032221	3	2	5363	ENSMUSG00000032221	204	342	171
Mpeg1	143.925	16.2956	90.3137	3.22237	0.22782	-1.22681	-9.23993e-06	1	1	0.766881	1.05335	2.66654e-06	1	1	1.93167e-08	2.20039	5.99928e-05	0.000957821	1.16807e-05	40.7535	ENSMUSG00000046805	1	1	4335	ENSMUSG00000046805	428	428	426	426	1	0	0	2	2	0.0046729	2	15.1511	19	12460778	12465284	39.7456	ENSMUSG00000046805	1	1	4335	ENSMUSG00000046805	296	296	296
Mpo	2634.97	838.251	1348.96	1.75083	5.23818e-05	-1.68851	-0.00123328	1	0.0133884	0.326284	1.12759	0.00038591	1	1	0.0402479	-1.29881	-0.000695829	1	1	3292.85	ENSMUSG00000009350	6	5	3424	ENSMUSG00000009350	19478	29639	18551	27187	0.682348	10732	11208	927	2452	0.0827288	25	1224.2	11	87793580	87804413	2979.96	ENSMUSG00000009350	6	5	3424	ENSMUSG00000009350	12946	18787	12341
Mpp1	26.3042	6.15848	18.6352	2.3314	0.0139213	1.55338	8.08691e-06	1	0.838606	0.234586	1.26226	3.83263e-06	1	1	0.000164191	1.85648	1.25165e-05	1	0.0310741	15.834	ENSMUSG00000031402	10	3	5343	ENSMUSG00000031402	272	272	204	204	1	57	57	68	68	0.25	30	5.88667	X	75109732	75131016	13.7269	ENSMUSG00000031402	10	5	5343	ENSMUSG00000031402	165	165	126
mt-Co1	9502.18	2170.81	-5975.37	-1.45472	0.155954	-1.20931	-0.00344547	1	1	0.653272	-1.06295	-0.00117896	1	1	3.46686e-05	-1.75925	-0.00859128	1	0.0091905	21248.2	ENSMUSG00000064351	1	1	1545	ENSMUSG00000064351	50623	79337	50600	79160	0.639212	0	0	23	177	0.00223099	1	7899.55	MT	5327	6872	16704.2	ENSMUSG00000064351	1	1	1545	ENSMUSG00000064351	28582	44449	28567
mt-Cytb	5488.64	1121.49	-3353.63	-1.51284	0.121469	-1.25505	-0.00209323	1	1	0.971835	1.00276	2.84257e-05	1	1	6.20352e-05	-1.81986	-0.00464043	1	0.0145095	10539.6	ENSMUSG00000064370	1	1	1144	ENSMUSG00000064370	29072	29090	29056	29074	0.999381	0	0	16	16	0.000550017	1	3918.36	MT	14144	15288	9065.06	ENSMUSG00000064370	1	1	1144	ENSMUSG00000064370	17829	17830	17815
mt-Nd4	6045.67	1510.8	-3540.37	-1.56626	0.137435	-1.27463	-0.00219893	1	1	0.892695	-1.02468	-0.000245831	1	1	0.00014936	-1.88076	-0.00477936	1	0.0287055	10319.3	ENSMUSG00000064363	1	1	1378	ENSMUSG00000064363	14226	34857	14217	34289	0.414623	0	0	9	568	0.0162951	1	3836.46	MT	10166	11544	9085.26	ENSMUSG00000064363	1	1	1378	ENSMUSG00000064363	8913	21852	8903
mt-Nd4l	2685.94	1555.8	-1956.67	-1.89256	0.145541	-1.32152	-0.000929953	1	1	0.248251	1.23157	0.000885145	1	1	0.000272474	-2.03935	-0.00194805	1	0.0456441	4531.1	ENSMUSG00000065947	1	1	297	ENSMUSG00000065947	9	3792	1	3245	0.000308166	0	0	8	547	0.144251	1	1684.55	MT	9876	10173	3710.06	ENSMUSG00000065947	1	1	297	ENSMUSG00000065947	4	2253	2
mt-Th	56.5083	13.2233	28.433		0.240739	-1.87477	-8.26724e-06	1	1	6.21273e-07	-143.471	-1.75945e-05	0.0308058	0.000837939	0.474789	1.36558	6.47729e-06	1	1	0	ENSMUSG00000064364	0	0	67	ENSMUSG00000064364	0	0	0	0		0	0	0	0		0	0	MT	11545	11612	17.3757	ENSMUSG00000064364	0	0	67	ENSMUSG00000064364	2	2	0
mt-Tr	11.4911	0	6.67271		1	-1	-2.11758e-22	1	1	1	1	0	1	1	2.85468e-06	43.2237	5.21443e-06	0.141549	0.0010408	0	ENSMUSG00000064361	0	0	68	ENSMUSG00000064361	0	0	0	0		0	0	0	0		0	0	MT	9807	9875	0	ENSMUSG00000064361	0	0	68	ENSMUSG00000064361	0	0	0
Mt1	62.6671	18.5412	47.6984	2.97347	5.53793e-05	1.89241	2.24825e-05	1	0.0140773	0.0282952	1.46529	1.17222e-05	1	1	5.63477e-09	2.38129	3.4799e-05	0.0002794	3.96914e-06	23.6312	ENSMUSG00000031765	3	1	1246	ENSMUSG00000031765	71	71	71	71	1	13	13	0	0	0	6	8.78548	8	94179081	94180327	29.8984	ENSMUSG00000031765	3	1	1246	ENSMUSG00000031765	64	64	64
Mt2	264.319	65.1716	226.899	6.38054	3.94677e-15	4.11888	0.000136693	1.957e-10	9.78502e-12	0.0241198	1.55464	2.43084e-05	1	1	8.99351e-21	5.2781	0.000187498	4.45943e-16	3.43033e-17	53.602	ENSMUSG00000031762	2	1	588	ENSMUSG00000031762	75	77	74	76	0.973684	15	15	1	1	0.012987	5	19.9279	8	94172663	94173568	38.6077	ENSMUSG00000031762	2	1	588	ENSMUSG00000031762	39	40	38
Myo1d	12.1992	5.35294	9.15652	3.38518	0.000242521	2.75331	7.1848e-06	1	0.0458986	0.765414	1.14075	5.76784e-07	1	1	0.000242521	2.64995	6.76126e-06	1	0.0416105	3.2715	ENSMUSG00000035441	3	2	6465	ENSMUSG00000035441	242	246	51	51	1	14	14	191	195	0.792683	25	1.21626	11	80482125	80780025	4.14167	ENSMUSG00000035441	3	1	6465	ENSMUSG00000035441	328	340	46
Naaa	21.1691	1.70065	9.48933	5.60876	0.447923	1.58364	1.3146e-06	1	1	0.223318	1.77779	1.7519e-06	1	1	2.93901e-05	4.38407	7.62227e-06	1	0.00796344	1.11451	ENSMUSG00000029413	5	0	3721	ENSMUSG00000029413	37	37	10	10	1	3	3	27	27	0.72973	19	0.414348	5	92257658	92278170	2.03362	ENSMUSG00000029413	5	0	3721	ENSMUSG00000029413	96	96	13
Nampt	45.6402	22.8441	35.5127	2.35116	4.74361e-07	1.92613	2.53222e-05	0.0235212	0.00030547	0.0284843	1.37396	1.02249e-05	1	1	4.74361e-07	1.8822	2.4121e-05	0.0235212	0.000213829	27.7264	ENSMUSG00000020572	1	1	4547	ENSMUSG00000020572	369	419	304	304	1	25	25	65	115	0.274463	11	10.308	12	32820334	32853369	29.0595	ENSMUSG00000020572	1	1	4547	ENSMUSG00000020572	272	309	227
Ncl	299.262	114.564	131.058	1.55129	6.8432e-07	1.46363	0.000113994	0.033932	0.0003992	0.0161659	1.21357	5.2511e-05	1	1	0.00650873	1.2336	5.74364e-05	1	0.434368	226.324	ENSMUSG00000026234	6	5	10188	ENSMUSG00000026234	5609	5651	5518	5560	0.992446	1629	1659	91	91	0.0161033	25	84.1416	1	86344718	86359400	207.341	ENSMUSG00000026234	6	6	10188	ENSMUSG00000026234	3654	3694	3589
Ndufa12	124.291	42.6708	64.2481	1.66401	3.86544e-05	1.41836	4.20098e-05	1	0.0110791	1.59002e-07	1.56036	5.62693e-05	0.00788411	0.000281575	0.000965455	1.31961	3.20943e-05	1	0.117047	115.957	ENSMUSG00000020022	4	2	1334	ENSMUSG00000020022	338	508	204	373	0.546917	95	189	134	135	0.265748	11	43.11	10	94198954	94221443	92.5053	ENSMUSG00000020022	4	1	1334	ENSMUSG00000020022	204	309	107
Ndufa4	104.451	33.5417	51.9247	1.52633	0.00143643	1.29408	3.00696e-05	1	0.176738	9.54801e-05	1.37804	3.86549e-05	1	0.0405166	0.0164701	1.2118	2.16566e-05	1	0.784669	94.5936	ENSMUSG00000029632	5	3	1381	ENSMUSG00000029632	370	370	315	315	1	204	204	55	55	0.148649	15	35.1675	6	11900291	11907497	94.415	ENSMUSG00000029632	5	2	1381	ENSMUSG00000029632	250	250	224
Ndufb6	57.146	13.1005	34.1201	2.30296	0.00429546	1.56502	1.54165e-05	1	0.395328	0.0266426	1.42684	1.16462e-05	1	1	3.61971e-05	1.82301	2.24559e-05	1	0.00939704	24.5428	ENSMUSG00000071014	2	2	659	ENSMUSG00000071014	50	59	30	39	0.769231	24	24	20	20	0.338983	6	9.1244	4	40270590	40279421	29.1484	ENSMUSG00000071014	2	1	659	ENSMUSG00000071014	48	57	25
Ndufb9	210.324	64.0504	110.274	1.75738	9.2069e-06	1.41559	6.28405e-05	0.456524	0.00324735	0.000393053	1.33203	5.02058e-05	1	0.121053	1.8192e-05	1.38983	5.89458e-05	0.90205	0.00539586	156.074	ENSMUSG00000022354	1	1	651	ENSMUSG00000022354	251	251	245	245	1	86	86	6	6	0.0239044	4	58.0243	15	58933809	58939489	141.274	ENSMUSG00000022354	1	1	651	ENSMUSG00000022354	167	167	158
Neat1	36.5502	14.8427	-29.1092	-3.07484	6.79386e-07	-2.09452	-2.33973e-05	0.0336873	0.0003992	1.00819e-10	-2.8985	-2.93267e-05	4.99913e-06	4.54466e-07	5.16305e-11	-2.62635	-2.77261e-05	2.5601e-06	5.56543e-08	32.3043	ENSMUSG00000092274	2	1	3004	ENSMUSG00000092274	569	569	234	234	1	0	0	335	335	0.588752	6	12.0099	19	5824707	5845478	40.8855	ENSMUSG00000092274	2	1	3004	ENSMUSG00000092274	424	425	211
Nhp2l1	101.266	26.9478	43.522	1.53442	0.000262185	1.39193	3.30858e-05	1	0.0483287	0.00539247	1.29939	2.52737e-05	1	0.705503	0.029512	1.218	1.84027e-05	1	1	63.0827	ENSMUSG00000063480	3	2	2130	ENSMUSG00000063480	340	389	275	324	0.848765	5	11	65	65	0.167095	7	23.4526	15	82041318	82047598	91.5486	ENSMUSG00000063480	3	2	2130	ENSMUSG00000063480	338	382	291
Nlrc5	18.9645	9.07934	14.5742	3.92872	1.16773e-07	3.43061	1.28245e-05	0.00579021	8.51501e-05	0.0278627	1.93022	4.90809e-06	1	1	6.44236e-07	3.08464	1.09991e-05	0.0319445	0.000277778	6.15254	ENSMUSG00000074151	9	2	8493	ENSMUSG00000074151	399	407	126	126	1	8	8	273	281	0.690418	70	2.28736	8	94434355	94527272	3.97515	ENSMUSG00000074151	9	1	8493	ENSMUSG00000074151	256	262	58
Nme2	185.131	40.6199	79.5818	1.8662	0.00685378	1.58198	5.6151e-05	1	0.534942	8.66405e-05	1.93329	9.00466e-05	1	0.0380183	0.0558513	1.3836	3.70107e-05	1	1	82.5171	ENSMUSG00000020857	2	1	1171	ENSMUSG00000020857	9	250	9	233	0.0386266	1	50	0	17	0.068	7	30.6778	11	93949813	93956259	134.71	ENSMUSG00000020857	2	0	1171	ENSMUSG00000020857	17	283	17
Nmi	22.215	7.50267	13.8011	3.33432	0.000126736	2.45014	9.05309e-06	1	0.0275622	0.106257	1.58961	3.68089e-06	1	1	1.82818e-05	2.61752	1.0098e-05	0.906504	0.00539586	5.80304	ENSMUSG00000026946	6	0	2001	ENSMUSG00000026946	72	72	28	28	1	15	15	44	44	0.611111	19	2.15743	2	51948486	51973494	6.10884	ENSMUSG00000026946	6	2	2001	ENSMUSG00000026946	64	65	21
Noc4l	30.8847	14.3278	20.6583	2.26359	0.000812743	1.71871	1.22441e-05	1	0.114164	0.00556352	1.62094	1.05786e-05	1	0.720528	0.000132485	1.80277	1.36762e-05	1	0.0264927	13.4098	ENSMUSG00000033294	5	1	2505	ENSMUSG00000033294	108	108	81	81	1	31	31	27	27	0.25	23	4.98543	5	110648417	110653417	13.9422	ENSMUSG00000033294	5	1	2505	ENSMUSG00000033294	74	74	60
Npm1	3243.44	1106.13	1648.16	1.88849	6.93985e-07	1.6941	0.00133611	0.0344112	0.000400131	2.12466e-05	1.57317	0.00110333	1	0.0123943	0.000183314	1.49024	0.000943701	1	0.0334178	1802.32	ENSMUSG00000057113	6	5	2665	ENSMUSG00000057113	7579	11731	7430	11582	0.641513	6008	8793	149	149	0.0127014	21	670.056	11	33152286	33163206	2176.32	ENSMUSG00000057113	6	5	2665	ENSMUSG00000057113	6693	10059	6600
Nucb2	49.314	14.6842	24.6329	1.97264	0.568742	-1.12417	-3.15456e-06	1	1	0.000109371	1.91225	2.60538e-05	1	0.0440908	0.209926	1.25029	7.14837e-06	1	1	31.3123	ENSMUSG00000030659	4	1	2331	ENSMUSG00000030659	208	208	176	176	1	100	100	32	32	0.153846	22	11.6411	7	116504368	116540584	30.7149	ENSMUSG00000030659	4	2	2331	ENSMUSG00000030659	168	169	123
Nudc-ps1	63.4319	12.5592	28.5523	1.91473	0.0103223	1.47504	1.53594e-05	1	0.687025	2.75851e-06	1.99632	3.2214e-05	0.136781	0.00268198	0.00498424	1.51524	1.66592e-05	1	0.37053	28.6007	ENSMUSG00000110331	0	0	551	ENSMUSG00000110331	14	38	0	0		0	0	14	38	1	0	10.633	8	29286430	29286981	30.6361	ENSMUSG00000110331	0	0	551	ENSMUSG00000110331	12	29	0
Oasl2	48.0246	24.0337	36.5301	3.95935	1.03906e-10	2.95926	2.53118e-05	5.15218e-06	1.28805e-07	0.000375574	1.97412	1.25847e-05	1	0.116819	5.0748e-13	3.13884	2.76318e-05	2.51634e-08	6.29085e-10	15.3953	ENSMUSG00000029561	7	1	3879	ENSMUSG00000029561	173	173	144	144	1	10	10	29	29	0.16763	20	5.72358	5	114896935	114912234	16.0565	ENSMUSG00000029561	7	2	3879	ENSMUSG00000029561	140	140	107
Odc1	220.018	69.3552	94.8109	1.91763	3.86517e-05	1.69295	7.46887e-05	1	0.0110791	9.64195e-05	1.65496	7.05943e-05	1	0.0405166	0.00206347	1.48366	5.21312e-05	1	0.199061	116.256	ENSMUSG00000011179	1	1	2547	ENSMUSG00000011179	658	762	610	714	0.854342	37	60	48	48	0.0629921	12	43.221	12	17544872	17551502	116.326	ENSMUSG00000011179	1	1	2547	ENSMUSG00000011179	496	546	459
Ogt	47.6136	15.2695	-29.0235	-1.73315	0.00299728	-1.45328	-2.21751e-05	1	0.302526	0.0002063	-1.63295	-2.75577e-05	1	0.0746669	2.52314e-05	-1.67824	-2.87327e-05	1	0.00706837	57.477	ENSMUSG00000034160	7	4	8045	ENSMUSG00000034160	1438	1439	1115	1115	1	162	162	323	324	0.225156	36	21.3685	X	101640059	101684351	52.3117	ENSMUSG00000034160	7	4	8045	ENSMUSG00000034160	898	899	723
Ola1	58.5483	17.1434	38.0268	1.86048	0.00186066	1.40312	1.84975e-05	1	0.211867	0.00831398	1.35233	1.61673e-05	1	0.918802	0.000123197	1.48415	2.22156e-05	1	0.0248323	47.2823	ENSMUSG00000027108	6	3	3561	ENSMUSG00000027108	775	779	406	406	1	174	174	369	373	0.478819	21	17.5784	2	73092800	73218924	44.6249	ENSMUSG00000027108	6	2	3561	ENSMUSG00000027108	485	487	272
Ost4	162.217	37.3392	73.8894	1.60463	0.0179846	1.26356	3.34581e-05	1	0.959771	0.000107132	1.46106	5.85289e-05	1	0.0435422	0.0133368	1.2714	3.44527e-05	1	0.700537	135.303	ENSMUSG00000038803	2	2	1272	ENSMUSG00000038803	181	419	180	415	0.433735	97	103	1	4	0.00954654	5	50.3021	5	30905884	30907788	137.742	ENSMUSG00000038803	2	2	1272	ENSMUSG00000038803	125	303	124
Ostc	67.2111	20.3695	37.0945	1.87061	0.104902	1.21481	9.49337e-06	1	1	7.65492e-06	1.67153	2.96776e-05	0.379569	0.0055819	0.000446045	1.48762	2.15497e-05	1	0.0660091	40.4216	ENSMUSG00000041084	1	1	1067	ENSMUSG00000041084	120	120	104	104	1	23	23	16	16	0.133333	4	15.0278	3	130695911	130709444	38.1874	ENSMUSG00000041084	1	1	1067	ENSMUSG00000041084	79	80	70
Pa2g4	349.655	123.461	175.303	1.76414	1.94586e-06	1.4627	0.000109941	0.0964856	0.000885189	0.000777163	1.31958	7.59354e-05	1	0.193646	2.05546e-05	1.40185	9.54824e-05	1	0.00596025	213.611	ENSMUSG00000025364	3	3	2751	ENSMUSG00000025364	1472	1497	1392	1417	0.982357	622	633	80	80	0.0534402	19	79.4153	10	128557765	128565934	218.361	ENSMUSG00000025364	3	3	2751	ENSMUSG00000025364	1075	1091	1017
Paqr9	22.6442	11.8277	15.0685	3.63429	8.7736e-08	3.24927	1.36022e-05	0.00435039	6.49312e-05	0.550774	1.24086	1.45658e-06	1	1	2.29442e-06	2.85448	1.12147e-05	0.113769	0.000881928	6.29476	ENSMUSG00000064225	1	1	8367	ENSMUSG00000064225	127	127	127	127	1	0	0	0	0	0	1	2.34023	9	95559656	95568023	5.91338	ENSMUSG00000064225	1	1	8367	ENSMUSG00000064225	85	85	85
Parp12	14.452	7.94007	10.4862	3.25805	3.93807e-06	3.09785	1.03455e-05	0.195269	0.00164092	0.452534	1.35942	1.77248e-06	1	1	0.000268459	2.47945	7.29585e-06	1	0.0451238	6.64367	ENSMUSG00000038507	2	2	3995	ENSMUSG00000038507	96	96	64	64	1	10	10	32	32	0.333333	14	2.46995	6	39086409	39118349	5.53673	ENSMUSG00000038507	2	2	3995	ENSMUSG00000038507	60	60	38
Parp9	15.3336	6.25284	9.44786	3.2144	0.000110759	2.79599	8.15343e-06	1	0.0248506	0.184296	1.58917	2.6747e-06	1	1	0.000517706	2.51252	6.86653e-06	1	0.074841	4.4263	ENSMUSG00000022906	7	1	4872	ENSMUSG00000022906	165	181	44	52	0.846154	22	23	121	129	0.712707	24	1.64559	16	35938469	35972605	4.4206	ENSMUSG00000022906	7	1	4872	ENSMUSG00000022906	115	121	32
Pax5	12.4955	4.75858	-6.86901	-5.63067	3.93279e-05	-5.45639	-7.14487e-06	1	0.0112073	0.0792502	-2.03889	-4.45751e-06	1	1	0.0184227	-2.12562	-4.63258e-06	1	0.839767	10.3994	ENSMUSG00000014030	20	1	8853	ENSMUSG00000014030	334	364	220	222	0.990991	7	7	114	142	0.39011	21	3.86623	4	44524756	44710487	4.27375	ENSMUSG00000014030	20	1	8853	ENSMUSG00000014030	229	265	65
Pdia3	396.388	129.371	202.02	1.79177	3.57794e-05	1.39666	0.000104921	1	0.0104978	1.15568e-11	1.71862	0.000190084	5.73044e-07	7.16305e-08	1.74916e-05	1.41001	0.000108455	0.867322	0.00522483	251.68	ENSMUSG00000027248	4	3	3139	ENSMUSG00000027248	2044	2050	1905	1905	1	1233	1233	139	145	0.0707317	19	93.5683	2	121413774	121438687	263.134	ENSMUSG00000027248	4	1	3139	ENSMUSG00000027248	1480	1482	1419
Pdia4	74.5418	20.8023	34.5614	1.67424	0.00951476	1.39267	2.09121e-05	1	0.651643	7.95431e-06	1.74995	3.99399e-05	0.394414	0.00571615	0.0480107	1.28458	1.51556e-05	1	1	45.1186	ENSMUSG00000025823	2	2	2399	ENSMUSG00000025823	327	327	261	261	1	65	65	66	66	0.201835	12	16.7739	6	47796140	47813430	57.9901	ENSMUSG00000025823	2	1	2399	ENSMUSG00000025823	307	307	239
Pdia6	52.4931	7.9137	23.4216	1.70482	0.00730518	1.41195	1.42341e-05	1	0.558208	8.47722e-06	1.74932	2.58912e-05	0.420343	0.0060049	0.0198932	1.34705	1.19918e-05	1	0.878365	37.0969	ENSMUSG00000020571	5	3	3745	ENSMUSG00000020571	365	366	334	335	0.997015	124	124	31	31	0.0846995	20	13.7917	12	17266544	17284770	38.3912	ENSMUSG00000020571	5	5	3745	ENSMUSG00000020571	273	273	247
Pgam1	579.665	131.735	291.415	1.72152	0.19532	1.12049	5.04486e-05	1	1	1.53426e-06	1.5158	0.000215971	0.0760764	0.00169059	0.000390422	1.35757	0.000149718	1	0.060425	386.399	ENSMUSG00000011752	1	1	1831	ENSMUSG00000011752	1275	1728	1253	1706	0.734467	0	11	22	22	0.0127315	4	143.653	19	41911870	41918664	419.318	ENSMUSG00000011752	1	1	1831	ENSMUSG00000011752	962	1333	948
Pgk1	175.735	53.9124	111.134	1.95454	0.000109686	1.33293	4.01652e-05	1	0.0247217	2.96137e-10	1.58705	7.08225e-05	1.4684e-05	1.12953e-06	2.09594e-10	1.55728	6.72303e-05	1.03927e-05	1.96089e-07	120.865	ENSMUSG00000062070	3	1	2244	ENSMUSG00000062070	114	685	83	654	0.126911	19	207	31	31	0.0452555	15	44.9345	X	106187099	106203699	107.131	ENSMUSG00000062070	3	1	2244	ENSMUSG00000062070	77	429	61
Phf11a	9.42135	0.95733	6.83341	43.8279	0.518533	2.78107	5.14082e-07	1	1	0.518533	3.07662	5.99389e-07	1	1	2.37623e-08	20.4006	5.59972e-06	0.00117826	1.35432e-05	0	ENSMUSG00000044703	1	0	1354	ENSMUSG00000044703	0	0	0	0		0	0	0	0		8	0	14	59276912	59297522	0	ENSMUSG00000044703	1	0	1354	ENSMUSG00000044703	5	5	0
Phf11b	14.5343	4.34622	9.0354	4.05457	0.188333	1.70788	2.25808e-06	1	1	0.188333	1.69485	2.2165e-06	1	1	0.00014256	3.12882	6.79077e-06	1	0.0279689	7.70577	ENSMUSG00000091649	1	1	1184	ENSMUSG00000091649	19	25	18	22	0.818182	6	8	1	3	0.12	9	2.86481	14	59320963	59341351	2.45813	ENSMUSG00000091649	1	1	1184	ENSMUSG00000091649	6	8	3
Pim1	35.9688	11.1551	26.5659	1.82556	1.87756e-06	1.76493	2.55497e-05	0.0930988	0.000862026	0.183038	1.19633	6.55783e-06	1	1	0.206263	1.17019	5.68463e-06	1	1	28.2971	ENSMUSG00000024014	1	1	2638	ENSMUSG00000024014	200	201	179	180	0.994444	2	2	21	21	0.104478	6	10.5202	17	29490811	29496111	26.4785	ENSMUSG00000024014	1	1	2638	ENSMUSG00000024014	131	133	119
Pitrm1	64.0137	19.0523	36.7558	1.8081	1.02726e-05	1.59831	2.82379e-05	0.509369	0.00353729	0.121856	1.19542	9.22321e-06	1	1	0.000537502	1.43745	2.06463e-05	1	0.076807	45.6605	ENSMUSG00000021193	1	1	3524	ENSMUSG00000021193	505	535	358	388	0.92268	203	203	147	147	0.274766	27	16.9754	13	6548156	6580139	41.9551	ENSMUSG00000021193	1	1	3524	ENSMUSG00000021193	321	344	231
Plbd1	106.786	7.15157	53.9844	6.65705	0.369651	1.32918	3.29946e-06	1	1	0.0153422	2.05256	1.055e-05	1	1	8.04645e-11	5.50492	4.51537e-05	3.98983e-06	8.48901e-08	6.4577	ENSMUSG00000030214	4	3	2633	ENSMUSG00000030214	56	56	41	41	1	16	16	15	15	0.267857	17	2.40081	6	136612069	136661928	5.52683	ENSMUSG00000030214	4	2	2633	ENSMUSG00000030214	64	66	25
Plcb2	30.2373	12.4861	-15.0625	-1.51636	0.00110764	-1.56688	-1.65977e-05	1	0.144532	0.101692	-1.24081	-8.90364e-06	1	1	5.43511e-05	-1.72511	-1.92832e-05	1	0.0130825	48.7192	ENSMUSG00000040061	6	4	6597	ENSMUSG00000040061	1108	1108	775	775	1	306	306	333	333	0.300542	42	18.1126	2	118707516	118728438	31.3234	ENSMUSG00000040061	6	4	6597	ENSMUSG00000040061	503	504	355
Plek	52.8398	17.3958	33.7208	2.20963	0.00169464	-1.48138	-1.83021e-05	1	0.196789	4.65628e-06	-1.84119	-2.5732e-05	0.230882	0.00378494	0.365947	-1.1073	-5.45792e-06	1	1	62.4931	ENSMUSG00000020120	3	1	4486	ENSMUSG00000020120	887	887	676	676	1	44	44	211	211	0.23788	14	23.2334	11	16971205	17052381	50.9941	ENSMUSG00000020120	3	1	4486	ENSMUSG00000020120	566	575	393
Ppa1	46.0839	14.0806	23.5617	2.11179	4.29184e-05	1.81848	1.80383e-05	1	0.0116929	0.0034142	1.59226	1.30528e-05	1	0.535737	0.000375367	1.67305	1.48333e-05	1	0.0587148	15.5766	ENSMUSG00000020089	4	1	2902	ENSMUSG00000020089	175	177	107	109	0.981651	44	44	68	68	0.384181	17	5.79101	10	61648551	61674168	19.4563	ENSMUSG00000020089	4	1	2902	ENSMUSG00000020089	126	126	97
Ppia	278.974	64.2359	135.533	1.69208	4.98737e-05	1.40556	8.24602e-05	1	0.0129471	1.93659e-05	1.4358	8.86103e-05	0.960259	0.0114317	0.000447294	1.33979	6.90882e-05	1	0.0660091	220.359	ENSMUSG00000071866	6	2	3508	ENSMUSG00000071866	528	1885	507	1864	0.271996	11	392	21	21	0.0111406	16	81.924	11	6415442	6419817	217.203	ENSMUSG00000071866	6	4	3508	ENSMUSG00000071866	331	1320	321
Ppt1	118.245	8.26386	59.2735	2.26188	0.731959	-1.06514	-3.07233e-06	1	1	0.487343	1.12728	6.39386e-06	1	1	0.000184591	1.77614	3.89897e-05	1	0.0335273	52.7136	ENSMUSG00000028657	4	2	3674	ENSMUSG00000028657	529	532	465	467	0.995717	137	137	64	65	0.12218	16	19.5976	4	122836241	122859175	45.9458	ENSMUSG00000028657	4	1	3674	ENSMUSG00000028657	339	342	288
Prelid1	90.8499	39.2899	56.8704	1.82756	9.71406e-06	1.57967	4.14064e-05	0.481671	0.00339205	0.000222297	1.48238	3.4457e-05	1	0.0792994	0.000195473	1.46143	3.296e-05	1	0.0346162	75.4712	ENSMUSG00000021486	1	1	1088	ENSMUSG00000021486	179	203	174	198	0.878788	36	40	5	5	0.0246305	5	28.0583	13	55322054	55325271	81.8557	ENSMUSG00000021486	1	1	1088	ENSMUSG00000021486	141	157	137
Prpf8	118.373	27.0259	61.4338	1.68743	0.00387671	1.2747	2.5461e-05	1	0.368085	0.00345583	1.28639	2.65451e-05	1	0.53886	0.000282838	1.33947	3.14641e-05	1	0.0470023	95.8264	ENSMUSG00000020850	4	1	7461	ENSMUSG00000020850	1850	1852	1724	1724	1	701	701	126	128	0.0691145	48	35.6259	11	75486815	75509449	77.1589	ENSMUSG00000020850	4	1	7461	ENSMUSG00000020850	1070	1070	989
Prss34	42.1325	6.46303	32.337	6.24653	0.160632	1.38615	4.52127e-06	1	1	0.0765298	-1.70677	-4.84845e-06	1	1	4.79637e-08	2.71525	2.0083e-05	0.00237828	2.58508e-05	6.13881	ENSMUSG00000056399	1	1	1216	ENSMUSG00000056399	18	18	18	18	1	1	1	0	0	0	5	2.28225	17	25298393	25300161	10.5311	ENSMUSG00000056399	1	1	1216	ENSMUSG00000056399	22	22	22
Psap	149.517	24.5643	100.588	2.25601	0.0411117	-1.2449	-1.96054e-05	1	1	0.465971	1.07807	7.78055e-06	1	1	1.36481e-05	1.51142	5.09676e-05	0.676742	0.00417742	90.8313	ENSMUSG00000004207	5	0	2744	ENSMUSG00000004207	466	708	359	601	0.597338	67	67	107	107	0.15113	21	33.7688	10	60277626	60302597	81.458	ENSMUSG00000004207	5	0	2744	ENSMUSG00000004207	309	431	262
Psat1	108.24	49.3	87.238	2.01828	0.000917029	1.46073	4.10351e-05	1	0.12561	2.38455e-05	1.61638	5.48979e-05	1	0.0135906	5.37587e-06	1.64749	5.76691e-05	0.266562	0.00183836	91.8329	ENSMUSG00000024640	7	3	4254	ENSMUSG00000024640	1047	1051	942	942	1	35	35	105	109	0.103711	22	34.1412	19	15904677	15947337	88.8043	ENSMUSG00000024640	7	1	4254	ENSMUSG00000024640	720	721	649
Psma2	187.124	69.0026	104.18	1.73837	4.00348e-05	1.42153	6.17317e-05	1	0.0112791	0.000100304	1.40647	5.95257e-05	1	0.0414464	0.000118115	1.38477	5.63483e-05	1	0.0243018	126.083	ENSMUSG00000015671	1	1	944	ENSMUSG00000015671	355	359	287	287	1	146	146	68	72	0.200557	8	46.8743	13	14613241	14625671	154.771	ENSMUSG00000015671	1	1	944	ENSMUSG00000015671	272	276	251
Psma4	80.2226	26.7318	38.5215	1.87167	1.29376e-05	1.63388	2.91121e-05	0.641513	0.00430546	0.00603237	1.39441	1.8114e-05	1	0.753439	0.000642304	1.47313	2.17292e-05	1	0.0870181	47.2455	ENSMUSG00000032301	7	2	2370	ENSMUSG00000032301	262	319	213	270	0.788889	84	92	49	49	0.153605	22	17.5647	9	54950789	54958030	43.7178	ENSMUSG00000032301	7	3	2370	ENSMUSG00000032301	164	207	135
Psma5	152.373	54.8015	81.4805	2.12154	7.44267e-07	1.67898	5.10925e-05	0.0369045	0.000424189	0.0153186	1.31812	2.39386e-05	1	1	4.24948e-07	1.68117	5.12576e-05	0.021071	0.000195102	76.2866	ENSMUSG00000068749	2	1	1321	ENSMUSG00000068749	244	323	165	243	0.679012	88	135	79	80	0.247678	12	28.3615	3	108256925	108279974	60.8083	ENSMUSG00000068749	2	1	1321	ENSMUSG00000068749	159	204	93
Psma7	73.6925	23.2925	40.0118	1.94521	0.00101869	1.45098	1.98259e-05	1	0.13615	0.000849673	1.47701	2.09702e-05	1	0.202553	5.56013e-05	1.54181	2.38191e-05	1	0.0133188	46.3039	ENSMUSG00000027566	7	3	3072	ENSMUSG00000027566	355	355	343	343	1	192	192	12	12	0.0338028	17	17.2146	2	180036372	180042433	36.1908	ENSMUSG00000027566	7	3	3072	ENSMUSG00000027566	204	204	191
Psmb10	23.5508	12.5239	16.8338	3.48991	1.984e-08	3.34669	1.67251e-05	0.000983767	1.75673e-05	0.0501271	1.6924	4.93483e-06	1	1	9.20222e-06	2.65543	1.17984e-05	0.456292	0.00296294	6.32403	ENSMUSG00000031897	7	0	1705	ENSMUSG00000031897	19	31	19	26	0.730769	18	18	0	5	0.16129	22	2.35112	8	105935734	105938444	10.242	ENSMUSG00000031897	7	1	1705	ENSMUSG00000031897	24	34	24
Psmb2	110.225	34.6056	62.64	2.01785	1.14164e-06	1.65462	4.17911e-05	0.0566084	0.000581615	0.00176725	1.40775	2.60309e-05	1	0.329432	3.67252e-06	1.5993	3.82594e-05	0.182102	0.00131009	69.5777	ENSMUSG00000028837	3	1	1204	ENSMUSG00000028837	380	380	202	202	1	106	106	178	178	0.468421	10	25.8672	4	126677629	126709714	59.949	ENSMUSG00000028837	3	2	1204	ENSMUSG00000028837	202	202	124
Psmb5	100.702	30.9699	61.7192	1.94822	0.039187	1.25905	1.75231e-05	1	1	0.000105743	1.52671	3.56283e-05	1	0.0433326	2.21178e-05	1.55528	3.7561e-05	1	0.00635762	58.088	ENSMUSG00000022193	1	1	871	ENSMUSG00000022193	88	127	83	122	0.680328	3	8	5	5	0.0393701	3	21.5957	14	54614119	54617995	68.8344	ENSMUSG00000022193	1	1	871	ENSMUSG00000022193	74	105	72
Psmb8	112.977	39.9263	68.9582	2.49467	1.0011e-06	1.81229	3.88785e-05	0.0496394	0.00053648	4.79683e-05	1.67582	3.23469e-05	1	0.0233187	6.83892e-09	1.97216	4.65306e-05	0.000339108	4.70983e-06	36.9844	ENSMUSG00000024338	3	1	2736	ENSMUSG00000024338	91	261	91	244	0.372951	58	58	0	17	0.0651341	12	13.7499	17	34197720	34201454	41.6991	ENSMUSG00000024338	3	2	2736	ENSMUSG00000024338	78	200	78
Psmb9	50.1756	19.7138	28.4677	2.85044	3.671e-08	2.49717	2.40364e-05	0.00182027	3.0852e-05	0.0250047	1.55327	8.88245e-06	1	1	9.9021e-07	2.24082	1.99208e-05	0.0490996	0.000409163	15.4142	ENSMUSG00000096727	6	4	3659	ENSMUSG00000096727	160	160	136	136	1	48	48	24	24	0.15	16	5.73062	17	34181987	34187764	18.2946	ENSMUSG00000096727	6	4	3659	ENSMUSG00000096727	145	145	115
Psmc1	65.8559	26.867	40.8086	1.76527	4.81937e-05	1.50994	2.82418e-05	1	0.0126533	0.00107623	1.41679	2.30828e-05	1	0.230022	0.000662242	1.40538	2.2451e-05	1	0.0885102	49.4483	ENSMUSG00000021178	1	1	1518	ENSMUSG00000021178	228	236	173	181	0.955801	80	84	55	55	0.233051	11	18.3837	12	100110185	100123364	57.9018	ENSMUSG00000021178	1	1	1518	ENSMUSG00000021178	190	196	145
Psmd1	83.7617	27.8561	51.7973	1.8241	1.51187e-05	1.48665	3.17266e-05	0.749662	0.00491453	0.0254288	1.24819	1.61801e-05	1	1	2.46882e-05	1.45291	2.95267e-05	1	0.00695547	61.3304	ENSMUSG00000026229	8	1	4544	ENSMUSG00000026229	813	941	630	672	0.9375	381	398	183	269	0.285866	38	22.8011	1	86064386	86139151	63.2813	ENSMUSG00000026229	8	1	4544	ENSMUSG00000026229	552	635	458
Psmd7	135.826	42.3076	68.9133	1.6788	2.83964e-05	1.39895	4.19761e-05	1	0.00858558	0.00562163	1.26153	2.75173e-05	1	0.724022	0.000245262	1.33505	3.52525e-05	1	0.0419356	82.6273	ENSMUSG00000039067	1	1	1581	ENSMUSG00000039067	401	403	315	315	1	57	57	86	88	0.218362	7	30.7188	8	107580380	107588464	105.298	ENSMUSG00000039067	1	1	1581	ENSMUSG00000039067	352	356	286
Psme1	472.418	133.749	280.142	2.05718	1.02172e-10	1.63739	0.000174964	5.06618e-06	1.28805e-07	0.00110205	1.29539	8.10854e-05	1	0.233527	8.8392e-11	1.63213	0.000173521	4.38292e-06	9.13108e-08	270.341	ENSMUSG00000022216	12	5	2209	ENSMUSG00000022216	1351	1442	1349	1440	0.936806	669	711	2	2	0.00138696	38	100.506	14	55578122	55581529	257.973	ENSMUSG00000022216	12	4	2209	ENSMUSG00000022216	910	982	907
Psme3	201.181	48.8137	105.794	1.61913	8.31604e-05	1.31424	5.56659e-05	1	0.0193805	0.00925011	1.20565	3.643e-05	1	0.95755	0.000155364	1.29157	5.16502e-05	1	0.0297441	188.581	ENSMUSG00000078652	5	3	2949	ENSMUSG00000078652	1374	1374	1341	1341	1	93	93	33	33	0.0240175	19	70.1099	11	101316212	101323537	173.303	ENSMUSG00000078652	5	1	2949	ENSMUSG00000078652	901	901	878
Ptges3	168.417	50.0711	71.0792	1.54263	1.70619e-05	1.4275	5.80862e-05	0.846016	0.00535453	7.40575e-07	1.51091	6.94192e-05	0.0367214	0.000966353	0.0220622	1.21421	2.91056e-05	1	0.929479	150.583	ENSMUSG00000071072	3	3	2217	ENSMUSG00000071072	774	981	601	805	0.746584	132	290	173	176	0.179409	12	55.9829	10	128058953	128077272	125.764	ENSMUSG00000071072	3	2	2217	ENSMUSG00000071072	468	587	360
Rab44	35.6277	12.8203	-20.444	-2.0682	8.10764e-07	-2.13235	-2.1802e-05	0.0402017	0.000446686	3.78056e-05	-1.85975	-1.89798e-05	1	0.0197325	1.86611e-09	-2.47803	-2.44879e-05	9.25309e-05	1.42355e-06	34.2144	ENSMUSG00000064147	2	1	4109	ENSMUSG00000064147	514	701	339	339	1	85	85	175	362	0.516405	12	12.72	17	29135055	29148980	30.7404	ENSMUSG00000064147	2	1	4109	ENSMUSG00000064147	315	448	217
Rab7	252.087	42.8046	140.897	1.62787	0.0628039	1.14162	3.29704e-05	1	1	0.000357405	1.28337	6.59735e-05	1	0.112164	0.000136344	1.29757	6.92789e-05	1	0.027151	241.676	ENSMUSG00000079477	7	1	2610	ENSMUSG00000079477	660	1750	481	1521	0.316239	295	379	179	229	0.130857	20	89.8491	6	87999105	88045270	224.582	ENSMUSG00000079477	7	0	2610	ENSMUSG00000079477	399	1150	298
Ran	236.863	61.058	97.9445	1.57851	1.85105e-05	1.52035	9.13717e-05	0.917843	0.0057726	0.00013325	1.46295	8.12922e-05	1	0.0517199	0.0395573	1.22783	4.00057e-05	1	1	173.658	ENSMUSG00000029430	3	0	2646	ENSMUSG00000029430	480	1121	467	1108	0.42148	77	242	13	13	0.0115968	10	64.5617	5	129020068	129024323	175.55	ENSMUSG00000029430	3	1	2646	ENSMUSG00000029430	396	807	387
Ranbp1	69.5865	26.1171	34.6388	1.57304	0.00018617	1.44271	2.78083e-05	1	0.0376785	0.000158166	1.4658	2.92587e-05	1	0.0599148	0.0276851	1.24784	1.55677e-05	1	1	62.9782	ENSMUSG00000005732	4	1	1666	ENSMUSG00000005732	278	278	253	253	1	134	134	25	25	0.0899281	12	23.4137	16	18239783	18248732	65.3361	ENSMUSG00000005732	4	0	1666	ENSMUSG00000005732	203	204	187
Rbm3	189.552	49.4177	124.635	2.52757	0.00211364	1.65571	5.56619e-05	1	0.232384	0.133644	1.2922	2.48043e-05	1	1	1.01333e-05	2.03199	8.76031e-05	0.502462	0.00324169	114.668	ENSMUSG00000031167	11	7	4698	ENSMUSG00000031167	327	1355	271	1299	0.208622	216	625	56	56	0.0413284	29	42.6306	X	8138974	8145880	70.4995	ENSMUSG00000031167	11	6	4698	ENSMUSG00000031167	168	597	140
Rexo2	48.21	19.9614	31.5916	2.05741	1.27211e-06	1.84656	2.6306e-05	0.0630778	0.000630778	0.299763	1.16696	5.18806e-06	1	1	6.96555e-05	1.63975	1.98797e-05	1	0.0159164	32.9563	ENSMUSG00000032026	10	5	3385	ENSMUSG00000032026	304	304	269	269	1	104	104	35	35	0.115132	26	12.2523	9	48468511	48480623	28.0295	ENSMUSG00000032026	10	5	3385	ENSMUSG00000032026	201	201	163
Rhag	103.599	36.6541	82.1323	8.4105	1.42275e-18	5.94526	5.7478e-05	7.05468e-14	4.14981e-15	0.0222154	1.74228	8.62743e-06	1	1	2.39556e-22	6.86591	6.81786e-05	1.18784e-17	1.31982e-18	11.3474	ENSMUSG00000023926	1	1	2339	ENSMUSG00000023926	111	112	64	64	1	21	21	47	48	0.428571	10	4.21866	17	40811125	40840754	11.1987	ENSMUSG00000023926	1	1	2339	ENSMUSG00000023926	84	85	45
Rian	9.36187	1.46918	6.7971	3.74749	7.66148e-05	3.50233	6.71631e-06	1	0.0183524	0.307648	1.62423	1.67546e-06	1	1	1	-1.06947	-1.74349e-07	1	1	1.42312	ENSMUSG00000097451	16	3	11365	ENSMUSG00000097451	65	66	38	39	0.974359	4	4	27	27	0.409091	54	0.529079	12	109603939	109661716	1.58774	ENSMUSG00000097451	16	5	11365	ENSMUSG00000097451	85	85	31
Rn7s1	48.8011	5.87527	-20.237	-2.50483	0.0151025	-1.82087	-1.54916e-05	1	0.874831	0.0719604	-1.57796	-1.25864e-05	1	1	3.64381e-05	-2.99037	-2.28722e-05	1	0.00941033	22.1179	ENSMUSG00000099021	0	0	300	ENSMUSG00000099021	0	16	0	0		0	0	0	16	1	0	8.22288	12	69159294	69159594	25.2237	ENSMUSG00000099021	0	0	300	ENSMUSG00000099021	0	13	0
Rn7sk	1444.51	267.605	-724.475	-2.65851	0.00176206	-1.71408	-0.000498037	1	0.20319	4.36376e-05	-2.04027	-0.000609544	1	0.0223069	1.48294e-10	-3.17285	-0.000818703	7.35315e-06	1.47063e-07	1260.42	ENSMUSG00000065037	0	0	331	ENSMUSG00000065037	594	1006	0	0		0	0	594	1006	1	0	468.592	9	78175302	78175633	761.459	ENSMUSG00000065037	0	0	331	ENSMUSG00000065037	255	433	0
Rpl27-ps3	26.1722	8.95797	13.5494	3.14872	1.16204e-05	2.97481	1.31635e-05	0.576196	0.00394655	0.000705616	2.41575	9.43693e-06	1	0.182893	0.000705616	2.34505	8.96569e-06	1	0.0930531	11.35	ENSMUSG00000073640	1	0	475	ENSMUSG00000073640	0	13	0	13	0	0	0	0	0	0	1	4.21963	18	6332589	6333064	8.5781	ENSMUSG00000073640	1	0	475	ENSMUSG00000073640	0	7	0
Rpl36al	265.828	75.9853	127.565	1.65698	0.000203767	1.34133	6.87197e-05	1	0.0402541	0.00139304	1.29513	5.94172e-05	1	0.276929	0.000523187	1.31193	6.27999e-05	1	0.0750204	196.474	ENSMUSG00000049751	3	3	1353	ENSMUSG00000049751	439	641	439	641	0.684867	47	47	0	0	0	5	73.0441	12	69182730	69184083	207.365	ENSMUSG00000049751	3	3	1353	ENSMUSG00000049751	312	482	312
Rpl41	708.891	285.971	382.257	1.63121	6.71012e-06	1.45236	0.000285231	0.332721	0.00251688	0.00132318	1.30865	0.000194615	1	0.268893	0.00201986	1.29246	0.000184405	1	0.196767	687.042	ENSMUSG00000093674	7	5	1168	ENSMUSG00000093674	708	1940	703	1935	0.363307	34	296	5	5	0.00257732	17	255.425	10	128548113	128549305	662.82	ENSMUSG00000093674	7	5	1168	ENSMUSG00000093674	518	1333	515
Rplp1	238.132	73.4783	114.401	2.02963	0.000220883	1.74829	8.63119e-05	1	0.0426166	0.00527645	1.53486	6.16928e-05	1	0.698017	0.00235504	1.58345	6.72983e-05	1	0.217053	65.6556	ENSMUSG00000007892	1	1	499	ENSMUSG00000007892	69	86	62	79	0.78481	2	6	7	7	0.0813953	3	24.4091	9	61913283	61914542	138.814	ENSMUSG00000007892	1	1	499	ENSMUSG00000007892	105	130	94
Rps27l	95.6578	12.4982	50.0823	1.8313	8.32519e-05	1.49051	3.06554e-05	1	0.0193805	0.0315488	1.25889	1.61798e-05	1	1	0.000182843	1.45139	2.82111e-05	1	0.0334178	65.5608	ENSMUSG00000036781	6	1	816	ENSMUSG00000036781	135	140	124	129	0.96124	53	57	11	11	0.0785714	16	24.3739	9	66946085	66949516	54.2138	ENSMUSG00000036781	6	2	816	ENSMUSG00000036781	76	79	73
Rps6ka3	61.1627	22.7516	34.7579	1.68543	1.44801e-06	1.62906	3.31132e-05	0.0717994	0.000703915	1.72312e-05	1.56571	2.97787e-05	0.854409	0.0104715	0.0110974	1.30395	1.59997e-05	1	0.616888	55.9127	ENSMUSG00000031309	9	3	8322	ENSMUSG00000031309	1328	1329	1122	1122	1	101	101	206	207	0.155756	41	20.7869	X	159210306	159368244	43.4361	ENSMUSG00000031309	9	2	8322	ENSMUSG00000031309	790	796	621
Rrm1	108.281	22.3364	40.496	1.60446	0.000120855	1.50364	3.49669e-05	1	0.0265159	0.0126268	1.31955	2.21861e-05	1	1	0.0358297	1.25698	1.78413e-05	1	1	67.7987	ENSMUSG00000030978	4	2	5028	ENSMUSG00000030978	927	951	822	822	1	170	170	105	129	0.135647	26	25.2059	7	102441694	102469771	64.3674	ENSMUSG00000030978	4	2	5028	ENSMUSG00000030978	608	611	556
Rrm2	52.4224	20.0505	34.0165	2.04279	0.000338017	1.56653	1.92274e-05	1	0.0598592	0.000518459	1.56244	1.90886e-05	1	0.146733	3.50309e-05	1.62743	2.12943e-05	1	0.0091905	33.8234	ENSMUSG00000020649	4	2	2771	ENSMUSG00000020649	240	241	225	226	0.995575	28	29	15	15	0.0622407	17	12.5747	12	24708240	24714146	35.9208	ENSMUSG00000020649	4	2	2771	ENSMUSG00000020649	179	179	171
Rsrp1	92.9979	35.5184	-57.1292	-1.98167	0.000198026	-1.54337	-4.20207e-05	1	0.0394342	2.61188e-07	-1.87584	-5.57273e-05	0.012951	0.000417774	1.07071e-06	-1.75048	-5.11705e-05	0.0530911	0.000438769	105.38	ENSMUSG00000037266	8	4	3349	ENSMUSG00000037266	880	880	851	851	1	48	48	29	29	0.0329545	23	39.1777	4	134923591	134927671	83.9496	ENSMUSG00000037266	8	4	3349	ENSMUSG00000037266	503	503	483
Ruvbl2	98.1982	29.576	47.0013	1.63436	7.96218e-05	1.43126	3.31414e-05	1	0.018981	0.00316935	1.33157	2.548e-05	1	0.503693	0.00404109	1.29702	2.28253e-05	1	0.315059	74.0248	ENSMUSG00000003868	8	3	2902	ENSMUSG00000003868	561	562	518	518	1	294	294	43	44	0.0782918	32	27.5206	7	45421759	45438096	73.6131	ENSMUSG00000003868	8	3	2902	ENSMUSG00000003868	401	402	367
S100a8	627.349	164.958	517.528	9.4479	8.98803e-05	-3.04445	-0.000125978	1	0.0206329	0.048711	1.62761	0.000117739	1	1	9.60381e-05	2.5907	0.000298412	1	0.0206149	100.989	ENSMUSG00000056054	2	2	694	ENSMUSG00000056054	174	174	169	169	1	51	51	5	5	0.0287356	5	37.545	3	90668977	90670035	98.1325	ENSMUSG00000056054	2	2	694	ENSMUSG00000056054	119	119	117
Samhd1	56.9733	19.8911	41.6204	2.8042	1.52212e-06	1.92232	2.21443e-05	0.0754744	0.000725729	0.195513	1.24593	5.90455e-06	1	1	1.59139e-10	2.23407	2.96291e-05	7.89093e-06	1.51749e-07	21.0754	ENSMUSG00000027639	10	7	9150	ENSMUSG00000027639	572	578	464	465	0.997849	150	150	108	113	0.195502	35	7.83532	2	157097532	157135265	23.0289	ENSMUSG00000027639	10	6	9150	ENSMUSG00000027639	459	461	361
Sar1b	61.4884	20.6836	47.4442	2.07302	0.00361731	1.39298	1.8059e-05	1	0.350321	0.0244344	1.30931	1.42143e-05	1	1	1.74102e-06	1.65603	3.01473e-05	0.0863284	0.000685146	44.2798	ENSMUSG00000020386	2	1	1255	ENSMUSG00000020386	266	267	134	134	1	37	37	132	133	0.498127	10	16.4621	11	51763686	51791925	46.3813	ENSMUSG00000020386	2	1	1255	ENSMUSG00000020386	177	179	100
Sarnp	66.9111	23.8017	31.0689	1.55683	0.000471904	1.43297	2.5047e-05	1	0.0759719	1.59043e-05	1.56775	3.28439e-05	0.788613	0.0101551	0.0405738	1.23918	1.38365e-05	1	1	55.8414	ENSMUSG00000078427	1	1	1062	ENSMUSG00000078427	412	526	39	143	0.272727	20	95	373	383	0.728137	11	20.7604	10	128821770	128877638	57.5508	ENSMUSG00000078427	1	1	1062	ENSMUSG00000078427	217	296	28
Scly	21.2664	6.44181	11.4468	3.58496	4.18037e-05	2.94237	9.1422e-06	1	0.0116451	0.041434	1.96075	4.52198e-06	1	1	7.04087e-05	2.79088	8.42921e-06	1	0.0160148	5.28758	ENSMUSG00000026307	10	1	4549	ENSMUSG00000026307	7	108	6	58	0.103448	6	6	1	50	0.462963	33	1.96579	1	91298337	91321075	1.40755	ENSMUSG00000026307	10	0	4549	ENSMUSG00000026307	0	19	0
Sdf2l1	251.872	93.1972	157.027	2.83711	1.26905e-08	1.89348	7.93554e-05	0.00062926	1.1653e-05	2.07366e-16	2.47101	0.000130648	1.02822e-11	3.42742e-12	1.76819e-13	2.22998	0.000109241	8.76759e-09	2.2481e-10	82.3432	ENSMUSG00000022769	1	1	1108	ENSMUSG00000022769	220	220	220	220	1	4	4	0	0	0	3	30.6131	16	17130137	17132383	97.1893	ENSMUSG00000022769	1	1	1108	ENSMUSG00000022769	192	192	185
Sept3	17.0796	0.873472	8.29183	10.0199	0.594009	1.57461	6.86682e-07	1	1	1	-1.05742	-6.48967e-08	1	1	1.53857e-05	6.66652	6.7717e-06	0.762899	0.00468036	0.41713	ENSMUSG00000022456	2	1	4971	ENSMUSG00000022456	5	5	5	5	1	0	0	0	0	0	12	0.155078	15	82274934	82294442	0.819673	ENSMUSG00000022456	2	1	4971	ENSMUSG00000022456	13	13	7
Serpina3f	16.9495	4.63286	8.7767	9.00541	9.80201e-06	7.49296	8.145e-06	0.486033	0.00339883	0.0875165	2.86685	2.34184e-06	1	1	2.62677e-05	6.84138	7.32763e-06	1	0.00727644	1.44877	ENSMUSG00000066363	3	0	2290	ENSMUSG00000066363	10	11	7	8	0.875	1	1	3	3	0.272727	8	0.538616	12	104214543	104221129	0.254186	ENSMUSG00000066363	3	0	2290	ENSMUSG00000066363	5	5	1
Serpina3g	115.179	39.1957	66.8156	4.24576	3.53864e-12	3.96721	6.35583e-05	1.75463e-07	6.05046e-09	0.0419727	1.57067	1.22238e-05	1	1	3.28827e-10	3.45794	5.26495e-05	1.63049e-05	2.86051e-07	19.3072	ENSMUSG00000041481	4	2	2105	ENSMUSG00000041481	99	105	92	98	0.938776	4	6	7	7	0.0666667	12	7.17793	12	104236244	104241939	16.868	ENSMUSG00000041481	4	2	2105	ENSMUSG00000041481	69	71	59
Set	142.361	53.4721	81.0084	1.58999	1.60251e-05	1.35073	4.99028e-05	0.794603	0.00512647	8.16108e-05	1.32918	4.68368e-05	1	0.036131	0.000412985	1.26943	3.8335e-05	1	0.0624325	128.183	ENSMUSG00000054766	7	3	4070	ENSMUSG00000054766	1002	1300	961	1258	0.763911	25	138	41	42	0.0323077	20	47.6553	2	30057377	30072577	137.87	ENSMUSG00000054766	7	2	4070	ENSMUSG00000054766	757	1010	713
Sf3b4	22.7478	12.0588	15.2938	1.94429	8.53146e-05	1.8759	1.47926e-05	1	0.0197679	0.763103	1.08538	1.44193e-06	1	1	0.0105602	1.50687	8.56021e-06	1	0.598433	18.0309	ENSMUSG00000068856	2	1	2162	ENSMUSG00000068856	73	110	57	94	0.606383	12	19	16	16	0.145455	8	6.70343	3	96172331	96177564	12.9233	ENSMUSG00000068856	2	1	2162	ENSMUSG00000068856	39	62	25
Sgpp1	87.1965	21.7307	53.1351	1.81272	0.0257422	1.26491	1.79795e-05	1	1	0.111959	1.18304	1.24227e-05	1	1	0.000186186	1.44812	3.04136e-05	1	0.033571	69.4927	ENSMUSG00000021054	1	1	3324	ENSMUSG00000021054	594	594	557	557	1	49	49	37	37	0.0622896	3	25.8356	12	75714247	75735729	70.0464	ENSMUSG00000021054	1	1	3324	ENSMUSG00000021054	427	427	400
Slamf7	12.8129	1.54024	6.24406	5.01558	0.656098	1.41427	7.17306e-07	1	1	0.906118	1.19389	3.35722e-07	1	1	0.000290811	3.81178	4.86859e-06	1	0.0479453	0.36243	ENSMUSG00000038179	5	1	4577	ENSMUSG00000038179	12	12	4	4	1	0	0	8	8	0.666667	15	0.134742	1	171632402	171653035	0.635881	ENSMUSG00000038179	5	1	4577	ENSMUSG00000038179	28	28	5
Slc25a4	120.345	27.5292	73.6727	1.87619	0.00238518	1.33272	2.90731e-05	1	0.256709	7.86036e-05	1.45003	3.93231e-05	1	0.0354324	8.97283e-06	1.49295	4.30735e-05	0.444918	0.00290796	89.005	ENSMUSG00000031633	2	1	2353	ENSMUSG00000031633	509	509	505	505	1	88	88	4	4	0.00785855	6	33.0898	8	46206796	46211284	95.2413	ENSMUSG00000031633	2	2	2353	ENSMUSG00000031633	388	388	385
Slc25a5	408.399	120.726	234.141	2.01332	5.1994e-08	1.47937	0.00011469	0.00257812	4.15826e-05	7.25675e-06	1.39144	9.36514e-05	0.359826	0.00543431	2.06411e-11	1.60147	0.000143902	1.02349e-06	2.27442e-08	231.291	ENSMUSG00000016319	3	3	1646	ENSMUSG00000016319	804	921	801	918	0.872549	123	195	3	3	0.00325733	8	85.988	X	36795650	36798807	235.875	ENSMUSG00000016319	3	1	1646	ENSMUSG00000016319	592	668	591
Slc31a1	41.4911	7.68375	24.2306	3.74437	0.000551641	2.15544	1.07148e-05	1	0.0862417	0.00359464	1.97958	9.084e-06	1	0.555265	2.25472e-07	2.92594	1.786e-05	0.01118	0.000109608	9.78639	ENSMUSG00000066150	2	1	4280	ENSMUSG00000066150	43	142	6	101	0.0594059	4	4	37	41	0.288732	7	3.63833	4	62360726	62391769	7.07206	ENSMUSG00000066150	2	1	4280	ENSMUSG00000066150	29	78	5
Slfn9	37.5237	18.923	22.3976	1.59726	0.004334	1.40718	1.58536e-05	1	0.396497	1.08523e-05	1.68151	2.65346e-05	0.53811	0.00727176	0.128366	1.20332	7.91622e-06	1	1	38.2382	ENSMUSG00000069793	3	1	5965	ENSMUSG00000069793	540	571	527	550	0.958182	18	19	13	21	0.0367776	10	14.216	11	82978389	82991830	35.7155	ENSMUSG00000069793	3	1	5965	ENSMUSG00000069793	349	378	338
Slmo2	140.506	32.3571	76.5687	1.79451	0.0074009	1.29167	2.91399e-05	1	0.561981	0.0553916	1.20791	2.07721e-05	1	1	7.76696e-05	1.43224	4.31836e-05	1	0.017348	91.4147	ENSMUSG00000016257	5	1	1860	ENSMUSG00000016257	430	435	405	410	0.987805	6	6	25	25	0.0574713	16	33.9857	2	174465066	174473081	100.457	ENSMUSG00000016257	5	1	1860	ENSMUSG00000016257	337	349	309
Snhg3	42.772	25.7974	27.2642	2.22187	0.000174693	2.15065	2.6762e-05	1	0.0359426	0.707234	1.11124	2.58733e-06	1	1	0.0842407	1.43832	1.01946e-05	1	1	34.9097	ENSMUSG00000085241	5	2	986	ENSMUSG00000085241	22	94	22	83	0.26506	22	23	0	11	0.117021	12	12.9786	4	132348013	132353686	14.7588	ENSMUSG00000085241	5	3	986	ENSMUSG00000085241	8	34	8
Snord118	41.2368	5.45568	-16.9087	-3.89429	0.0846062	-1.83425	-1.06738e-05	1	1	0.0435474	-2.0743	-1.21544e-05	1	1	0.000192113	-4.49511	-1.82474e-05	1	0.034266	27.6474	ENSMUSG00000064899	0	0	135	ENSMUSG00000064899	9	9	0	0		0	0	9	9	1	0	10.2786	11	69073426	69073561	12.9352	ENSMUSG00000064899	0	0	135	ENSMUSG00000064899	3	3	0
Sod1	1079.12	353.11	567.526	1.7659	5.19988e-11	1.56164	0.00043226	2.57836e-06	6.96855e-08	0.127324	1.1132	8.712e-05	1	1	6.38983e-07	1.40294	0.000310122	0.031684	0.000277778	815.94	ENSMUSG00000022982	1	1	646	ENSMUSG00000022982	1268	1358	1181	1271	0.92919	510	524	87	87	0.0640648	5	303.346	16	90220741	90226322	725.354	ENSMUSG00000022982	1	1	646	ENSMUSG00000022982	786	855	736
Sptb	11.9595	4.32933	9.12643	5.7013	4.66531e-05	3.98841	6.3736e-06	1	0.0125043	0.913824	1.06265	1.33614e-07	1	1	2.45012e-06	4.33571	7.11431e-06	0.121489	0.000927398	2.35573	ENSMUSG00000021061	3	2	12147	ENSMUSG00000021061	126	127	69	69	1	13	13	57	58	0.456693	42	0.8758	12	76580487	76710547	1.72512	ENSMUSG00000021061	3	2	12147	ENSMUSG00000021061	179	180	36
Srsf5	152.205	53.0711	-85.0812	-1.7454	0.00568174	-1.265	-4.32135e-05	1	0.470562	8.87442e-09	-1.66921	-8.27021e-05	0.000440038	2.31599e-05	2.29327e-10	-1.73153	-8.71499e-05	1.13712e-05	2.06748e-07	200.18	ENSMUSG00000021134	12	7	3988	ENSMUSG00000021134	1690	1955	1660	1925	0.862338	388	586	30	30	0.0153453	28	74.4219	12	80945503	80950507	168.583	ENSMUSG00000021134	12	5	3988	ENSMUSG00000021134	1006	1166	995
Ssr3	253.796	29.593	121.365	1.63951	0.054629	1.16909	3.32879e-05	1	1	1.59746e-05	1.41253	8.12128e-05	0.792102	0.0101551	0.00102667	1.29595	5.82617e-05	1	0.121788	201.59	ENSMUSG00000027828	3	2	4172	ENSMUSG00000027828	2106	2106	2028	2028	1	35	35	78	78	0.037037	9	74.946	3	65379654	65392623	198.819	ENSMUSG00000027828	3	2	4172	ENSMUSG00000027828	1468	1468	1425
Stat1	68.9009	40.3083	56.8147	6.90943	1.15117e-21	5.88647	4.93077e-05	5.70805e-17	4.39081e-18	6.25265e-07	2.89799	1.9152e-05	0.0310037	0.000837939	2.16913e-20	5.46706	4.50756e-05	1.07556e-15	7.17043e-17	10.2729	ENSMUSG00000026104	12	0	7105	ENSMUSG00000026104	116	263	98	176	0.556818	21	73	18	87	0.330798	49	3.81921	1	52119439	52161865	11.2239	ENSMUSG00000026104	12	1	7105	ENSMUSG00000026104	87	183	85
Stfa2l1	36.3199	0	16.4706		1	-1	-2.11758e-22	1	1	0.0230794	16.0642	1.86036e-06	1	1	4.23014e-08	129.425	1.58599e-05	0.00209752	2.30496e-05	0	ENSMUSG00000059657	1	0	414	ENSMUSG00000059657	0	0	0	0		0	0	0	0		3	0	16	36156810	36161948	0	ENSMUSG00000059657	1	0	414	ENSMUSG00000059657	1	1	0
Stip1	118.08	37.0447	53.8174	1.50442	0.000361977	1.36651	4.05438e-05	1	0.0631995	5.29786e-06	1.48632	5.37974e-05	0.262694	0.00423701	0.0454092	1.19276	2.1323e-05	1	1	90.8431	ENSMUSG00000024966	1	1	2173	ENSMUSG00000024966	594	606	465	476	0.976891	147	156	129	130	0.214521	14	33.7732	19	7020695	7040026	110.631	ENSMUSG00000024966	1	1	2173	ENSMUSG00000024966	492	499	408
Strap	81.5069	18.9762	46.3094	1.80348	0.00333443	1.33358	1.99422e-05	1	0.332003	0.0614268	1.21591	1.29076e-05	1	1	0.00010442	1.43436	2.59668e-05	1	0.0217549	52.0737	ENSMUSG00000030224	3	1	3090	ENSMUSG00000030224	454	454	388	388	1	87	87	66	66	0.145374	14	19.3597	6	137735077	137751932	58.7737	ENSMUSG00000030224	3	2	3090	ENSMUSG00000030224	354	354	312
Sun2	239.804	65.4482	-112.701	-1.81317	4.29591e-07	-1.89583	-0.000123716	0.0213013	0.000284017	0.614011	-1.06476	-1.59245e-05	1	1	0.0296008	-1.29956	-6.03511e-05	1	1	304.377	ENSMUSG00000042524	9	1	4969	ENSMUSG00000042524	3818	3875	3647	3647	1	74	74	171	228	0.0588387	33	113.16	15	79724069	79742536	260.41	ENSMUSG00000042524	9	1	4969	ENSMUSG00000042524	2357	2394	2221
Supt16	145.809	43.8206	78.8166	1.59725	9.0507e-05	1.31008	4.23712e-05	1	0.0206811	0.0139775	1.19281	2.63471e-05	1	1	0.000320687	1.27276	3.72714e-05	1	0.0519649	129.834	ENSMUSG00000035726	1	1	4491	ENSMUSG00000035726	1433	1626	1218	1406	0.866287	702	702	215	220	0.135301	26	48.2689	14	52160418	52197239	115.873	ENSMUSG00000035726	1	1	4491	ENSMUSG00000035726	856	984	768
Supt20	22.9383	4.9091	-11.5153	-1.3871	0.255848	-1.16442	-6.04744e-06	1	1	0.0554083	-1.31146	-1.0171e-05	1	1	0.00021622	-1.64329	-1.67653e-05	1	0.0381539	36.997	ENSMUSG00000027751	12	7	6266	ENSMUSG00000027751	816	824	551	559	0.985689	162	163	265	265	0.321602	55	13.7546	3	54692806	54728766	38.6447	ENSMUSG00000027751	12	6	6266	ENSMUSG00000027751	498	507	408
Taf1d	107.019	27.5952	-32.0008	-1.44692	0.434076	-1.12218	-1.16366e-05	1	1	0.161159	-1.22207	-1.94212e-05	1	1	2.99614e-05	-1.82753	-4.83961e-05	1	0.00803046	99.7269	ENSMUSG00000031939	14	7	8529	ENSMUSG00000031939	2004	2073	1982	2051	0.966358	108	109	22	22	0.0106126	42	37.076	9	15306213	15316991	65.3131	ENSMUSG00000031939	14	6	8529	ENSMUSG00000031939	944	977	924
Tap1	26.1441	12.1583	19.2197	2.56685	2.21815e-05	2.12037	1.43619e-05	1	0.00687418	0.443414	1.19429	2.49055e-06	1	1	2.21815e-05	2.04127	1.33479e-05	1	0.00635762	12.4201	ENSMUSG00000037321	7	4	5476	ENSMUSG00000037321	186	187	164	164	1	26	26	22	23	0.122995	26	4.61748	17	34187552	34197225	9.24788	ENSMUSG00000037321	7	3	5476	ENSMUSG00000037321	162	162	87
Tapbp	29.7782	11.7249	18.1182	2.12236	6.87883e-06	2.04616	1.76325e-05	0.341087	0.00254542	0.479907	1.16069	2.7083e-06	1	1	0.00235253	1.63259	1.06619e-05	1	0.217053	18.7475	ENSMUSG00000024308	5	2	3296	ENSMUSG00000024308	182	221	149	149	1	6	6	33	72	0.325792	17	6.96986	17	33915898	33929288	16.0709	ENSMUSG00000024308	5	2	3296	ENSMUSG00000024308	111	147	91
Tapbpl	22.3157	4.95038	11.911	14.2819	8.05869e-09	10.1417	9.60977e-06	0.00039959	7.8351e-06	0.00572667	4.4991	3.67827e-06	1	0.734015	8.05869e-09	9.98187	9.44178e-06	0.00039959	5.22674e-06	1.23426	ENSMUSG00000038213	1	1	2352	ENSMUSG00000038213	5	12	5	7	0.714286	4	4	0	5	0.416667	7	0.458866	6	125223932	125231860	0.742456	ENSMUSG00000038213	1	0	2352	ENSMUSG00000038213	0	4	0
Tcea1	103.484	41.7088	53.7076	1.62214	2.15784e-06	1.52666	4.71044e-05	0.106996	0.000955324	0.000749474	1.36801	3.29143e-05	1	0.191264	0.00394287	1.29234	2.61465e-05	1	0.310329	106.117	ENSMUSG00000033813	2	1	3017	ENSMUSG00000033813	384	1096	300	772	0.388601	134	348	84	324	0.29562	12	39.4518	1	4857813	4897909	69.4566	ENSMUSG00000033813	2	1	3017	ENSMUSG00000033813	189	552	151
Tcp1	126.135	35.3294	65.0331	1.5571	7.6127e-05	1.34462	4.17214e-05	1	0.0183241	0.018741	1.20591	2.49284e-05	1	1	0.00362423	1.23985	2.90375e-05	1	0.296058	113.695	ENSMUSG00000068039	10	5	5030	ENSMUSG00000068039	1078	1411	1055	1379	0.765047	542	545	23	32	0.022679	29	42.2689	17	12915700	12925067	118.963	ENSMUSG00000068039	10	3	5030	ENSMUSG00000068039	782	1038	772
Tfg	72.8636	21.9705	47.4808	1.79987	0.00300177	1.33733	2.07683e-05	1	0.302526	0.00792007	1.30563	1.88164e-05	1	0.886494	7.58741e-05	1.43927	2.70443e-05	1	0.017101	56.6337	ENSMUSG00000022757	7	2	2292	ENSMUSG00000022757	428	428	313	313	1	102	102	115	115	0.268692	20	21.055	16	56690331	56717450	55.6181	ENSMUSG00000022757	7	3	2292	ENSMUSG00000022757	275	275	219
Tfrc	83.761	33.7118	55.1025	2.52774	4.2944e-12	2.16843	4.37541e-05	2.12938e-07	6.99917e-09	0.0221487	1.33127	1.24051e-05	1	1	1.52017e-10	2.01113	3.78639e-05	7.53777e-06	1.47799e-07	32.7879	ENSMUSG00000022797	6	3	6185	ENSMUSG00000022797	631	632	489	489	1	131	131	142	143	0.226266	28	12.1897	16	32608919	32632794	32.4688	ENSMUSG00000022797	6	5	6185	ENSMUSG00000022797	410	411	345
Tgtp1	56.1574	12.0996	29.3927	50.8528	4.91695e-15	42.6393	3.04572e-05	2.43807e-10	1.16099e-11	3.04073e-07	15.5405	1.06357e-05	0.0150775	0.000471171	4.40584e-09	19.9333	1.38489e-05	0.000218464	3.25034e-06	0.25879	ENSMUSG00000078922	3	0	3205	ENSMUSG00000078922	0	3	0	2	0	0	0	0	1	0.333333	7	0.0962115	11	48985326	48994172	0.181618	ENSMUSG00000078922	3	0	3205	ENSMUSG00000078922	0	1	0
Tgtp2	145.058	49.4532	87.6471	27.1235	3.09359e-26	25.8135	8.95858e-05	1.53396e-21	2.19136e-22	9.34309e-11	8.25003	2.61752e-05	4.63277e-06	4.54466e-07	9.38099e-18	14.5538	4.89341e-05	4.65156e-13	2.02242e-14	3.67	ENSMUSG00000078921	2	1	2938	ENSMUSG00000078921	5	32	5	26	0.192308	2	4	0	6	0.1875	4	1.36442	11	49057193	49064206	5.74557	ENSMUSG00000078921	2	1	2938	ENSMUSG00000078921	6	30	6
Thap3	26.339	5.76426	-10.8229	-2.13591	0.0187384	-1.67919	-8.53514e-06	1	0.986351	0.262497	-1.28961	-4.73886e-06	1	1	4.49e-05	-2.62657	-1.30679e-05	1	0.0113014	14.9221	ENSMUSG00000039759	3	2	1334	ENSMUSG00000039759	60	60	48	48	1	3	3	12	12	0.2	8	5.54767	4	151982638	151988997	12.654	ENSMUSG00000039759	3	3	1334	ENSMUSG00000039759	43	43	29
Tifab	51.9538	18.7642	26.0044	2.19925	7.44792e-08	-2.22149	-2.6609e-05	0.00369305	5.77039e-05	0.396513	-1.12068	-5.21108e-06	1	1	0.0865475	-1.23548	-9.22354e-06	1	1	40.3092	ENSMUSG00000049625	1	1	3498	ENSMUSG00000049625	366	366	340	340	1	5	5	26	26	0.0710383	3	14.9859	13	56173702	56178885	42.2669	ENSMUSG00000049625	1	1	3498	ENSMUSG00000049625	264	264	254
Tlr11	24.6176	0.883353	9.74854	19.4665	1	1.39976	2.68576e-07	1	1	0.396125	2.31813	8.85576e-07	1	1	1.05501e-05	13.3331	8.28591e-06	0.523125	0.00335336	0	ENSMUSG00000051969	2	0	3274	ENSMUSG00000051969	0	0	0	0		0	0	0	0		3	0	14	50357913	50363663	0.711161	ENSMUSG00000051969	2	0	3274	ENSMUSG00000051969	4	4	4
Tlr13	11.9235	0.39634	8.25705	19.5565	1	1.12223	7.13892e-08	1	1	0.348806	2.37753	8.04569e-07	1	1	1.27597e-08	12.5852	6.76651e-06	0.000632692	7.81101e-06	0.306436	ENSMUSG00000033777	1	1	4060	ENSMUSG00000033777	3	3	3	3	1	0	0	0	0	0	3	0.113925	X	106143203	106160493	0.430112	ENSMUSG00000033777	1	1	4060	ENSMUSG00000033777	17	17	3
Tlr3	10.5879	0.227761	5.65566	8.96481	0.700517	1.52619	4.51827e-07	1	1	0.429089	1.95705	8.21788e-07	1	1	8.1058e-05	6.29191	4.54401e-06	1	0.0178634	1.11503	ENSMUSG00000031639	9	0	5207	ENSMUSG00000031639	14	14	14	14	1	1	1	0	0	0	24	0.414539	8	45395664	45411080	1.0061	ENSMUSG00000031639	9	0	5207	ENSMUSG00000031639	13	13	9
Tm6sf1	23.0106	10.0646	-15.5117	-2.12954	7.52643e-06	-2.1939	-1.65442e-05	0.373198	0.00272407	0.0445276	-1.37491	-8.28989e-06	1	1	0.00660228	-1.52691	-1.0491e-05	1	0.439885	27.4559	ENSMUSG00000038623	7	3	5921	ENSMUSG00000038623	289	561	195	392	0.497449	92	93	94	169	0.301248	22	10.2074	7	81859000	81884434	27.3298	ENSMUSG00000038623	7	4	5921	ENSMUSG00000038623	212	367	150
Tmem56	11.3255	2.93205	7.36778	4.63291	0.000683766	3.32093	5.15864e-06	1	0.101402	1	1.12992	2.88767e-07	1	1	0.000179796	3.53964	5.64474e-06	1	0.0331419	3.10743	ENSMUSG00000028132	8	1	7874	ENSMUSG00000028132	464	732	59	59	1	0	0	405	673	0.919399	25	1.15527	3	121201760	121283098	2.80915	ENSMUSG00000028132	8	1	7874	ENSMUSG00000028132	284	427	38
Tomm22	74.9583	23.1446	38.5074	1.72484	8.14029e-05	1.51202	2.82444e-05	1	0.0192208	0.00417341	1.37542	2.07091e-05	1	0.614062	0.00272054	1.36921	2.03664e-05	1	0.242186	54.7731	ENSMUSG00000022427	2	1	1113	ENSMUSG00000022427	147	147	147	147	1	1	1	0	0	0	6	20.3633	15	79670860	79672862	60.1436	ENSMUSG00000022427	2	1	1113	ENSMUSG00000022427	115	116	115
Tomm6	70.7477	24.0964	39.0392	2.10919	4.45222e-05	1.70735	2.59698e-05	1	0.0120636	9.58378e-05	1.68421	2.51204e-05	1	0.0405166	6.54866e-05	1.66834	2.45376e-05	1	0.0151736	35.5676	ENSMUSG00000033475	3	1	1131	ENSMUSG00000033475	1	97	1	97	0.0103093	1	41	0	0	0	7	13.2231	17	47686645	47688386	45.2904	ENSMUSG00000033475	3	1	1131	ENSMUSG00000033475	6	88	6
Treml4	5.86925	0.771156	4.527	58.8273	0.888903	-2.18374	-2.38915e-07	1	1	0.200316	3.47589	1.09124e-06	1	1	0.000164918	8.89297	3.47879e-06	1	0.0310929	0	ENSMUSG00000051682	6	0	1997	ENSMUSG00000051682	1	1	0	0		0	0	1	1	1	17	0	17	48264294	48275360	0.29148	ENSMUSG00000051682	6	1	1997	ENSMUSG00000051682	6	6	1
Trnp1	9.09095	0.296424	6.23606		0.00114883	23.4802	2.7762e-06	1	0.148733	1	1	0	1	1	2.67571e-06	45.3835	5.48117e-06	0.132675	0.000990113	0	ENSMUSG00000056596	2	0	1654	ENSMUSG00000056596	0	0	0	0		0	0	0	0		5	0	4	133491099	133498550	0	ENSMUSG00000056596	2	0	1654	ENSMUSG00000056596	6	6	0
Tspan8	18.5745	4.02733	11.2441	4.85876	0.00914508	2.20139	4.77871e-06	1	0.637192	0.874332	-1.20198	-6.68403e-07	1	1	5.40295e-05	2.95492	7.776e-06	1	0.0130686	4.08716	ENSMUSG00000034127	3	0	1522	ENSMUSG00000034127	22	22	15	15	1	7	7	7	7	0.318182	11	1.5195	10	115817283	115849893	3.05958	ENSMUSG00000034127	3	0	1522	ENSMUSG00000034127	27	28	8
Tuba1b	1791.39	489.211	826.328	1.62121	1.51643e-05	1.35372	0.000488122	0.751923	0.00491453	1.90994e-05	1.35037	0.000483489	0.947043	0.0114102	0.000464554	1.27782	0.000383375	1	0.0682051	1309.38	ENSMUSG00000023004	2	1	1875	ENSMUSG00000023004	4235	5925	4230	5920	0.714527	30	210	5	5	0.000843882	6	486.794	15	98931424	98934565	1290.83	ENSMUSG00000023004	2	1	1875	ENSMUSG00000023004	3146	4162	3143
Tuba4a	116.598	37.36	56.1069	1.61452	0.219614	1.1404	1.32912e-05	1	1	5.3722e-05	1.51118	4.83918e-05	1	0.0256249	0.0130718	1.28252	2.67452e-05	1	0.691009	87.4018	ENSMUSG00000026202	8	3	3701	ENSMUSG00000026202	767	801	746	780	0.95641	64	64	21	21	0.0262172	17	32.4938	1	75214227	75219865	82.7281	ENSMUSG00000026202	8	3	3701	ENSMUSG00000026202	510	533	503
Tubb4b	645.582	156.308	288.014	1.55056	0.00102821	1.34545	0.00018803	1	0.137053	7.81485e-05	1.42862	0.000233298	1	0.0354324	0.0226527	1.22872	0.000124495	1	0.930207	540.236	ENSMUSG00000036752	2	2	2088	ENSMUSG00000036752	1546	2721	1545	2720	0.568015	5	7	1	1	0.000367512	6	200.846	2	25222159	25224702	554.208	ENSMUSG00000036752	2	2	2088	ENSMUSG00000036752	1125	1989	1124
Txn1	235.359	77.2238	133.828	1.96922	4.97792e-08	1.54413	7.79369e-05	0.0024683	4.0464e-05	1.09732e-07	1.53708	7.69279e-05	0.00544105	0.000209271	1.24544e-08	1.56008	8.02223e-05	0.000617549	7.71936e-06	140.867	ENSMUSG00000028367	1	1	1051	ENSMUSG00000028367	399	405	351	357	0.983193	220	223	48	48	0.118519	5	52.371	4	57943372	57956411	137.352	ENSMUSG00000028367	1	1	1051	ENSMUSG00000028367	280	284	244
Txnip	33.2269	14.3769	-21.6128	-2.25268	0.40376	-1.13413	-4.77599e-06	1	1	3.28279e-06	-2.13642	-2.14814e-05	0.162777	0.00301439	0.00181421	-1.58232	-1.4862e-05	1	0.182841	33.248	ENSMUSG00000038393	5	2	3031	ENSMUSG00000038393	70	260	70	243	0.288066	59	61	0	17	0.0653846	17	12.3608	3	96557956	96561883	39.369	ENSMUSG00000038393	5	2	3031	ENSMUSG00000038393	67	215	67
Txnl1	64.6921	16.9236	27.7471	1.62109	3.26544e-05	1.56638	2.6265e-05	1	0.00963792	0.127978	1.20746	9.62078e-06	1	1	0.026325	1.28214	1.3084e-05	1	1	42.4762	ENSMUSG00000024583	1	1	2558	ENSMUSG00000024583	443	443	262	262	1	80	80	181	181	0.408578	8	15.7916	18	63662800	63692359	41.6425	ENSMUSG00000024583	1	1	2558	ENSMUSG00000024583	306	307	183
Tyrobp	76.0193	20.3903	39.926	2.19643	2.30757e-06	-2.08337	-3.61981e-05	0.114421	0.00101257	0.552025	-1.08921	-5.70136e-06	1	1	0.257914	-1.16769	-9.99659e-06	1	1	61.5537	ENSMUSG00000030579	3	0	667	ENSMUSG00000030579	144	144	99	99	1	42	42	45	45	0.3125	10	22.8841	7	30413759	30417585	48.8707	ENSMUSG00000030579	3	1	667	ENSMUSG00000030579	78	79	56
Ube2c	57.0362	17.3966	27.7394	2.02734	0.000112204	1.74184	2.08551e-05	1	0.0250182	8.9838e-05	1.76542	2.1518e-05	1	0.0387358	0.000935681	1.59571	1.67469e-05	1	0.114557	30.3058	ENSMUSG00000001403	2	1	2600	ENSMUSG00000001403	195	197	188	190	0.989474	69	69	7	7	0.035533	8	11.2669	2	164769897	164778822	23.5073	ENSMUSG00000001403	2	1	2600	ENSMUSG00000001403	118	122	101
Ube2l6	48.9947	25.7684	38.7836	4.96717	2.23048e-18	4.79933	3.901e-05	1.10598e-13	6.14435e-15	0.0175436	1.73712	7.56845e-06	1	1	2.20804e-10	3.29793	2.35942e-05	1.09485e-05	2.02751e-07	11.8429	ENSMUSG00000027078	4	1	1996	ENSMUSG00000027078	73	78	52	57	0.912281	1	1	21	21	0.269231	12	4.40291	2	84798827	84810335	12.5399	ENSMUSG00000027078	4	1	1996	ENSMUSG00000027078	70	71	42
Uchl5	65.2067	22.2174	37.5599	1.97959	8.0231e-05	1.56903	2.26467e-05	1	0.0190347	8.0231e-05	1.58656	2.33444e-05	1	0.0358401	4.13408e-05	1.57342	2.28214e-05	1	0.0105122	38.4754	ENSMUSG00000018189	8	3	2921	ENSMUSG00000018189	381	402	270	271	0.99631	197	197	111	131	0.325871	27	14.3042	1	143777271	143807466	35.2719	ENSMUSG00000018189	8	4	2921	ENSMUSG00000018189	234	258	176
Uqcrb	34.2139	10.3868	17.4974	1.99417	0.00022025	1.78014	1.42992e-05	1	0.0426166	0.000944151	1.70625	1.29449e-05	1	0.216495	0.00281099	1.58149	1.06582e-05	1	0.247572	18.9365	ENSMUSG00000021520	2	1	876	ENSMUSG00000021520	68	83	28	40	0.7	6	10	40	43	0.518072	6	7.04013	13	66900616	66905378	13.9541	ENSMUSG00000021520	2	1	876	ENSMUSG00000021520	23	30	14
Usmg5	151.526	48.2089	72.3956	2.63617	4.27399e-05	2.07179	4.9844e-05	1	0.0116929	0.00276538	1.73264	3.40719e-05	1	0.454878	6.67001e-05	2.02663	4.7744e-05	1	0.0153677	49.8625	ENSMUSG00000071528	1	1	341	ENSMUSG00000071528	42	55	29	41	0.707317	15	26	13	14	0.254545	4	18.5376	19	47083470	47090625	40.9679	ENSMUSG00000071528	1	1	341	ENSMUSG00000071528	28	34	18
Usp11	21.1112	9.91376	-10.5945	-1.44933	0.0125115	-1.45399	-1.10889e-05	1	0.781339	0.0378173	-1.37277	-9.6438e-06	1	1	0.000173731	-1.70624	-1.46999e-05	1	0.032264	35.5817	ENSMUSG00000031066	4	3	4732	ENSMUSG00000031066	504	504	406	406	1	154	154	98	98	0.194444	30	13.2284	X	20703905	20720539	31.9827	ENSMUSG00000031066	4	2	4732	ENSMUSG00000031066	311	311	260
Wars	15.9357	9.40077	12.8769	2.94015	7.2803e-06	2.65861	1.16039e-05	0.360994	0.00265437	0.0159459	1.85322	5.96922e-06	1	1	0.000122318	2.32306	9.25632e-06	1	0.0247557	7.82018	ENSMUSG00000021266	7	2	3447	ENSMUSG00000021266	153	153	65	65	1	23	23	88	88	0.575163	22	2.90735	12	108860029	108894174	7.09242	ENSMUSG00000021266	7	0	3447	ENSMUSG00000021266	89	89	42
Wdr55	163.956	44.01	100.62	1.77522	0.00138312	1.35644	4.81162e-05	1	0.172726	0.00194992	1.34506	4.65797e-05	1	0.355466	0.000178536	1.41722	5.63209e-05	1	0.0330325	134.269	ENSMUSG00000042660	1	1	1498	ENSMUSG00000042660	489	489	485	485	1	1	1	4	4	0.00817996	7	49.9177	18	36760238	36763708	139.11	ENSMUSG00000042660	1	1	1498	ENSMUSG00000042660	360	360	358
Xcr1	21.9501	0.979641	11.7183	11.5903	1	1.13528	1.71526e-07	1	1	0.500399	1.71138	9.01991e-07	1	1	2.77433e-08	8.64625	9.695e-06	0.00137565	1.55998e-05	0.186261	ENSMUSG00000060509	1	1	4453	ENSMUSG00000060509	2	2	2	2	1	0	0	0	0	0	2	0.0692472	9	123852314	123862029	0.653588	ENSMUSG00000060509	1	1	4453	ENSMUSG00000060509	8	8	5
Ybx1	580.102	199.262	254.249	1.60173	6.19306e-05	1.38831	0.000169918	1	0.0153541	0.000659429	1.3267	0.00014296	1	0.175507	0.00497223	1.25946	0.000113535	1	0.370192	406.682	ENSMUSG00000028639	7	5	2531	ENSMUSG00000028639	2198	2717	1964	2482	0.791297	877	1095	234	235	0.0864925	21	151.194	4	119277980	119294604	420.408	ENSMUSG00000028639	7	7	2531	ENSMUSG00000028639	1582	1933	1477
Ybx3	263.924	93.6481	157.59	1.67738	6.63305e-07	1.38351	9.24701e-05	0.03289	0.000396265	3.30628e-05	1.31931	7.69901e-05	1	0.0178198	5.06032e-06	1.34036	8.20656e-05	0.250916	0.00176701	238.307	ENSMUSG00000030189	5	4	3075	ENSMUSG00000030189	2095	2097	1767	1767	1	1001	1001	328	330	0.157368	18	88.5965	6	131364854	131388476	220.908	ENSMUSG00000030189	5	4	3075	ENSMUSG00000030189	1367	1367	1167
Ywhae	663.398	168.155	337.975	1.59055	1.69047e-05	1.30416	0.000180712	0.838219	0.00533898	2.66087e-06	1.33686	0.00020014	0.131939	0.00263878	0.000144816	1.26225	0.000155809	1	0.0281597	645.159	ENSMUSG00000020849	5	2	2568	ENSMUSG00000020849	4153	4418	3884	3995	0.972215	288	290	269	423	0.0957447	15	239.854	11	75732868	75765845	570.298	ENSMUSG00000020849	5	2	2568	ENSMUSG00000020849	2551	2682	2449
Zbp1	12.7343	5.02908	11.0857	8.78408	1.1011e-05	5.14956	6.62855e-06	0.54598	0.00376538	0.0773302	2.39554	2.22925e-06	1	1	8.11655e-09	6.54516	8.8579e-06	0.000402459	5.22674e-06	0.94012	ENSMUSG00000027514	3	1	3529	ENSMUSG00000027514	9	9	8	8	1	2	2	1	1	0.111111	13	0.349513	2	173206611	173218923	1.97932	ENSMUSG00000027514	3	2	3529	ENSMUSG00000027514	13	13	12
Zfp36	49.3115	20.3845	-32.352	-2.53674	0.000660151	-1.5553	-1.98027e-05	1	0.0991914	1.55833e-09	-2.40087	-3.23622e-05	7.727e-05	5.51928e-06	2.25795e-06	-1.81049	-2.4829e-05	0.11196	0.000874691	65.7322	ENSMUSG00000044786	2	2	3470	ENSMUSG00000044786	549	550	549	550	0.998182	6	6	0	0	0	3	24.4376	7	28376783	28380253	52.8406	ENSMUSG00000044786	2	1	3470	ENSMUSG00000044786	313	315	313
Zfp36l2	83.3932	33.1033	-49.2142	-1.47245	0.00438508	-1.25144	-3.19687e-05	1	0.398962	3.97157e-05	-1.39864	-4.53492e-05	1	0.0205136	4.60259e-05	-1.37127	-4.30787e-05	1	0.0114683	139.921	ENSMUSG00000045817	1	1	3530	ENSMUSG00000045817	534	1197	530	1191	0.445004	14	14	4	6	0.00501253	2	52.019	17	84183930	84187947	151.705	ENSMUSG00000045817	1	1	3530	ENSMUSG00000045817	424	923	421
Zfp608	21.222	7.79794	-12.2819	-1.8927	0.00388239	-1.62945	-1.04623e-05	1	0.368085	0.0229654	-1.4918	-8.92869e-06	1	1	8.26766e-07	-2.3666	-1.56396e-05	0.0409952	0.000344497	27.4121	ENSMUSG00000052713	1	1	6112	ENSMUSG00000052713	1156	1179	404	404	1	39	39	752	775	0.657337	10	10.1911	18	54888044	54990180	26.571	ENSMUSG00000052713	1	1	6112	ENSMUSG00000052713	647	660	279
[truncated: 289 more columns]

## Sheet: Control vs All - C3
Feature ID	Experiment - Range (original values)	Experiment - IQR (original values)	Experiment - Difference (original values)	Experiment - Fold Change (original values)	EDGE test: Control vs PBS, tagwise dispersions - P-value	EDGE test: Control vs PBS, tagwise dispersions - Fold change	EDGE test: Control vs PBS, tagwise dispersions - Weighted difference	EDGE test: Control vs PBS, tagwise dispersions - Bonferroni	EDGE test: Control vs PBS, tagwise dispersions - FDR p-value correction	EDGE test: Control vs ACV, tagwise dispersions - P-value	EDGE test: Control vs ACV, tagwise dispersions - Fold change	EDGE test: Control vs ACV, tagwise dispersions - Weighted difference	EDGE test: Control vs ACV, tagwise dispersions - Bonferroni	EDGE test: Control vs ACV, tagwise dispersions - FDR p-value correction	EDGE test: Control vs WCV, tagwise dispersions - P-value	EDGE test: Control vs WCV, tagwise dispersions - Fold change	EDGE test: Control vs WCV, tagwise dispersions - Weighted difference	EDGE test: Control vs WCV, tagwise dispersions - Bonferroni	EDGE test: Control vs WCV, tagwise dispersions - FDR p-value correction	Control - 1-FHD-0054_S1_L001_R1_001 (paired) trimmed (paired) (GE) - Expression values	Control - 1-FHD-0054_S1_L001_R1_001 (paired) trimmed (paired) (GE) - Gene name	Control - 1-FHD-0054_S1_L001_R1_001 (paired) trimmed (paired) (GE) - Transcripts annotated	Control - 1-FHD-0054_S1_L001_R1_001 (paired) trimmed (paired) (GE) - Detected transcripts	Control - 1-FHD-0054_S1_L001_R1_001 (paired) trimmed (paired) (GE) - Exon length	Control - 1-FHD-0054_S1_L001_R1_001 (paired) trimmed (paired) (GE) - Gene ID	Control - 1-FHD-0054_S1_L001_R1_001 (paired) trimmed (paired) (GE) - Unique gene reads	Control - 1-FHD-0054_S1_L001_R1_001 (paired) trimmed (paired) (GE) - Total gene reads	Control - 1-FHD-0054_S1_L001_R1_001 (paired) trimmed (paired) (GE) - Unique exon reads	Control - 1-FHD-0054_S1_L001_R1_001 (paired) trimmed (paired) (GE) - Total exon reads	Control - 1-FHD-0054_S1_L001_R1_001 (paired) trimmed (paired) (GE) - Ratio of unique to total (exon reads)	Control - 1-FHD-0054_S1_L001_R1_001 (paired) trimmed (paired) (GE) - Unique exon-exon reads	Control - 1-FHD-0054_S1_L001_R1_001 (paired) trimmed (paired) (GE) - Total exon-exon reads	Control - 1-FHD-0054_S1_L001_R1_001 (paired) trimmed (paired) (GE) - Unique intron reads	Control - 1-FHD-0054_S1_L001_R1_001 (paired) trimmed (paired) (GE) - Total intron reads	Control - 1-FHD-0054_S1_L001_R1_001 (paired) trimmed (paired) (GE) - Ratio of intron to total gene reads	Control - 1-FHD-0054_S1_L001_R1_001 (paired) trimmed (paired) (GE) - Exons	Control - 1-FHD-0054_S1_L001_R1_001 (paired) trimmed (paired) (GE) - RPKM	Control - 1-FHD-0054_S1_L001_R1_001 (paired) trimmed (paired) (GE) - Chromosome	Control - 1-FHD-0054_S1_L001_R1_001 (paired) trimmed (paired) (GE) - Chromosome region start	Control - 1-FHD-0054_S1_L001_R1_001 (paired) trimmed (paired) (GE) - Chromosome region end	Control - 2-FHD-0055_S2_L001_R1_001 (paired) trimmed (paired) (GE) - Expression values	Control - 2-FHD-0055_S2_L001_R1_001 (paired) trimmed (paired) (GE) - Gene name	Control - 2-FHD-0055_S2_L001_R1_001 (paired) trimmed (paired) (GE) - Transcripts annotated	Control - 2-FHD-0055_S2_L001_R1_001 (paired) trimmed (paired) (GE) - Detected transcripts	Control - 2-FHD-0055_S2_L001_R1_001 (paired) trimmed (paired) (GE) - Exon length	Control - 2-FHD-0055_S2_L001_R1_001 (paired) trimmed (paired) (GE) - Gene ID	Control - 2-FHD-0055_S2_L001_R1_001 (paired) trimmed (paired) (GE) - Unique gene reads	Control - 2-FHD-0055_S2_L001_R1_001 (paired) trimmed (paired) (GE) - Total gene reads	Control - 2-FHD-0055_S2_L001_R1_001 (paired) trimmed (paired) (GE) - Unique exon reads
1700016F12Rik	7.8198	1.45588	5.69665		1.0839e-08	53.145	6.43632e-06	0.000537451	9.384e-06	0.00117004	18.6411	2.17746e-06	1	0.300603	0.0265365	10.6764	1.19437e-06	1	1	0	ENSMUSG00000104955	1	0	655	ENSMUSG00000104955	0	0	0	0		0	0	0	0		2	0	5	96849504	96852938	0	ENSMUSG00000104955	1	0	655	ENSMUSG00000104955	3	3	0
2310040G24Rik	11.0741	0.783837	7.2712	17.3634	1	1.31814	3.90883e-07	1	1	0.392899	-2.44308	-7.25728e-07	1	1	4.85639e-05	5.30594	5.29041e-06	1	0.0220921	1.07022	ENSMUSG00000101655	2	0	775	ENSMUSG00000101655	4	4	2	2	1	0	0	2	2	0.5	4	0.397881	6	86483375	86488227	1.50216	ENSMUSG00000101655	2	1	775	ENSMUSG00000101655	4	4	2
9430062P05Rik	13.6927	1.39213	8.05714	46.4333	0.720622	-3.17971	-7.05235e-07	1	1	7.48355e-05	7.02166	6.19496e-06	1	0.0494763	1	-1.3791	-2.82801e-07	1	1	0	ENSMUSG00000104263	0	0	3345	ENSMUSG00000104263	0	0	0	0		0	0	0	0		0	0	9	90156459	90159804	1.39213	ENSMUSG00000104263	0	0	3345	ENSMUSG00000104263	8	8	0
Adgrg3	52.4329	18.2901	30.8689	1.50844	0.00024056	-1.46709	-3.19121e-05	1	0.096977	0.0105437	-1.27998	-2.19248e-05	1	1	8.69097e-07	-1.63208	-3.88188e-05	0.0430942	0.000643197	93.0226	ENSMUSG00000060470	5	3	4476	ENSMUSG00000060470	1570	1577	1004	1004	1	69	69	566	573	0.363348	22	34.5835	8	95017691	95045250	73.6059	ENSMUSG00000060470	5	4	4476	ENSMUSG00000060470	825	828	564
Adnp	32.3239	9.04955	24.82	2.95224	0.0108681	1.76719	1.09214e-05	1	1	0.456178	1.19525	2.77945e-06	1	1	0.000132958	2.20543	1.71599e-05	1	0.049945	13.4878	ENSMUSG00000051149	4	0	5350	ENSMUSG00000051149	0	233	0	174	0	0	1	0	59	0.253219	9	5.01442	2	168180985	168207112	8.81288	ENSMUSG00000051149	4	0	5350	ENSMUSG00000051149	0	97	0
Ankle1	43.7867	18.0501	21.4819	1.80543	0.000925957	-1.74224	-2.22691e-05	1	0.288106	0.114706	-1.26904	-1.10819e-05	1	1	6.73443e-06	-2.10805	-2.74755e-05	0.333927	0.00402322	46.5293	ENSMUSG00000046295	5	3	2558	ENSMUSG00000046295	293	294	286	287	0.996516	3	3	7	7	0.0238095	20	17.2984	8	71406009	71409904	35.9537	ENSMUSG00000046295	5	1	2558	ENSMUSG00000046295	159	160	157
Anp32b	621.719	161.514	341.535	1.35997	0.752965	-1.01725	-1.83479e-05	1	1	4.86942e-05	-1.24121	-0.00021032	1	0.0377266	0.896964	-1.00748	-8.03147e-06	1	1	924.398	ENSMUSG00000028333	1	1	1716	ENSMUSG00000028333	3638	4272	3191	3825	0.834248	1084	1218	447	447	0.104635	7	343.668	4	46450901	46472657	923.331	ENSMUSG00000028333	1	1	1716	ENSMUSG00000028333	2444	2930	2236
Arf1	162.185	53.4027	115.959	1.83031	6.30258e-05	1.38602	6.00849e-05	1	0.0306386	0.13921	1.12881	2.00501e-05	1	1	6.30258e-05	1.36983	5.75653e-05	1	0.0274135	151.472	ENSMUSG00000048076	2	0	2089	ENSMUSG00000048076	853	862	754	763	0.988204	44	46	99	99	0.114849	7	56.3133	11	59211411	59228270	146.845	ENSMUSG00000048076	2	0	2089	ENSMUSG00000048076	587	589	525
Arsb	83.3346	15.9294	54.7501	2.25938	0.158313	1.18676	9.05821e-06	1	1	0.0322333	1.27821	1.34935e-05	1	1	1.16871e-06	1.68175	3.30658e-05	0.0579506	0.000816206	50.2144	ENSMUSG00000042082	1	1	3989	ENSMUSG00000042082	529	837	177	483	0.36646	41	41	352	354	0.422939	8	18.6684	13	93771678	93943016	41.1502	ENSMUSG00000042082	1	1	3989	ENSMUSG00000042082	419	605	114
Atp5b	409.649	130.392	318.248	1.70667	9.85871e-05	1.28009	0.000140399	1	0.0461174	0.48285	-1.04685	-2.2435e-05	1	1	5.66173e-05	1.28277	0.000141741	1	0.0252916	455.428	ENSMUSG00000025393	9	6	4237	ENSMUSG00000025393	4612	4673	4592	4653	0.98689	1288	1307	20	20	0.00427991	26	169.317	10	128083272	128090391	444.979	ENSMUSG00000025393	9	4	4237	ENSMUSG00000025393	3182	3244	3178
AW112010	56.5663	36.2348	48.122	4.34907	3.89444e-14	3.36999	3.80977e-05	1.93106e-09	7.15206e-11	2.37429e-09	2.60135	2.57417e-05	0.000117729	1.47161e-05	1.8224e-14	3.2481	3.61382e-05	9.03637e-10	4.30304e-11	15.0804	ENSMUSG00000075010	1	1	770	ENSMUSG00000075010	28	28	28	28	1	8	8	0	0	0	3	5.60651	19	11047616	11050566	9.07146	ENSMUSG00000075010	1	1	770	ENSMUSG00000075010	18	18	12
B2m	6396.32	3068.9	5291.93	3.51169	3.39259e-43	2.61078	0.00379486	1.68221e-38	4.20553e-39	3.72924e-15	1.73996	0.00174328	1.84914e-10	1.84914e-10	1.61461e-43	2.61574	0.00380654	8.00604e-39	8.00604e-39	2243.78	ENSMUSG00000060802	1	1	860	ENSMUSG00000060802	1918	4768	1918	4653	0.412207	1286	1308	0	115	0.0241191	4	834.18	2	122147685	122153083	2268.1	ENSMUSG00000060802	1	1	860	ENSMUSG00000060802	1328	3450	1328
Bak1	88.0094	31.2797	67.7592	3.15305	7.93432e-06	2.09746	3.88113e-05	0.393423	0.00478832	0.187189	1.26363	9.32325e-06	1	1	5.1451e-08	2.36478	4.8265e-05	0.0025512	5.00235e-05	48.5868	ENSMUSG00000057789	4	1	2407	ENSMUSG00000057789	62	298	62	282	0.219858	37	39	0	16	0.0536913	14	18.0633	17	27019809	27029009	29.5033	ENSMUSG00000057789	4	1	2407	ENSMUSG00000057789	26	125	26
Blnk	8.54227	4.15303	5.1401	5.92445	0.00177264	-4.66276	-4.7443e-06	1	0.472562	0.89519	-1.11744	-6.34723e-07	1	1	0.000114567	-5.74717	-4.9887e-06	1	0.0450857	5.607	ENSMUSG00000061132	3	2	5991	ENSMUSG00000061132	258	269	81	81	1	27	27	177	188	0.698885	20	2.08454	19	40928926	40994535	1.74888	ENSMUSG00000061132	3	1	5991	ENSMUSG00000061132	89	96	18
Bpifc	36.6212	13.3682	-19.7132	-3.4784	1.3958e-06	-3.41917	-2.17241e-05	0.0692106	0.000935278	0.0476734	-1.53969	-1.07624e-05	1	1	0.00165226	-2.01221	-1.54452e-05	1	0.333039	15.2895	ENSMUSG00000050108	2	1	2848	ENSMUSG00000050108	114	115	105	105	1	2	2	9	10	0.0869565	19	5.68427	10	85959339	86011895	29.0225	ENSMUSG00000050108	2	1	2848	ENSMUSG00000050108	201	201	142
Calr	249.948	39.3045	156.088	1.9172	2.56064e-05	1.3699	7.00341e-05	1	0.013226	0.136704	-1.12377	-2.08529e-05	1	1	6.48785e-07	1.42879	8.11851e-05	0.03217	0.000502657	166.604	ENSMUSG00000003814	4	4	2880	ENSMUSG00000003814	1194	1212	1139	1157	0.984443	380	380	55	55	0.0453795	15	61.9392	8	84841849	84846934	158.457	ENSMUSG00000003814	4	3	2880	ENSMUSG00000003814	807	812	779
Casp1	56.4764	17.8363	36.6549	2.18557	0.000364263	1.5755	1.98474e-05	1	0.135804	0.355151	1.13179	4.54513e-06	1	1	4.62717e-05	1.63074	2.17524e-05	1	0.0212443	30.473	ENSMUSG00000025888	1	1	1497	ENSMUSG00000025888	173	173	110	110	1	50	50	63	63	0.364162	10	11.3291	9	5298516	5307265	28.7738	ENSMUSG00000025888	1	1	1497	ENSMUSG00000025888	97	97	74
Cd53	103.34	34.01	62.3538	1.95303	0.00258594	1.35641	2.59552e-05	1	0.618084	2.21026e-05	1.50062	3.64572e-05	1	0.0233182	0.000284736	1.42365	3.08524e-05	1	0.0876933	70.9436	ENSMUSG00000040747	1	1	1742	ENSMUSG00000040747	633	634	298	298	1	121	121	335	336	0.529968	8	26.375	3	106759920	106790149	52.127	ENSMUSG00000040747	1	1	1742	ENSMUSG00000040747	302	303	156
Cd74	956.687	147.135	499.498	8.3147	5.31689e-10	3.44224	0.000186312	2.63638e-05	5.16937e-07	1.23456e-05	2.39668	0.000106548	0.612154	0.0165447	1.32974e-19	5.93819	0.00037672	6.59352e-15	4.39568e-16	76.7655	ENSMUSG00000024610	3	2	1410	ENSMUSG00000024610	331	331	261	261	1	28	28	70	70	0.21148	12	28.5395	18	60803847	60812646	33.4389	ENSMUSG00000024610	3	0	1410	ENSMUSG00000024610	105	105	81
Cd79a	13.6219	6.69439	9.77003	14.9708	2.2955e-06	-10.2104	-8.37442e-06	0.113822	0.00151763	1	-1.02505	-2.26871e-07	1	1	0.000126607	-3.82583	-6.85708e-06	1	0.0486653	7.96973	ENSMUSG00000003379	1	1	1457	ENSMUSG00000003379	29	29	28	28	1	3	3	1	1	0.0344828	5	2.96294	7	24897380	24902197	7.19117	ENSMUSG00000003379	1	1	1457	ENSMUSG00000003379	22	22	18
Clca3a1	24.5766	7.6161	18.4206	16.2685	7.18029e-16	15.3577	2.10357e-05	3.56035e-11	1.6954e-12	0.170782	2.13192	1.65839e-06	1	1	1.77597e-07	7.32404	9.26545e-06	0.00880613	0.000160111	1.80818	ENSMUSG00000056025	2	0	3899	ENSMUSG00000056025	21	25	14	17	0.823529	3	4	7	8	0.32	16	0.672234	3	144729676	144760977	0.298582	ENSMUSG00000056025	2	0	3899	ENSMUSG00000056025	28	30	2
Cox6a1	125.128	48.9281	91.2083	1.85822	1.16936e-05	1.48531	5.73754e-05	0.579827	0.0068215	0.719479	1.03611	4.26923e-06	1	1	0.000145665	1.39369	4.65434e-05	1	0.0543069	112.244	ENSMUSG00000041697	2	1	702	ENSMUSG00000041697	191	191	190	190	1	55	55	1	1	0.0052356	5	41.7293	5	115345641	115348981	96.185	ENSMUSG00000041697	2	1	702	ENSMUSG00000041697	116	116	116
Creld2	43.5548	15.7852	29.9144	1.94004	6.07832e-05	1.65613	2.331e-05	1	0.0298409	0.936967	-1.01823	-6.3606e-07	1	1	0.00247049	1.4479	1.59122e-05	1	0.444945	30.404	ENSMUSG00000023272	1	1	1364	ENSMUSG00000023272	112	112	100	100	1	59	59	12	12	0.107143	10	11.3034	15	88819645	88826681	36.2736	ENSMUSG00000023272	1	1	1364	ENSMUSG00000023272	94	94	85
Csf2rb	109.882	34.2042	64.328	2.82051	1.23288e-14	2.8493	7.28847e-05	6.11323e-10	2.44529e-11	0.0380873	1.35416	1.3958e-05	1	1	4.61318e-07	1.99789	3.93288e-05	0.0228745	0.000369784	38.9117	ENSMUSG00000071713	1	1	4764	ENSMUSG00000071713	549	617	387	447	0.865772	47	49	162	170	0.275527	14	14.4664	15	78325989	78351000	29.202	ENSMUSG00000071713	1	1	4764	ENSMUSG00000071713	333	367	215
Csf2rb2	51.0374	13.4773	29.5215	3.93279	1.03708e-12	3.94666	3.3391e-05	5.14235e-08	1.46924e-09	0.0506405	1.563	6.3798e-06	1	1	4.51214e-06	2.52213	1.72485e-05	0.223734	0.00276215	7.82303	ENSMUSG00000071714	1	1	4612	ENSMUSG00000071714	109	125	73	87	0.83908	13	13	36	38	0.304	14	2.90841	15	78282516	78305603	11.6114	ENSMUSG00000071714	1	1	4612	ENSMUSG00000071714	128	147	78
Cst3	204.367	28.0945	106.039	2.48141	0.0106644	1.35287	2.80764e-05	1	1	0.104899	1.20881	1.66144e-05	1	1	5.45993e-08	1.82701	6.58019e-05	0.00270731	5.20636e-05	61.2566	ENSMUSG00000027447	3	1	1266	ENSMUSG00000027447	186	187	186	187	0.994652	38	38	0	0	0	8	22.7737	2	148871721	148875692	67.5881	ENSMUSG00000027447	3	1	1266	ENSMUSG00000027447	144	147	144
Ctss	39.8199	8.74601	17.9904	3.30466	8.83574e-05	2.64424	1.44418e-05	1	0.0425359	0.00120326	2.22857	1.07908e-05	1	0.302441	0.00028793	2.40265	1.23198e-05	1	0.0881296	8.55073	ENSMUSG00000038642	2	1	1358	ENSMUSG00000038642	47	47	28	28	1	9	9	19	19	0.404255	10	3.17895	3	95526785	95556403	4.71498	ENSMUSG00000038642	2	0	1358	ENSMUSG00000038642	37	37	11
Cxcl10	11.2677	0.27668	4.91863		0.00453047	17.8294	2.07727e-06	1	0.84136	1	1	0	1	1	2.67862e-05	32.8706	3.93383e-06	1	0.0130215	0	ENSMUSG00000034855	3	0	1608	ENSMUSG00000034855	0	0	0	0		0	0	0	0		7	0	5	92346637	92348889	0	ENSMUSG00000034855	3	0	1608	ENSMUSG00000034855	0	0	0
Cxcl9	40.9106	2.58206	15.5897	36.3562	0.0153329	5.54478	2.79091e-06	1	1	0.133287	3.16414	1.32898e-06	1	1	1.91152e-07	20.1132	1.17373e-05	0.00947826	0.000166285	0.962524	ENSMUSG00000029417	2	1	3016	ENSMUSG00000029417	7	7	7	7	1	1	1	0	0	0	6	0.357842	5	92321346	92328079	0.192999	ENSMUSG00000029417	2	1	3016	ENSMUSG00000029417	1	1	1
Dazap1	24.6528	8.85594	-10.3523	-1.52763	0.278593	-1.20535	-5.68616e-06	1	1	7.35274e-05	-1.97795	-1.65018e-05	1	0.0494713	0.0350773	-1.40081	-9.54971e-06	1	1	26.342	ENSMUSG00000069565	7	2	2944	ENSMUSG00000069565	423	426	187	187	1	7	7	236	239	0.561033	24	9.7933	10	80261485	80288408	16.0153	ENSMUSG00000069565	7	2	2944	ENSMUSG00000069565	180	181	81
Dbi	82.2183	21.1366	58.8688	2.66315	0.000403844	1.66264	2.61925e-05	1	0.149437	0.120118	1.25283	9.99361e-06	1	1	2.41853e-07	1.99995	3.95258e-05	0.0119923	0.000203259	48.9953	ENSMUSG00000026385	7	1	1422	ENSMUSG00000026385	180	181	167	168	0.994048	69	69	13	13	0.0718232	17	18.2152	1	120113279	120121078	36.4315	ENSMUSG00000026385	7	1	1422	ENSMUSG00000026385	97	97	89
Dnajb11	57.9261	16.0527	45.364	2.15746	0.00172545	1.43925	1.92046e-05	1	0.464981	0.831808	1.03241	1.4171e-06	1	1	6.97824e-06	1.61109	2.67179e-05	0.346016	0.00411924	37.934	ENSMUSG00000004460	5	2	3236	ENSMUSG00000004460	363	363	296	296	1	79	79	67	67	0.184573	17	14.1029	16	22857844	22879634	35.7957	ENSMUSG00000004460	5	2	3236	ENSMUSG00000004460	255	255	199
Dtx3l	29.339	12.63	18.8642	2.06668	1.06122e-05	1.97218	1.92343e-05	0.526207	0.00626437	0.379356	1.16834	3.33049e-06	1	1	0.00476243	1.54015	1.06868e-05	1	0.680533	16.5189	ENSMUSG00000049502	2	1	5724	ENSMUSG00000049502	245	246	227	228	0.995614	4	4	18	18	0.0731707	6	6.1413	16	35926510	35939151	16.5758	ENSMUSG00000049502	2	2	5724	ENSMUSG00000049502	172	172	163
Ear6	89.7857	40.5204	64.8499	3.04306	0.000173789	1.69809	2.47146e-05	1	0.0730283	3.07549e-10	2.24614	4.41169e-05	1.52498e-05	2.54164e-06	5.97561e-11	2.29672	4.59077e-05	2.963e-06	8.9788e-08	22.82	ENSMUSG00000062148	2	1	945	ENSMUSG00000062148	51	52	51	52	0.980769	5	5	0	0	0	3	8.48392	14	51853698	51854643	28.9503	ENSMUSG00000062148	2	1	945	ENSMUSG00000062148	47	47	47
Eif4a2	69.6619	27.2318	-21.4477	-1.21227	0.0681636	-1.19763	-2.24222e-05	1	1	5.07179e-05	-1.48191	-4.41863e-05	1	0.03869	3.74958e-05	-1.48962	-4.46609e-05	1	0.0175399	112.495	ENSMUSG00000022884	24	8	5338	ENSMUSG00000022884	1241	1510	1182	1448	0.816298	163	163	59	62	0.0410596	58	41.823	16	23107443	23114136	89.8535	ENSMUSG00000022884	24	8	5338	ENSMUSG00000022884	739	859	705
Erap1	41.5276	14.3154	30.4642	2.31228	0.000493008	1.65166	1.69033e-05	1	0.175869	0.296506	1.1662	4.31092e-06	1	1	3.50994e-05	1.72495	1.88042e-05	1	0.016684	20.7665	ENSMUSG00000021583	1	1	4014	ENSMUSG00000021583	341	341	201	201	1	97	97	140	140	0.410557	19	7.72047	13	74639871	74691875	23.2022	ENSMUSG00000021583	1	1	4014	ENSMUSG00000021583	248	252	160
F830016B08Rik	20.3017	6.07166	13.188	28.3907	1.82998e-15	23.3734	1.47415e-05	9.07396e-11	4.12453e-12	0.640549	1.73983	4.87462e-07	1	1	6.73831e-11	15.6514	9.6536e-06	3.34119e-06	9.82703e-08	0.754705	ENSMUSG00000090942	1	1	3297	ENSMUSG00000090942	6	6	6	6	1	0	0	0	0	0	2	0.28058	18	60293379	60303016	0.17655	ENSMUSG00000090942	1	1	3297	ENSMUSG00000090942	6	6	1
Fcer1a	30.0202	11.3799	22.986	11.997	1.95402e-10	7.08251	1.49005e-05	9.68899e-06	2.01854e-07	0.000420347	3.44014	5.9777e-06	1	0.156713	8.38909e-15	8.65214	1.87457e-05	4.15973e-10	2.07987e-11	2.07771	ENSMUSG00000005339	2	1	998	ENSMUSG00000005339	5	5	5	5	1	0	0	0	0	0	8	0.77244	1	173221283	173227214	0.583252	ENSMUSG00000005339	2	0	998	ENSMUSG00000005339	1	1	1
Fcnb	29.2827	10.822	18.6506	6.3657	0.168468	-1.52868	-7.2053e-06	1	1	5.05328e-07	-6.71391	-1.7731e-05	0.0250567	0.00167045	0.730831	-1.13447	-2.46949e-06	1	1	24.7773	ENSMUSG00000026835	3	2	1339	ENSMUSG00000026835	120	120	80	80	1	19	19	40	40	0.333333	12	9.21159	2	28076377	28084885	16.0845	ENSMUSG00000026835	3	1	1339	ENSMUSG00000026835	58	58	37
Fus	34.7697	10.0102	-16.7354	-1.27781	0.0274916	-1.26759	-1.81219e-05	1	1	2.14087e-05	-1.56749	-3.10787e-05	1	0.0230772	6.53758e-05	-1.52689	-2.96226e-05	1	0.0281884	74.6414	ENSMUSG00000030795	14	8	9023	ENSMUSG00000030795	1690	1751	1564	1624	0.963054	248	267	126	127	0.07253	42	27.7498	7	127967456	127985701	71.2204	ENSMUSG00000030795	14	7	9023	ENSMUSG00000030795	1129	1161	1072
Gatm	52.1247	21.8727	35.1907	2.10252	4.39283e-06	1.77934	2.77674e-05	0.217818	0.00279254	0.160608	1.20628	7.34944e-06	1	1	0.00019978	1.56779	2.02297e-05	1	0.0676912	32.613	ENSMUSG00000027199	3	2	3001	ENSMUSG00000027199	330	330	236	236	1	80	80	94	94	0.284848	13	12.1247	2	122594466	122611303	25.4093	ENSMUSG00000027199	3	1	3001	ENSMUSG00000027199	179	179	131
Gbp10	17.072	0.45949	8.58012	68.4722	6.35115e-08	35.992	9.28601e-06	0.00314922	4.92065e-05	1	1.41766	1.10838e-07	1	1	3.28477e-06	24.1069	6.13199e-06	0.162875	0.00206171	0.428309	ENSMUSG00000105096	2	0	3873	ENSMUSG00000105096	0	4	0	4	0	0	0	0	0	0	13	0.159235	5	105215698	105239533	0	ENSMUSG00000105096	2	0	3873	ENSMUSG00000105096	0	0	0
Gbp2	56.1189	15.4563	40.0414	9.63936	8.52327e-22	9.33745	4.40761e-05	4.22626e-17	3.52189e-18	0.0841119	1.69151	3.65569e-06	1	1	5.48838e-14	6.05297	2.67126e-05	2.72141e-09	1.18322e-10	6.42834	ENSMUSG00000028270	2	1	2516	ENSMUSG00000028270	47	47	39	39	1	2	2	8	8	0.170213	14	2.3899	3	142620601	142638008	3.00759	ENSMUSG00000028270	2	1	2516	ENSMUSG00000028270	22	22	13
Gbp3	37.9037	17.5212	30.2087	4.31767	3.23365e-12	3.50186	2.5653e-05	1.6034e-07	4.21948e-09	0.0354894	1.54836	5.62268e-06	1	1	2.39071e-11	3.1961	2.25178e-05	1.18543e-06	3.95144e-08	7.36698	ENSMUSG00000028268	7	0	3265	ENSMUSG00000028268	71	72	57	58	0.982759	10	10	14	14	0.194444	25	2.73886	3	142560025	142573209	8.91402	ENSMUSG00000028268	7	0	3265	ENSMUSG00000028268	54	55	49
Gbp5	21.408	3.81212	11.4358	6.06139	2.55001e-07	5.15233	1.09479e-05	0.0126442	0.000185945	0.100193	1.88698	2.3386e-06	1	1	3.05122e-06	4.32144	8.75723e-06	0.151295	0.00193967	1.43715	ENSMUSG00000105504	5	2	6637	ENSMUSG00000105504	46	47	23	23	1	5	5	23	24	0.510638	21	0.534295	3	142493977	142522344	1.49095	ENSMUSG00000105504	5	2	6637	ENSMUSG00000105504	45	48	17
Gbp6	21.6702	1.04479	-11.0878		7.91468e-08	27.3295	1.1592e-05	0.0039245	5.94621e-05	0.903332	-3.5669	-3.16836e-07	1	1	0.0362002	5.63625	2.04119e-06	1	1	1.04479	ENSMUSG00000104713	3	0	5954	ENSMUSG00000104713	1	20	1	15	0.0666667	0	0	0	5	0.25	17	0.388425	5	105270701	105293698	0.293291	ENSMUSG00000104713	3	1	5954	ENSMUSG00000104713	2	4	2
Gbp7	125.692	44.4381	89.2398	5.44741	9.85694e-33	5.39404	9.87934e-05	4.88756e-28	8.14594e-29	0.0402796	1.42231	9.49498e-06	1	1	3.9855e-21	3.83991	6.38512e-05	1.97621e-16	1.79655e-17	23.4909	ENSMUSG00000040253	2	2	5614	ENSMUSG00000040253	339	356	301	318	0.946541	21	21	38	38	0.106742	13	8.73333	3	142530341	142550149	21.1517	ENSMUSG00000040253	2	1	5614	ENSMUSG00000040253	244	258	191
Glrx	102.514	30.5116	61.9244	2.32901	0.0032418	1.46538	2.42357e-05	1	0.691128	0.00135686	1.48429	2.52206e-05	1	0.323223	6.08893e-06	1.72431	3.77198e-05	0.301919	0.00368194	55.1919	ENSMUSG00000021591	1	1	1345	ENSMUSG00000021591	224	224	179	179	1	21	21	45	45	0.200893	3	20.519	13	75839867	75850151	40.681	ENSMUSG00000021591	1	1	1345	ENSMUSG00000021591	115	115	94
Gm10282	43.4237	10.4073	26.4996	3.91255	9.33552e-05	3.27162	2.32667e-05	1	0.0440859	0.650536	-1.22154	-1.85755e-06	1	1	0.000200557	3.02921	2.07839e-05	1	0.0676912	17.2946	ENSMUSG00000070713	1	0	1151	ENSMUSG00000070713	0	48	0	48	0	0	0	0	0	0	1	6.4297	8	72304109	72305260	4.04577	ENSMUSG00000070713	1	0	1151	ENSMUSG00000070713	0	8	0
Gm11273	20.5339	4.44805	10.5854	5.2124	1.38088e-05	5.19333	1.23353e-05	0.684707	0.00769334	0.00323695	3.1257	6.25305e-06	1	0.566957	0.0363545	2.39767	4.11146e-06	1	1	4.25344	ENSMUSG00000079941	1	0	390	ENSMUSG00000079941	3	7	0	4	0	0	0	3	3	0.428571	1	1.58132	13	21501028	21501418	5.9701	ENSMUSG00000079941	1	0	390	ENSMUSG00000079941	6	10	0
Gm12112	14.0284	3.66801	-6.95338		0.673046	-1.23132	-1.48467e-06	1	1	3.63919e-06	-64.0264	-7.77943e-06	0.180449	0.00784562	0.407459	-1.42164	-2.3439e-06	1	1	1.79528	ENSMUSG00000081254	0	0	231	ENSMUSG00000081254	0	1	0	0		0	0	0	1	1	0	0.667441	11	32910372	32910603	5.0397	ENSMUSG00000081254	0	0	231	ENSMUSG00000081254	0	2	0
Gm12185	32.2776	6.72687	18.9889	33.7875	5.74095e-18	28.3202	2.09748e-05	2.84665e-13	1.58147e-14	0.0111621	4.30859	2.54014e-06	1	1	7.65655e-12	17.3289	1.25363e-05	3.7965e-07	1.35589e-08	0.519594	ENSMUSG00000048852	3	2	5587	ENSMUSG00000048852	50	268	5	7	0.714286	1	1	45	261	0.973881	7	0.193172	11	48904655	48992226	0.937671	ENSMUSG00000048852	3	0	5587	ENSMUSG00000048852	45	171	7
Gm12250	39.5928	12.1411	26.6447	16.4395	7.24924e-23	15.4912	2.95866e-05	3.59453e-18	3.99393e-19	0.150473	1.90218	1.84198e-06	1	1	1.19313e-11	7.95127	1.41924e-05	5.91614e-07	2.04005e-08	0.976555	ENSMUSG00000082292	0	0	1274	ENSMUSG00000082292	3	3	0	0		0	0	3	3	1	0	0.363059	11	58187738	58189012	1.82758	ENSMUSG00000082292	0	0	1274	ENSMUSG00000082292	4	4	0
Gm12421	5.527	0	3.76194		6.09695e-06	35.0842	4.20705e-06	0.302317	0.00377897	1	1	0	1	1	0.00107025	17.2522	2.00603e-06	1	0.242321	0	ENSMUSG00000083743	0	0	307	ENSMUSG00000083743	0	0	0	0		0	0	0	0		0	0	4	84428817	84429124	0	ENSMUSG00000083743	0	0	307	ENSMUSG00000083743	0	0	0
Gm13320	14.6543	5.41385	8.77168		4.15989e-08	47.7558	5.77113e-06	0.00206268	3.2741e-05	4.9373e-11	61.6406	7.48495e-06	2.44816e-06	8.04094e-07	0.000376989	22.7739	2.68758e-06	1	0.107431	0	ENSMUSG00000083545	0	0	141	ENSMUSG00000083545	0	0	0	0		0	0	0	0		0	0	2	14189622	14189763	0	ENSMUSG00000083545	0	0	141	ENSMUSG00000083545	0	0	0
Gm15084	13.0689	0.888618	7.38311	25.9256	1	-1.25412	-1.16622e-07	1	1	1.75218e-05	11.5205	6.05504e-06	0.868818	0.0202051	0.372563	2.58371	9.11497e-07	1	1	0	ENSMUSG00000095994	0	0	1502	ENSMUSG00000095994	0	0	0	0		0	0	0	0		0	0	X	148946234	148947736	1.55016	ENSMUSG00000095994	0	0	1502	ENSMUSG00000095994	0	4	0
Gm15616	10.1718	3.21039	7.43974	10.5023	0.612308	-1.24208	-1.30202e-06	1	1	3.02284e-05	-8.43269	-5.88826e-06	1	0.026899	1	1.04082	2.72716e-07	1	1	7.74126	ENSMUSG00000082705	0	0	375	ENSMUSG00000082705	0	7	0	0		0	0	0	7	1	0	2.87801	5	72047204	72047579	3.10445	ENSMUSG00000082705	0	0	375	ENSMUSG00000082705	0	2	0
Gm16581	17.7762	1.98222	9.25808	8.43818	0.895774	1.23106	3.48393e-07	1	1	1.06236e-05	6.08037	7.66022e-06	0.526771	0.0159627	0.895774	1.22069	3.32763e-07	1	1	0.836953	ENSMUSG00000089670	0	0	991	ENSMUSG00000089670	2	2	0	0		0	0	2	2	1	0	0.311158	1	55127296	55128287	1.76211	ENSMUSG00000089670	0	0	991	ENSMUSG00000089670	2	3	0
Gm17051	8.48567	0	6.28505		1	-2.94594	-2.40189e-07	1	1	1.30086e-06	15.1028	5.12806e-06	0.064503	0.00356129	0.518601	1.83028	3.01907e-07	1	1	0	ENSMUSG00000091289	0	0	487	ENSMUSG00000091289	0	0	0	0		0	0	0	0		0	0	14	3084898	3085385	0	ENSMUSG00000091289	0	0	487	ENSMUSG00000091289	0	0	0
Gm20390	51.0147	12.0225	-18.903	-2.65549	0.89824	-1.06158	-1.84049e-06	1	1	0.482636	-1.22151	-5.75396e-06	1	1	0.000118451	-3.27696	-2.20471e-05	1	0.046247	20.9238	ENSMUSG00000091228	1	0	991	ENSMUSG00000091228	1	90	0	50	0	0	11	1	40	0.444444	8	7.77896	11	93949818	93968293	8.2232	ENSMUSG00000091228	1	0	991	ENSMUSG00000091228	0	35	0
Gm20663	100.833	20.0308	62.8883	12.145	7.73782e-14	9.42461	5.38241e-05	3.8368e-09	1.27893e-10	0.00149979	2.80079	1.15051e-05	1	0.342705	2.37943e-13	8.84509	5.01216e-05	1.17984e-08	4.91601e-10	6.12442	ENSMUSG00000093378	1	0	474	ENSMUSG00000093378	12	543	0	7	0	0	0	12	536	0.987109	2	2.2769	7	105901567	106093337	7.36817	ENSMUSG00000093378	1	0	474	ENSMUSG00000093378	27	362	0
Gm22117	30.8397	0	14.0777		1	1	0	1	1	1.38154e-07	96.6554	1.18069e-05	0.00685037	0.000622761	1	-1	-2.38228e-22	1	1	0	ENSMUSG00000077090	0	0	67	ENSMUSG00000077090	0	0	0	0		0	0	0	0		0	0	10	60211184	60211251	0	ENSMUSG00000077090	0	0	67	ENSMUSG00000077090	0	0	0
Gm22315	14.4494	0	6.86963		1	1	0	1	1	8.14437e-06	48.6189	5.87767e-06	0.403839	0.0134613	1	-1	-2.38228e-22	1	1	0	ENSMUSG00000088635	0	0	143	ENSMUSG00000088635	0	0	0	0		0	0	0	0		0	0	9	74782069	74782212	0	ENSMUSG00000088635	0	0	143	ENSMUSG00000088635	0	0	0
Gm23119	27.7763	8.26651	-13.2769	-14.1455	0.252078	-1.5373	-5.02623e-06	1	1	0.656545	-1.17686	-2.16119e-06	1	1	2.0713e-07	-14.7611	-1.34065e-05	0.0102706	0.000177079	8.88665	ENSMUSG00000089235	0	0	140	ENSMUSG00000089235	3	3	0	0		0	0	3	3	1	0	3.30383	18	74778560	74778700	8.3155	ENSMUSG00000089235	0	0	140	ENSMUSG00000089235	2	2	0
Gm23244	22.4594	0	10.6778		1	1	0	1	1	4.40986e-07	75.0316	9.13782e-06	0.0218663	0.00156188	1	-1	-2.38228e-22	1	1	0	ENSMUSG00000065309	0	0	92	ENSMUSG00000065309	0	0	0	0		0	0	0	0		0	0	6	113035842	113035934	0	ENSMUSG00000065309	0	0	92	ENSMUSG00000065309	0	0	0
Gm23342	8.98374	0	5.54765		1	1	0	1	1	1.09824e-05	39.7007	4.77687e-06	0.54456	0.0160165	1	-1	-2.38228e-22	1	1	0	ENSMUSG00000089583	0	0	115	ENSMUSG00000089583	0	0	0	0		0	0	0	0		0	0	12	29035179	29035294	0	ENSMUSG00000089583	0	0	115	ENSMUSG00000089583	0	0	0
Gm23637	8.63268	0	6.10641		5.81971e-10	56.5404	6.85542e-06	2.8857e-05	5.54943e-07	1	1	0	1	1	0.00010189	23.3119	2.75399e-06	1	0.0407437	0	ENSMUSG00000092816	0	0	94	ENSMUSG00000092816	0	0	0	0		0	0	0	0		0	0	18	9827025	9827119	0	ENSMUSG00000092816	0	0	94	ENSMUSG00000092816	0	0	0
Gm23749	7.88649	0	4.5712		1	1	0	1	1	5.5681e-05	32.2545	3.85779e-06	1	0.0391272	1	-1	-2.38228e-22	1	1	0	ENSMUSG00000077411	0	0	131	ENSMUSG00000077411	0	0	0	0		0	0	0	0		0	0	2	108079911	108080042	0	ENSMUSG00000077411	0	0	131	ENSMUSG00000077411	0	0	0
Gm24237	7.82675	0	4.53657		1	1	0	1	1	5.52216e-05	32.0197	3.82881e-06	1	0.0391272	1	-1	-2.38228e-22	1	1	0	ENSMUSG00000088415	0	0	132	ENSMUSG00000088415	0	0	0	0		0	0	0	0		0	0	10	105929611	105929743	0	ENSMUSG00000088415	0	0	132	ENSMUSG00000088415	0	0	0
Gm24422	8.68177	0	5.03216		1	1	0	1	1	3.20065e-05	35.3778	4.2433e-06	1	0.026899	1	-1	-2.38228e-22	1	1	0	ENSMUSG00000088425	0	0	119	ENSMUSG00000088425	0	0	0	0		0	0	0	0		0	0	11	48684708	48684827	0	ENSMUSG00000088425	0	0	119	ENSMUSG00000088425	0	0	0
Gm24774	7.70993	0	4.46886		1	1	0	1	1	5.5033e-05	31.5595	3.772e-06	1	0.0391272	1	-1	-2.38228e-22	1	1	0	ENSMUSG00000088009	0	0	134	ENSMUSG00000088009	0	0	0	0		0	0	0	0		0	0	14	83405630	83405764	0	ENSMUSG00000088009	0	0	134	ENSMUSG00000088009	0	0	0
Gm25374	10.229	0	5.92899		1	1	0	1	1	7.00033e-06	41.4454	4.99223e-06	0.347111	0.0119694	1	-1	-2.38228e-22	1	1	0	ENSMUSG00000088783	0	0	101	ENSMUSG00000088783	0	0	0	0		0	0	0	0		0	0	5	75909826	75909927	0	ENSMUSG00000088783	0	0	101	ENSMUSG00000088783	0	0	0
Gm25684	19.3108	0	14.3029		1	1	0	1	1	1.20404e-14	100.217	1.22465e-05	5.97025e-10	2.98513e-10	1	-1	-2.38228e-22	1	1	0	ENSMUSG00000065875	0	0	107	ENSMUSG00000065875	0	0	0	0		0	0	0	0		0	0	7	95442350	95442457	0	ENSMUSG00000065875	0	0	107	ENSMUSG00000065875	0	0	0
Gm25847	9.1751	0	5.70889		1	1	0	1	1	1.20343e-05	40.8332	4.91666e-06	0.596721	0.0165447	1	-1	-2.38228e-22	1	1	0	ENSMUSG00000080443	0	0	96	ENSMUSG00000080443	0	0	0	0		0	0	0	0		0	0	12	87034765	87034861	0	ENSMUSG00000080443	0	0	96	ENSMUSG00000080443	0	0	0
Gm26001	34.2062	0	14.7455		1	1	0	1	1	3.04847e-05	106.313	1.29989e-05	1	0.026899	0.000370557	55.9822	6.78652e-06	1	0.106209	0	ENSMUSG00000088614	0	0	103	ENSMUSG00000088614	0	0	0	0		0	0	0	0		0	0	4	136137495	136137598	0	ENSMUSG00000088614	0	0	103	ENSMUSG00000088614	0	0	0
Gm26021	7.88649	0	4.87008		1	1	0	1	1	2.93851e-05	34.9486	4.19032e-06	1	0.026899	1	-1	-2.38228e-22	1	1	0	ENSMUSG00000089289	0	0	131	ENSMUSG00000089289	0	0	0	0		0	0	0	0		0	0	6	29234433	29234564	0	ENSMUSG00000089289	0	0	131	ENSMUSG00000089289	0	0	0
Gm26140	9.39209	0	8.11301		1	1	0	1	1	6.48659e-11	57.1375	6.92913e-06	3.21638e-06	8.04094e-07	1	-1	-2.38228e-22	1	1	0	ENSMUSG00000096441	0	0	110	ENSMUSG00000096441	0	0	0	0		0	0	0	0		0	0	12	23199779	23199889	0	ENSMUSG00000096441	0	0	110	ENSMUSG00000096441	0	0	0
Gm26253	10.0304	0	5.81386		1	1	0	1	1	1.20952e-05	40.6662	4.89605e-06	0.599738	0.0165447	1	-1	-2.38228e-22	1	1	0	ENSMUSG00000084442	0	0	103	ENSMUSG00000084442	0	0	0	0		0	0	0	0		0	0	11	20194632	20194735	0	ENSMUSG00000084442	0	0	103	ENSMUSG00000084442	0	0	0
Gm26278	7.82675	0	4.83318		1	1	0	1	1	2.9254e-05	34.6904	4.15845e-06	1	0.026899	1	-1	-2.38228e-22	1	1	0	ENSMUSG00000087723	0	0	132	ENSMUSG00000087723	0	0	0	0		0	0	0	0		0	0	10	101544176	101544308	0	ENSMUSG00000087723	0	0	132	ENSMUSG00000087723	0	0	0
Gm26379_1	7.48645	0	4.62304		1	1	0	1	1	5.4624e-05	33.2183	3.97675e-06	1	0.0391272	1	-1	-2.38228e-22	1	1	0	ENSMUSG00000099334	0	0	138	ENSMUSG00000099334	0	0	0	0		0	0	0	0		0	0	4	74635213	74635351	0	ENSMUSG00000099334	0	0	138	ENSMUSG00000099334	0	0	0
Gm26825	509.483	167.42	430.89	2.38883	0.00114174	1.44229	0.000153344	1	0.345204	0.849958	-1.02399	-8.12401e-06	1	1	1.03275e-07	1.79818	0.000276731	0.00512091	9.66209e-05	292.099	ENSMUSG00000097554	1	1	2026	ENSMUSG00000097554	84	1472	77	1427	0.0539594	0	0	7	45	0.0305707	2	108.595	5	5781529	5783636	356.261	ENSMUSG00000097554	1	1	2026	ENSMUSG00000097554	86	1266	79
Gm27868	10.1287	0	5.87086		1	1	0	1	1	5.60256e-05	40.9599	4.9323e-06	1	0.0391272	0.0422277	10.7405	1.20228e-06	1	1	0	ENSMUSG00000098536	0	0	102	ENSMUSG00000098536	0	0	0	0		0	0	0	0		0	0	6	52162009	52162111	0	ENSMUSG00000098536	0	0	102	ENSMUSG00000098536	0	0	0
Gm29143	25.6998	0	11.0984		1	1	0	1	1	9.34618e-07	76.4765	9.31617e-06	0.0463431	0.00277072	1	-1	-2.38228e-22	1	1	0	ENSMUSG00000102126	0	0	201	ENSMUSG00000102126	0	0	0	0		0	0	0	0		0	0	9	102556107	102556308	0	ENSMUSG00000102126	0	0	201	ENSMUSG00000102126	0	0	0
Gm4070	77.5058	17.84	54.5994	16.8331	1.18797e-19	12.8028	4.68062e-05	5.89057e-15	3.6816e-16	0.00309501	2.71989	6.82055e-06	1	0.559483	1.18797e-19	12.291	4.47766e-05	5.89057e-15	4.20755e-16	3.30874	ENSMUSG00000078606	4	1	9275	ENSMUSG00000078606	6	83	6	74	0.0810811	1	5	0	9	0.108434	9	1.23011	7	105895138	105953967	4.0793	ENSMUSG00000078606	4	0	9275	ENSMUSG00000078606	2	65	2
Gm43302	49.705	4.3868	19.1713	7.78059	1.38416e-06	7.39794	2.06697e-05	0.0686335	0.000935278	0.59154	1.40851	1.31977e-06	1	1	6.05083e-05	5.3096	1.39229e-05	1	0.0265514	0.962205	ENSMUSG00000079362	1	0	4310	ENSMUSG00000079362	0	17	0	10	0	0	2	0	7	0.411765	11	0.357724	5	105214906	105293695	1.62065	ENSMUSG00000079362	1	0	4310	ENSMUSG00000079362	102	136	0
Gm44453	16.3989	0	7.48575		1	1	0	1	1	3.09363e-05	51.9277	6.28608e-06	1	0.026899	0.047663	10.386	1.15852e-06	1	1	0	ENSMUSG00000106368	0	0	126	ENSMUSG00000106368	0	0	0	0		0	0	0	0		0	0	9	32067170	32067296	0	ENSMUSG00000106368	0	0	126	ENSMUSG00000106368	0	0	0
Gm44594	7.61521	0	5.13535		0.889374	-3.32814	-2.87365e-07	1	1	2.81967e-05	10.971	4.09607e-06	1	0.026899	0.889374	-3.32814	-2.87365e-07	1	1	0	ENSMUSG00000109004	0	0	407	ENSMUSG00000109004	0	0	0	0		0	0	0	0		0	0	7	108307893	108308300	0	ENSMUSG00000109004	0	0	407	ENSMUSG00000109004	0	0	0
Gm4759	90.8296	21.4451	50.1388	3.05537	1.35603e-11	3.04047	5.56413e-05	6.72385e-07	1.61624e-08	0.797629	1.05873	1.60143e-06	1	1	2.56396e-05	2.01654	2.77198e-05	1	0.0125875	28.7454	ENSMUSG00000053541	0	0	6622	ENSMUSG00000053541	457	459	0	0		0	0	457	459	1	0	10.6868	7	106417847	106424469	16.2618	ENSMUSG00000053541	0	0	6622	ENSMUSG00000053541	183	185	0
Gm4841	100.523	29.8623	69.7604	50.9812	2.44673e-44	46.5866	7.6539e-05	1.21321e-39	4.04405e-40	0.0104673	3.18526	3.66901e-06	1	1	1.7435e-31	27.8121	4.5017e-05	8.64515e-27	2.16129e-27	1.75353	ENSMUSG00000068606	1	1	2838	ENSMUSG00000068606	12	12	12	12	1	0	0	0	0	0	2	0.651919	18	60268300	60273267	3.07656	ENSMUSG00000068606	1	1	2838	ENSMUSG00000068606	15	15	15
Gm4951	43.2637	9.96845	26.136	80.0538	1.92318e-20	49.9129	2.40259e-05	9.53607e-16	7.33544e-17	0.00926919	5.608	2.26343e-06	1	0.991356	1.68616e-19	44.0405	2.11413e-05	8.3608e-15	5.2255e-16	0.783952	ENSMUSG00000073555	1	1	2645	ENSMUSG00000073555	11	11	5	5	1	0	0	6	6	0.545455	3	0.291454	18	60212079	60247820	0.22007	ENSMUSG00000073555	1	1	2645	ENSMUSG00000073555	14	16	1
Gm6210	17.6921	6.36213	11.7668	4.05447	0.0822037	1.84265	3.71509e-06	1	1	0.00793885	2.13976	5.02499e-06	1	0.915373	7.04649e-05	2.96508	8.66365e-06	1	0.0298633	2.56258	ENSMUSG00000107951	0	0	1942	ENSMUSG00000107951	2	12	0	0		0	0	2	12	1	0	0.952702	6	75296117	75298059	5.69496	ENSMUSG00000107951	0	0	1942	ENSMUSG00000107951	3	19	0
Gm8995	208.026	84.1623	146.522	5.66486	4.21286e-29	4.94375	0.000138432	2.08894e-24	2.98421e-25	0.000285066	1.75369	2.64559e-05	1	0.119788	3.39819e-24	4.21324	0.00011279	1.68499e-19	2.80832e-20	30.6862	ENSMUSG00000063286	0	0	7433	ENSMUSG00000063286	509	550	0	0		0	0	509	550	1	0	11.4084	7	106504238	106511671	34.1436	ENSMUSG00000063286	0	0	7433	ENSMUSG00000063286	400	436	0
Gm9409	10.5702	1.21127	-5.28834		0.342293	-1.58415	-2.22075e-06	1	1	2.2761e-05	-48.7918	-5.899e-06	1	0.0235125	0.115479	-2.04089	-3.07154e-06	1	1	2.62475	ENSMUSG00000105327	0	0	316	ENSMUSG00000105327	0	2	0	0		0	0	0	2	1	0	0.975816	3	136948604	136948920	1.84204	ENSMUSG00000105327	0	0	316	ENSMUSG00000105327	0	1	0
Gstm1	460.783	101.893	237.255	2.18516	0.327579	1.12962	2.89686e-05	1	1	0.0551539	1.26542	5.93165e-05	1	1	0.00010102	1.60193	0.000134522	1	0.0407241	257.047	ENSMUSG00000058135	4	2	1473	ENSMUSG00000058135	893	982	825	913	0.903614	209	267	68	69	0.0702648	15	95.5637	3	108012254	108017973	182.173	ENSMUSG00000058135	4	1	1473	ENSMUSG00000058135	441	491	411
Gvin1	41.4781	9.57613	26.8395	8.03798	5.46973e-19	7.90652	3.01547e-05	2.71216e-14	1.59539e-15	0.117356	1.66223	2.89136e-06	1	1	7.76372e-07	3.6338	1.14995e-05	0.0384964	0.000583279	5.34219	ENSMUSG00000045868	2	0	9005	ENSMUSG00000045868	8	129	0	116	0	0	3	8	13	0.100775	5	1.98609	7	106156555	106215326	2.97345	ENSMUSG00000045868	2	0	9005	ENSMUSG00000045868	1	50	0
H2-Aa	264.026	50.3926	146.709	9.63576	1.04173e-11	4.09217	5.89207e-05	5.16541e-07	1.29135e-08	8.51547e-05	2.32319	2.52132e-05	1	0.0548363	2.08419e-22	6.90106	0.000112444	1.03345e-17	1.29181e-18	20.138	ENSMUSG00000036594	4	3	1874	ENSMUSG00000036594	112	112	91	91	1	26	26	21	21	0.1875	11	7.48681	17	34282743	34287827	10.2502	ENSMUSG00000036594	4	2	1874	ENSMUSG00000036594	39	39	33
H2-Ab1	486.429	82.0257	285.461	12.1132	1.7058e-12	4.67916	0.00010601	8.45823e-08	2.28601e-09	0.000218881	2.29692	3.73689e-05	1	0.0995708	8.40092e-24	8.70174	0.000221914	4.1656e-19	5.95085e-20	30.9069	ENSMUSG00000073421	3	2	1637	ENSMUSG00000073421	137	137	122	122	1	22	22	15	15	0.109489	10	11.4904	17	34263208	34269418	12.8009	ENSMUSG00000073421	3	1	1637	ENSMUSG00000073421	45	45	36
H2-D1	1241.69	376.873	844.576	3.95331	1.80049e-13	2.71154	0.000542117	8.92771e-09	2.78991e-10	3.16226e-05	1.76895	0.000243561	1	0.026899	9.56971e-16	2.95076	0.00061789	4.74514e-11	2.79126e-12	330.932	ENSMUSG00000073411	4	2	2579	ENSMUSG00000073411	2332	2389	2018	2058	0.980564	283	286	314	331	0.138552	13	123.032	17	35262729	35267499	280.096	ENSMUSG00000073411	4	2	2579	ENSMUSG00000073411	1332	1360	1218
H2-DMb1	36.0416	11.5534	23.518	3.72133	0.00135381	2.03636	1.00969e-05	1	0.388028	0.0420278	1.54408	5.30073e-06	1	1	1.22946e-07	2.74091	1.69611e-05	0.0060963	0.000112894	13.1255	ENSMUSG00000079547	2	1	1485	ENSMUSG00000079547	49	56	40	47	0.851064	5	7	9	9	0.160714	8	4.87974	17	34153071	34160230	7.05558	ENSMUSG00000079547	2	1	1485	ENSMUSG00000079547	34	37	18
H2-Eb1	30.3249	3.82234	16.2676	5.77841	2.1618e-10	5.63863	1.81213e-05	1.07193e-05	2.18761e-07	0.177998	1.60045	2.34573e-06	1	1	0.0916988	1.76978	3.00722e-06	1	1	0.350262	ENSMUSG00000060586	1	1	1184	ENSMUSG00000060586	3	3	1	1	1	0	0	2	2	0.666667	6	0.130219	17	34305876	34316199	2.45813	ENSMUSG00000060586	1	1	1184	ENSMUSG00000060586	9	9	5
H2-K1	1608.04	547.588	1141.16	4.43805	1.80726e-08	2.03822	0.000387084	0.00089613	1.46907e-05	1.82903e-08	2.03168	0.000384644	0.000906927	0.00010077	1.6594e-21	3.26243	0.000843509	8.22814e-17	8.5745e-18	388.314	ENSMUSG00000061232	9	5	2608	ENSMUSG00000061232	2629	2709	2429	2442	0.994676	597	601	200	267	0.0985604	25	144.365	17	33996016	34000333	410.227	ENSMUSG00000061232	9	3	2608	ENSMUSG00000061232	1919	1969	1827
H2-M3	87.9925	36.3178	61.7698	3.00438	8.27873e-12	2.26911	4.37138e-05	4.10501e-07	1.05257e-08	5.58823e-06	1.73045	2.51601e-05	0.277092	0.0106574	1.75985e-12	2.23014	4.23714e-05	8.72622e-08	3.49049e-09	30.8581	ENSMUSG00000016206	1	1	1438	ENSMUSG00000016206	122	122	107	107	1	33	33	15	15	0.122951	8	11.4723	17	37270219	37274484	30.3591	ENSMUSG00000016206	1	1	1438	ENSMUSG00000016206	86	86	75
H2-Q4	48.5697	29.7538	37.2835	2.91007	6.23724e-09	2.30943	2.85855e-05	0.000309274	5.62316e-06	2.4377e-07	2.05709	2.30769e-05	0.0120873	0.00100728	1.73346e-08	2.16921	2.55246e-05	0.000859536	1.99892e-05	19.6492	ENSMUSG00000035929	2	2	2596	ENSMUSG00000035929	671	716	95	123	0.772358	10	11	576	593	0.828212	8	7.30509	17	35379616	35385290	20.4044	ENSMUSG00000035929	2	1	2596	ENSMUSG00000035929	211	227	79
H2-Q6	130.104	56.2922	83.6459	3.74673	3.71412e-20	3.2678	7.69732e-05	1.84164e-15	1.31546e-16	0.000616653	1.60654	2.05869e-05	1	0.213823	1.13951e-15	2.77206	6.0147e-05	5.65024e-11	3.13902e-12	29.2386	ENSMUSG00000073409	2	1	2085	ENSMUSG00000073409	184	417	142	147	0.965986	6	6	42	270	0.647482	8	10.8702	17	35424849	35430055	30.9887	ENSMUSG00000073409	2	1	2085	ENSMUSG00000073409	129	263	104
H2-Q7	101.035	45.6738	71.1708	4.36138	5.14546e-14	3.88527	6.83613e-05	2.55138e-09	9.11206e-11	7.38075e-05	2.10092	2.60843e-05	1	0.0494713	5.81967e-11	3.22779	5.27834e-05	2.88568e-06	8.9788e-08	25.573	ENSMUSG00000060550	6	4	4265	ENSMUSG00000060550	146	263	146	263	0.555133	12	13	0	0	0	15	9.5074	17	35439154	35443773	23.8839	ENSMUSG00000060550	6	4	4265	ENSMUSG00000060550	110	175	110
H2-T-ps	22.1934	4.7212	14.9004	5.74129	0.00150089	2.80365	6.52657e-06	1	0.420461	0.143086	1.67695	2.44958e-06	1	1	4.65987e-08	4.1686	1.14657e-05	0.00231059	4.7155e-05	5.0527	ENSMUSG00000073405	1	1	1067	ENSMUSG00000073405	11	13	11	13	0.846154	7	8	0	0	0	7	1.87847	17	36109233	36111658	1.09107	ENSMUSG00000073405	1	1	1067	ENSMUSG00000073405	2	2	2
Hist1h3c	15.6009	4.93392	7.62821	6.70718	0.0194088	3.03833	3.28625e-06	1	1	0.000178528	4.54155	5.70978e-06	1	0.0867872	9.66587e-05	4.63205	5.85569e-06	1	0.0396101	0	ENSMUSG00000069310	1	0	489	ENSMUSG00000069310	0	0	0	0		0	0	0	0		1	0	13	23745012	23745501	0	ENSMUSG00000069310	1	0	489	ENSMUSG00000069310	0	0	0
Hnrnpdl	44.3112	14.0969	-25.9754	-1.37641	0.00123448	-1.36206	-2.81117e-05	1	0.364355	3.55886e-07	-1.5982	-3.9584e-05	0.0176466	0.00135743	9.02515e-06	-1.49225	-3.48859e-05	0.447512	0.00508536	86.2474	ENSMUSG00000029328	7	7	4818	ENSMUSG00000029328	1135	1153	984	1002	0.982036	250	258	151	151	0.130963	20	32.0646	5	100033576	100039664	90.2486	ENSMUSG00000029328	7	6	4818	ENSMUSG00000029328	813	820	740
Hnrnph1	71.9331	19.2408	20.6492	1.1283	0.665851	-1.03415	-6.20041e-06	1	1	4.05331e-05	-1.36513	-5.02235e-05	1	0.0324166	0.00376675	-1.24317	-3.67297e-05	1	0.596722	163.201	ENSMUSG00000007850	18	7	5842	ENSMUSG00000007850	2226	2439	2086	2299	0.907351	701	701	140	140	0.0574006	45	60.674	11	50376989	50386528	140.091	ENSMUSG00000007850	18	4	5842	ENSMUSG00000007850	1337	1476	1267
Hsp90b1	544.243	128.982	374.087	2.12437	1.57331e-13	1.46208	0.00017106	7.80125e-09	2.51653e-10	0.847159	1.01062	3.93262e-06	1	1	9.00488e-21	1.58265	0.000215695	4.46507e-16	3.72089e-17	321.524	ENSMUSG00000020048	5	2	4032	ENSMUSG00000020048	2604	3280	2511	3126	0.803263	1486	1525	93	154	0.0469512	26	119.535	10	86690208	86705509	303.169	ENSMUSG00000020048	5	4	4032	ENSMUSG00000020048	1670	2162	1632
Hspa5	260.665	64.1695	176.214	2.00524	0.00286877	1.28096	5.47643e-05	1	0.643409	0.577934	-1.04927	-9.15311e-06	1	1	3.79698e-07	1.4962	9.67203e-05	0.0188273	0.000313789	163.374	ENSMUSG00000026864	6	5	4229	ENSMUSG00000026864	1792	1794	1666	1666	1	471	471	126	128	0.0713489	20	60.7383	2	34771969	34777547	171.088	ENSMUSG00000026864	6	5	4229	ENSMUSG00000026864	1303	1303	1243
Ifi202b	20.0479	6.95543	11.7297	5.03088	2.56486e-06	4.1454	1.05581e-05	0.127179	0.0016734	0.173203	1.68107	2.28615e-06	1	1	7.83513e-06	3.64075	8.86419e-06	0.388505	0.00456992	2.44379	ENSMUSG00000026535	1	1	1697	ENSMUSG00000026535	30	31	10	10	1	2	2	20	21	0.677419	7	0.908538	1	173962567	173982744	2.40106	ENSMUSG00000026535	1	1	1697	ENSMUSG00000026535	26	29	7
Ifi30	50.713	9.52674	29.3862	4.23707	0.000116283	2.36187	1.38758e-05	1	0.0519451	0.10014	1.46143	4.70138e-06	1	1	2.07988e-08	3.10936	2.14917e-05	0.00103131	2.2918e-05	8.46348	ENSMUSG00000031838	1	1	980	ENSMUSG00000031838	20	20	20	20	1	8	8	0	0	0	8	3.14651	8	70762773	70766663	4.75172	ENSMUSG00000031838	1	1	980	ENSMUSG00000031838	14	14	8
Ifi44	38.7058	4.69754	18.1266	9.67106	7.98111e-11	9.19111	2.00723e-05	3.95743e-06	8.60311e-08	0.0474782	2.29731	3.17905e-06	1	1	0.0317858	2.47624	3.61753e-06	1	1	2.63888	ENSMUSG00000028037	4	2	6129	ENSMUSG00000028037	41	41	39	39	1	4	4	2	2	0.0487805	15	0.98107	3	151730921	151749960	2.84917	ENSMUSG00000028037	4	2	6129	ENSMUSG00000028037	38	38	30
Ifi47	112.36	31.4822	79.6622	7.26165	3.99814e-15	7.12965	8.76326e-05	1.98248e-10	8.26033e-12	0.498907	1.21358	3.05347e-06	1	1	1.05594e-08	4.23015	4.61799e-05	0.00052359	1.30898e-05	21.6327	ENSMUSG00000078920	5	1	2473	ENSMUSG00000078920	24	149	24	129	0.186047	19	19	0	20	0.134228	13	8.04249	11	49076586	49096974	7.76741	ENSMUSG00000078920	5	1	2473	ENSMUSG00000078920	7	40	7
Ifit1	16.4836	3.07438	8.11461	4.94371	3.96697e-06	4.77771	9.11914e-06	0.196702	0.00255458	0.170111	1.74196	1.79103e-06	1	1	0.253816	1.73365	1.77097e-06	1	1	2.81054	ENSMUSG00000034459	1	1	2656	ENSMUSG00000034459	18	18	18	18	1	0	0	0	0	0	2	1.04489	19	34640870	34650009	2.6299	ENSMUSG00000034459	1	1	2656	ENSMUSG00000034459	18	18	12
Ifitm1	113.026	26.0267	61.6694	1.69654	3.58349e-05	1.73152	7.22575e-05	1	0.0181314	0.345998	-1.14305	-1.23618e-05	1	1	0.232457	1.17723	1.75066e-05	1	1	100.835	ENSMUSG00000025491	3	2	1094	ENSMUSG00000025491	281	284	263	266	0.988722	33	33	18	18	0.0633803	5	37.4878	7	140967220	140969825	99.4972	ENSMUSG00000025491	3	1	1094	ENSMUSG00000025491	197	198	186
Ifitm3	1135.18	295.039	642.722	3.66874	6.72684e-22	3.68006	0.000719052	3.33551e-17	3.33551e-18	0.237101	1.1811	4.85874e-05	1	1	4.32302e-08	2.11993	0.000300474	0.00214357	4.65994e-05	236.715	ENSMUSG00000025492	1	1	678	ENSMUSG00000025492	378	388	377	387	0.97416	53	53	1	1	0.00257732	2	88.0048	7	141009585	141010770	243.823	ENSMUSG00000025492	1	1	678	ENSMUSG00000025492	277	286	275
Ighv1-58	286.674	0	-95.9805		3.19662e-05	43.561	9.78044e-05	1	0.0163407	0.122042	-18.6175	-2.17455e-06	1	1	0.122042	-18.6175	-2.17455e-06	1	1	0	ENSMUSG00000095889	1	0	351	ENSMUSG00000095889	0	0	0	0		0	0	0	0		2	0	12	115312165	115312599	0	ENSMUSG00000095889	1	0	351	ENSMUSG00000095889	0	0	0
Ighv2-9-1	8.39943	1.7564	-5.8764		0.00921811	6.47974	2.4638e-06	1	1	1.34253e-05	11.4639	4.70475e-06	0.665694	0.0175183	0.892269	-3.64267	-3.26188e-07	1	1	0	ENSMUSG00000095565	1	0	369	ENSMUSG00000095565	0	0	0	0		0	0	0	0		2	0	12	113769849	113770302	0	ENSMUSG00000095565	1	0	369	ENSMUSG00000095565	0	0	0
Ighv5-2	13.7927	0	5.03727		9.25199e-05	44.3448	5.3501e-06	1	0.0440859	1	1	0	1	1	0.666667	3.7678	3.41633e-07	1	1	0	ENSMUSG00000076633	2	0	353	ENSMUSG00000076633	0	0	0	0		0	0	0	0		3	0	12	113578503	113578990	0	ENSMUSG00000076633	2	0	353	ENSMUSG00000076633	0	0	0
Igkv16-104	68.3287	4.92734	-28.695	-64.7255	0.00832395	4.48947	8.49471e-06	1	1	1.79533e-05	10.1464	2.22658e-05	0.890213	0.0202321	0.116614	-4.83967	-1.93138e-06	1	1	0	ENSMUSG00000076522	1	0	378	ENSMUSG00000076522	0	0	0	0		0	0	0	0		2	0	6	68425574	68426072	0	ENSMUSG00000076522	1	0	378	ENSMUSG00000076522	0	0	0
Igkv3-7	8.6334	0	5.93103		0.666667	4.75742	4.63784e-07	1	1	4.68886e-08	42.0391	5.06551e-06	0.00232497	0.000232497	0.222239	6.30161	6.54385e-07	1	1	0	ENSMUSG00000076598	2	0	359	ENSMUSG00000076598	0	0	0	0		0	0	0	0		3	0	6	70607436	70608036	0	ENSMUSG00000076598	2	0	359	ENSMUSG00000076598	0	0	0
Igkv4-55	29.9752	0	9.99174		2.46036e-05	85.8103	1.04682e-05	1	0.0128418	0.00773768	20.8448	2.44947e-06	1	0.902759	1	-1	-2.38228e-22	1	1	0	ENSMUSG00000096833	1	0	379	ENSMUSG00000096833	0	0	0	0		0	0	0	0		2	0	6	69607274	69607828	0	ENSMUSG00000096833	1	0	379	ENSMUSG00000096833	0	0	0
Igll1	26.1641	9.77518	16.6532	7.73063	1.76797e-05	-5.9949	-1.44801e-05	0.876646	0.00963348	0.8739	-1.06776	-1.1029e-06	1	1	0.000508794	-3.43193	-1.23152e-05	1	0.135637	26.4464	ENSMUSG00000075370	3	2	2164	ENSMUSG00000075370	143	143	138	138	1	12	12	5	5	0.034965	5	9.83211	16	16860670	16863985	6.99363	ENSMUSG00000075370	3	1	2164	ENSMUSG00000075370	31	31	26
Igtp	61.1652	7.29399	35.5507	14.6739	4.89161e-16	13.7628	3.84785e-05	2.4255e-11	1.21275e-12	0.169849	1.79471	2.39597e-06	1	1	4.42564e-11	8.74198	2.33412e-05	2.19445e-06	7.07888e-08	4.51218	ENSMUSG00000078853	3	1	2022	ENSMUSG00000078853	8	23	8	22	0.363636	4	4	0	1	0.0434783	9	1.67752	11	58199555	58207591	1.72726	ENSMUSG00000078853	3	0	2022	ENSMUSG00000078853	4	6	4
Iigp1	178.659	43.0606	111.028	63.6885	3.07249e-48	58.7657	0.000121195	1.52349e-43	7.61746e-44	0.001666	3.38542	5.00474e-06	1	0.371988	4.20262e-33	31.7937	6.46068e-05	2.08387e-28	6.94622e-29	3.32194	ENSMUSG00000054072	2	0	3121	ENSMUSG00000054072	38	38	25	25	1	0	0	13	13	0.342105	3	1.23501	18	60376028	60392627	1.11904	ENSMUSG00000054072	2	0	3121	ENSMUSG00000054072	24	24	6
Il17ra	60.5462	13.3477	35.6035	1.32124	0.0941768	-1.15165	-1.88849e-05	1	1	0.0879373	-1.14498	-1.81601e-05	1	1	2.11828e-05	-1.41871	-4.23277e-05	1	0.0110563	119.166	ENSMUSG00000002897	3	2	8662	ENSMUSG00000002897	2918	2921	2487	2489	0.999196	38	38	431	432	0.147895	17	44.3029	6	120463246	120487559	122.304	ENSMUSG00000002897	3	2	8662	ENSMUSG00000002897	2061	2063	1818
Il18bp	17.388	2.92278	11.3506	4.83931	2.25032e-08	4.73931	1.27562e-05	0.00111582	1.79971e-05	0.745459	1.22453	7.6597e-07	1	1	0.00491446	2.36467	4.6554e-06	1	0.694255	3.15213	ENSMUSG00000070427	4	2	3026	ENSMUSG00000070427	25	25	23	23	1	3	3	2	2	0.08	14	1.17188	7	102014884	102018690	1.53889	ENSMUSG00000070427	4	1	3026	ENSMUSG00000070427	13	13	8
Il7r	16.9029	4.71934	-8.92648	-3.26376	0.00920378	-2.28001	-6.7685e-06	1	1	0.849925	-1.08853	-9.80503e-07	1	1	7.69632e-05	-3.55924	-8.66903e-06	1	0.0323408	9.43699	ENSMUSG00000003882	1	1	3208	ENSMUSG00000003882	144	144	73	73	1	6	6	71	71	0.493056	8	3.50844	15	9506160	9529876	4.71765	ENSMUSG00000003882	1	1	3208	ENSMUSG00000003882	64	64	26
Irf1	22.3999	7.68415	15.0555	2.66088	6.8117e-07	2.65825	1.69188e-05	0.0337758	0.000482512	0.698131	1.11218	1.14451e-06	1	1	0.00642357	1.72598	7.407e-06	1	0.82946	9.59592	ENSMUSG00000018899	10	2	3976	ENSMUSG00000018899	147	148	92	92	1	4	4	55	56	0.378378	24	3.56752	11	53770013	53778374	9.07678	ENSMUSG00000018899	10	3	3976	ENSMUSG00000018899	108	111	62
Irgm1	28.7802	7.11249	16.2308	3.79617	3.31378e-09	3.76137	1.81746e-05	0.000164314	3.10026e-06	0.342125	1.3232	2.1272e-06	1	1	1.22385e-05	2.71359	1.12784e-05	0.606844	0.00674271	6.92374	ENSMUSG00000046879	3	3	5810	ENSMUSG00000046879	130	130	97	97	1	4	4	33	33	0.253846	7	2.57407	11	48861967	48871683	6.21158	ENSMUSG00000046879	3	2	5810	ENSMUSG00000046879	73	73	62
Irgm2	163.853	69.9985	120.078	11.2872	8.22228e-58	11.1586	0.000133198	4.07702e-53	4.07702e-53	0.000439659	1.96745	1.26851e-05	1	0.161485	1.87686e-35	6.85589	7.67821e-05	9.30643e-31	4.65322e-31	11.2388	ENSMUSG00000069874	3	0	3690	ENSMUSG00000069874	122	194	93	100	0.93	0	0	29	94	0.484536	7	4.17829	11	58199617	58222782	11.9887	ENSMUSG00000069874	3	0	3690	ENSMUSG00000069874	92	141	73
Isg20	34.9221	7.71147	23.3313	4.14192	2.86372e-11	4.09046	2.58768e-05	1.41997e-06	3.22721e-08	0.541359	1.20509	1.71727e-06	1	1	4.69827e-07	2.95126	1.63382e-05	0.0232964	0.000369784	7.35777	ENSMUSG00000039236	6	1	1860	ENSMUSG00000039236	34	34	33	33	1	11	11	1	1	0.0294118	14	2.73543	7	78913423	78920396	5.63308	ENSMUSG00000039236	6	1	1860	ENSMUSG00000039236	21	21	18
Lamp1	153.203	36.4162	83.7272	1.85968	0.00202923	1.31206	3.38535e-05	1	0.527272	0.0713211	1.16963	1.84015e-05	1	1	0.000128575	1.38052	4.12804e-05	1	0.0490415	91.4688	ENSMUSG00000031447	2	1	2675	ENSMUSG00000031447	284	653	227	590	0.384746	103	104	57	63	0.0964778	11	34.0058	8	13159160	13175338	102.491	ENSMUSG00000031447	2	1	2675	ENSMUSG00000031447	185	503	162
Lgals3bp	150.322	32.3056	84.5463	2.55915	1.49095e-11	2.54638	9.37847e-05	7.39286e-07	1.71927e-08	0.490897	1.11057	6.70598e-06	1	1	9.2615e-05	1.72883	4.4202e-05	1	0.0382693	62.0536	ENSMUSG00000033880	5	1	2847	ENSMUSG00000033880	529	529	426	426	1	17	17	103	103	0.194707	15	23.07	11	118392750	118402092	60.5189	ENSMUSG00000033880	5	1	2847	ENSMUSG00000033880	334	334	296
Lgals9	509.83	103.911	294.118	2.92157	3.25692e-14	2.89163	0.000322445	1.61494e-09	6.21132e-11	0.667755	1.06433	1.0965e-05	1	1	2.07746e-08	2.19964	0.000204488	0.00103011	2.2918e-05	164.565	ENSMUSG00000001123	4	4	2137	ENSMUSG00000001123	1123	1124	848	848	1	361	361	275	276	0.245552	18	61.181	11	78962973	78984946	138.099	ENSMUSG00000001123	4	3	2137	ENSMUSG00000001123	676	676	507
Ly6a	152.651	29.9837	82.5744	12.7088	9.07705e-20	12.2297	8.97379e-05	4.50086e-15	3.00057e-16	0.000132378	3.12054	1.69454e-05	1	0.07058	4.74278e-15	8.68525	6.14138e-05	2.35171e-10	1.23774e-11	6.88316	ENSMUSG00000075602	6	1	1205	ENSMUSG00000075602	24	26	18	20	0.9	5	6	6	6	0.230769	14	2.55899	15	74994876	74998031	13.0426	ENSMUSG00000075602	6	2	1205	ENSMUSG00000075602	27	30	24
Ly6c1	14.4591	2.68612	8.33125	6.62514	0.310477	1.72702	1.28516e-06	1	1	2.01917e-05	4.82948	6.76941e-06	1	0.022249	0.00290776	3.41585	4.27051e-06	1	0.497177	0.247293	ENSMUSG00000079018	7	0	1677	ENSMUSG00000079018	1	1	1	1	1	0	0	0	0	0	19	0.0919374	15	75044017	75048830	0.694198	ENSMUSG00000079018	7	0	1677	ENSMUSG00000079018	6	7	2
Ly6e	392.548	139.446	264.733	2.39162	5.55674e-14	1.88515	0.000187533	2.75531e-09	9.50107e-11	0.000995464	1.32308	6.84495e-05	1	0.278871	4.29411e-12	1.77823	0.00016488	2.12924e-07	7.88606e-09	197.001	ENSMUSG00000022587	15	4	3004	ENSMUSG00000022587	1447	1452	1422	1427	0.996496	111	111	25	25	0.0172176	36	73.2401	15	74955050	74959905	174.587	ENSMUSG00000022587	15	2	3004	ENSMUSG00000022587	913	917	897
Ly86	66.8872	22.881	45.601	2.83141	0.00426228	1.60034	1.66961e-05	1	0.812952	0.000283553	1.76297	2.12191e-05	1	0.119788	1.51834e-06	2.1	3.05923e-05	0.0752868	0.00103133	26.2054	ENSMUSG00000021423	1	1	997	ENSMUSG00000021423	171	172	63	63	1	20	20	108	109	0.633721	5	9.7425	13	37345344	37419036	23.9373	ENSMUSG00000021423	1	1	997	ENSMUSG00000021423	129	135	41
Malat1	2578.98	634.106	-1510.66	-2.18426	0.000719449	-1.58028	-0.00113071	1	0.234697	5.97567e-10	-2.36383	-0.00177662	2.96304e-05	4.23291e-06	4.35207e-14	-2.90347	-0.00201873	2.15798e-09	9.80898e-11	2070.61	ENSMUSG00000092341	4	4	1834	ENSMUSG00000092341	12637	23386	2694	9157	0.294201	33	166	9943	14229	0.608441	8	769.802	19	5795689	5802672	1815.13	ENSMUSG00000092341	4	4	1834	ENSMUSG00000092341	7460	14655	1675
Mcpt8	148.346	48.5238	111.462	3.25991	2.26807e-05	1.9457	5.20625e-05	1	0.0120927	0.000957785	1.67855	3.73552e-05	1	0.274519	3.33377e-09	2.44801	7.97158e-05	0.000165305	4.4677e-06	45.5939	ENSMUSG00000022157	1	1	855	ENSMUSG00000022157	96	96	94	94	1	23	23	2	2	0.0208333	5	16.9507	14	56082165	56085216	42.2097	ENSMUSG00000022157	1	1	855	ENSMUSG00000022157	63	63	62
Mpeg1	151.364	30.0594	73.5294	2.52108	0.003066	1.5566	2.98848e-05	1	0.669725	0.00992332	1.45824	2.46038e-05	1	0.992243	1.90125e-05	1.84748	4.55022e-05	0.942737	0.010137	40.7535	ENSMUSG00000046805	1	1	4335	ENSMUSG00000046805	428	428	426	426	1	0	0	2	2	0.0046729	2	15.1511	19	12460778	12465284	39.7456	ENSMUSG00000046805	1	1	4335	ENSMUSG00000046805	296	296	296
mt-Co1	8426.34	2923.88	-5560.39	-1.41019	0.21419	-1.13544	-0.00255177	1	1	9.49929e-07	-1.66587	-0.00855094	0.0471023	0.00277072	2.06962e-09	-1.87573	-0.00998769	0.000102622	2.93206e-06	21248.2	ENSMUSG00000064351	1	1	1545	ENSMUSG00000064351	50623	79337	50600	79160	0.639212	0	0	23	177	0.00223099	1	7899.55	MT	5327	6872	16704.2	ENSMUSG00000064351	1	1	1545	ENSMUSG00000064351	28582	44449	28567
mt-Cytb	4527.81	953.012	-2601.11	-1.35671	0.146052	-1.1587	-0.00151604	1	1	1.54807e-05	-1.55876	-0.00396779	0.767611	0.0187222	1.53681e-08	-1.79804	-0.00491277	0.000762029	1.81436e-05	10539.6	ENSMUSG00000064370	1	1	1144	ENSMUSG00000064370	29072	29090	29056	29074	0.999381	0	0	16	16	0.000550017	1	3918.36	MT	14144	15288	9065.06	ENSMUSG00000064370	1	1	1144	ENSMUSG00000064370	17829	17830	17815
mt-Nd4	4133.87	922.878	-1978.9	-1.25326	0.513854	-1.08085	-0.000820277	1	1	0.0033352	-1.41884	-0.00323723	1	0.568302	2.31851e-05	-1.66413	-0.00437647	1	0.0116124	10319.3	ENSMUSG00000064363	1	1	1378	ENSMUSG00000064363	14226	34857	14217	34289	0.414623	0	0	9	568	0.0162951	1	3836.46	MT	10166	11544	9085.26	ENSMUSG00000064363	1	1	1378	ENSMUSG00000064363	8913	21852	8903
mt-Rnr1	123407	52375.4	-70417.2	-1.27533	0.946311	-1.00802	-0.00290572	1	1	3.00028e-06	-1.63293	-0.141562	0.148769	0.00676222	7.42395e-07	-1.68324	-0.148247	0.0368117	0.000566333	336427	ENSMUSG00000064337	0	0	955	ENSMUSG00000064337	774729	774729	0	0		0	0	774729	774729	1	0	125075	MT	69	1024	339816	ENSMUSG00000064337	0	0	955	ENSMUSG00000064337	557520	557520	0
mt-Rnr2	65796	23943.3	-33464.8	-1.16016	0.919517	1.00822	0.00222614	1	1	6.04488e-06	-1.51972	-0.0926454	0.299736	0.0111013	8.44735e-06	-1.50947	-0.091435	0.418862	0.0048145	250961	ENSMUSG00000064339	0	0	1582	ENSMUSG00000064339	957027	957345	0	0		0	0	957027	957345	1	0	93301.2	MT	1093	2675	224428	ENSMUSG00000064339	0	0	1582	ENSMUSG00000064339	609756	609955	0
mt-Tv	87.8561	21.5738	-49.5774	-3.07565	0.000856641	-2.53346	-4.93862e-05	1	0.274042	0.0789762	-1.60574	-3.07792e-05	1	1	2.47081e-06	-3.95039	-6.09378e-05	0.122515	0.00161204	72.1236	ENSMUSG00000064338	0	0	69	ENSMUSG00000064338	12	12	0	0		0	0	12	12	1	0	26.8137	MT	1024	1093	42.1801	ENSMUSG00000064338	0	0	69	ENSMUSG00000064338	5	5	0
Mt1	44.5506	19.3391	26.5831	2.09985	1.23329e-05	2.11455	3.01786e-05	0.611529	0.00702907	0.771934	1.05495	1.48794e-06	1	1	0.0102536	1.56757	1.5368e-05	1	1	23.6312	ENSMUSG00000031765	3	1	1246	ENSMUSG00000031765	71	71	71	71	1	13	13	0	0	0	6	8.78548	8	94179081	94180327	29.8984	ENSMUSG00000031765	3	1	1246	ENSMUSG00000031765	64	64	64
Mt2	127.827	35.3329	85.2174	3.02079	1.36901e-11	2.98924	9.36768e-05	6.78822e-07	1.61624e-08	1	1.00009	4.14674e-09	1	1	9.04623e-07	2.22936	5.78926e-05	0.0448557	0.000650083	53.602	ENSMUSG00000031762	2	1	588	ENSMUSG00000031762	75	77	74	76	0.973684	15	15	1	1	0.012987	5	19.9279	8	94172663	94173568	38.6077	ENSMUSG00000031762	2	1	588	ENSMUSG00000031762	39	40	38
Nampt	38.3902	21.0891	29.9679	2.14019	9.68565e-07	1.91371	2.68392e-05	0.0480263	0.000676427	0.117279	1.2433	7.14667e-06	1	1	0.000276896	1.59824	1.75727e-05	1	0.0858118	27.7264	ENSMUSG00000020572	1	1	4547	ENSMUSG00000020572	369	419	304	304	1	25	25	65	115	0.274463	11	10.308	12	32820334	32853369	29.0595	ENSMUSG00000020572	1	1	4547	ENSMUSG00000020572	272	309	227
Nars	79.6049	18.8917	41.1495	1.389	0.930263	1.01039	1.35346e-06	1	1	7.38303e-05	-1.43992	-3.98082e-05	1	0.0494713	0.445168	-1.06862	-8.36714e-06	1	1	115.022	ENSMUSG00000024587	1	1	2632	ENSMUSG00000024587	800	800	730	730	1	208	208	70	70	0.0875	15	42.7624	18	64499664	64516557	122.3	ENSMUSG00000024587	1	1	2632	ENSMUSG00000024587	612	612	553
Neat1	25.0414	11.5329	-17.1189	-1.65792	0.08973	-1.28189	-1.05775e-05	1	1	4.73485e-06	-1.91546	-2.29892e-05	0.234778	0.00939111	4.64703e-08	-2.21405	-2.63759e-05	0.00230423	4.7155e-05	32.3043	ENSMUSG00000092274	2	1	3004	ENSMUSG00000092274	569	569	234	234	1	0	0	335	335	0.588752	6	12.0099	19	5824707	5845478	40.8855	ENSMUSG00000092274	2	1	3004	ENSMUSG00000092274	424	425	211
Nkg7	163.334	53.9443	103.581	2.26272	0.00494885	1.4309	3.94768e-05	1	0.882806	0.0405373	1.29229	2.67777e-05	1	1	2.01373e-05	1.67946	6.22479e-05	0.998506	0.0106224	86.6627	ENSMUSG00000004612	3	2	914	ENSMUSG00000004612	192	192	191	191	1	62	62	1	1	0.00520833	7	32.219	7	43437072	43438249	88.5228	ENSMUSG00000004612	3	2	914	ENSMUSG00000004612	139	139	139
Nlrc5	19.0425	7.65861	15.1286	4.04015	6.51741e-08	3.62923	1.48837e-05	0.00323166	4.97178e-05	0.110789	1.59331	3.35866e-06	1	1	2.87552e-06	2.97233	1.11651e-05	0.142582	0.00185172	6.15254	ENSMUSG00000074151	9	2	8493	ENSMUSG00000074151	399	407	126	126	1	8	8	273	281	0.690418	70	2.28736	8	94434355	94527272	3.97515	ENSMUSG00000074151	9	1	8493	ENSMUSG00000074151	256	262	58
Nucb2	90.0918	10.3206	44.6445	2.62796	0.036367	1.435	1.33462e-05	1	1	0.337751	1.17961	5.51073e-06	1	1	3.79307e-05	1.92443	2.83624e-05	1	0.0175775	31.3123	ENSMUSG00000030659	4	1	2331	ENSMUSG00000030659	208	208	176	176	1	100	100	32	32	0.153846	22	11.6411	7	116504368	116540584	30.7149	ENSMUSG00000030659	4	2	2331	ENSMUSG00000030659	168	169	123
Oas3	45.2008	6.36021	21.8886	3.60977	1.3235e-06	3.54279	2.4064e-05	0.0656256	0.000911467	0.277348	1.36337	3.43875e-06	1	1	0.0339194	1.8278	7.83401e-06	1	1	10.1555	ENSMUSG00000032661	3	1	5227	ENSMUSG00000032661	139	139	128	128	1	5	5	11	11	0.0791367	20	3.77557	5	120753097	120777661	7.68393	ENSMUSG00000032661	3	1	5227	ENSMUSG00000032661	106	106	69
Oasl2	119.331	25.2793	56.734	5.59609	6.58404e-13	5.49464	6.26309e-05	3.26469e-08	9.89301e-10	0.130952	1.51202	7.13471e-06	1	1	8.56625e-05	2.63241	2.27469e-05	1	0.0356939	15.3953	ENSMUSG00000029561	7	1	3879	ENSMUSG00000029561	173	173	144	144	1	10	10	29	29	0.16763	20	5.72358	5	114896935	114912234	16.0565	ENSMUSG00000029561	7	2	3879	ENSMUSG00000029561	140	140	107
Olfr492	7.45659	0	4.38657		1	1	0	1	1	6.92556e-06	31.4439	3.75773e-06	0.343404	0.0119694	0.224419	5.50586	5.56165e-07	1	1	0	ENSMUSG00000109497	1	0	945	ENSMUSG00000109497	0	0	0	0		0	0	0	0		1	0	7	108322729	108323674	0	ENSMUSG00000109497	1	0	945	ENSMUSG00000109497	0	0	0
Parp12	17.5618	5.18955	9.44555	3.03397	2.39893e-05	3.0125	1.06485e-05	1	0.0126544	0.868526	1.07042	3.72601e-07	1	1	0.0391004	1.78805	4.16974e-06	1	1	6.64367	ENSMUSG00000038507	2	2	3995	ENSMUSG00000038507	96	96	64	64	1	10	10	32	32	0.333333	14	2.46995	6	39086409	39118349	5.53673	ENSMUSG00000038507	2	2	3995	ENSMUSG00000038507	60	60	38
Pax5	15.9696	7.8247	12.5262	15.0373	7.46804e-06	-8.3437	-8.27316e-06	0.370303	0.00457164	0.392884	1.23122	2.17344e-06	1	1	0.000265672	-3.27668	-6.53106e-06	1	0.0832749	10.3994	ENSMUSG00000014030	20	1	8853	ENSMUSG00000014030	334	364	220	222	0.990991	7	7	114	142	0.39011	21	3.86623	4	44524756	44710487	4.27375	ENSMUSG00000014030	20	1	8853	ENSMUSG00000014030	229	265	65
Pdia3	361.588	85.3473	268.748	2.05329	5.79634e-06	1.40042	0.000113803	0.287411	0.00363812	0.282461	1.08381	2.38194e-05	1	1	2.28666e-09	1.53673	0.000152545	0.000113384	3.14956e-06	251.68	ENSMUSG00000027248	4	3	3139	ENSMUSG00000027248	2044	2050	1905	1905	1	1233	1233	139	145	0.0707317	19	93.5683	2	121413774	121438687	263.134	ENSMUSG00000027248	4	1	3139	ENSMUSG00000027248	1480	1482	1419
Pf4	41.3143	22.7933	32.1334	3.41788	5.42617e-05	-2.47742	-2.20569e-05	1	0.0269057	0.773291	1.05311	1.96429e-06	1	1	0.0403011	-1.52174	-1.26809e-05	1	1	19.5564	ENSMUSG00000029373	3	1	721	ENSMUSG00000029373	34	34	34	34	1	8	8	0	0	0	7	7.27057	5	90772434	90773383	31.4859	ENSMUSG00000029373	3	1	721	ENSMUSG00000029373	39	39	39
Pim1	43.3487	21.307	31.2436	1.97093	1.39363e-08	1.99333	3.56401e-05	0.000691032	1.15172e-05	0.385701	-1.13265	-4.20198e-06	1	1	0.0266544	1.31334	1.12423e-05	1	1	28.2971	ENSMUSG00000024014	1	1	2638	ENSMUSG00000024014	200	201	179	180	0.994444	2	2	21	21	0.104478	6	10.5202	17	29490811	29496111	26.4785	ENSMUSG00000024014	1	1	2638	ENSMUSG00000024014	131	133	119
Plac8	143.674	69.9323	103.741	2.01378	1.18458e-05	1.63025	7.20304e-05	0.587375	0.00682995	0.57838	1.06685	7.64025e-06	1	1	0.000256783	1.49699	5.68006e-05	1	0.0810992	98.4677	ENSMUSG00000029322	4	4	1592	ENSMUSG00000029322	768	769	378	378	1	159	159	390	391	0.508453	11	36.6078	5	100553724	100572245	108.227	ENSMUSG00000029322	4	2	1592	ENSMUSG00000029322	515	517	296
Plbd1	62.1997	15.0988	31.9752	4.35069	0.00532287	1.97463	1.04765e-05	1	0.919632	0.00115902	2.07349	1.15392e-05	1	0.299322	4.42505e-08	3.15249	2.31378e-05	0.00219416	4.66842e-05	6.4577	ENSMUSG00000030214	4	3	2633	ENSMUSG00000030214	56	56	41	41	1	16	16	15	15	0.267857	17	2.40081	6	136612069	136661928	5.52683	ENSMUSG00000030214	4	2	2633	ENSMUSG00000030214	64	66	25
Prg2	549.21	211.406	385.281	2.64856	0.24296	1.14551	3.78304e-05	1	1	2.4318e-10	2.02998	0.000267785	1.20581e-05	2.41162e-06	2.21813e-05	1.61558	0.000160044	1	0.0114569	166.775	ENSMUSG00000027073	1	1	838	ENSMUSG00000027073	343	343	337	337	1	174	174	6	6	0.0174927	6	62.0027	2	84980460	84983632	204.911	ENSMUSG00000027073	1	1	838	ENSMUSG00000027073	306	306	295
Prss34	37.467	19.9314	29.7081	3.65366	3.47271e-09	2.92169	2.41595e-05	0.000172195	3.18879e-06	1.36462e-06	2.4028	1.7636e-05	0.0676646	0.00356129	7.513e-09	2.72871	2.17334e-05	0.000372532	9.55211e-06	6.13881	ENSMUSG00000056399	1	1	1216	ENSMUSG00000056399	18	18	18	18	1	1	1	0	0	0	5	2.28225	17	25298393	25300161	10.5311	ENSMUSG00000056399	1	1	1216	ENSMUSG00000056399	22	22	22
Psap	217.412	59.9777	125.823	2.30719	0.00059942	1.47064	5.0387e-05	1	0.203577	4.56061e-05	1.5646	6.04467e-05	1	0.0358949	8.96576e-07	1.70526	7.55063e-05	0.0444567	0.000650083	90.8313	ENSMUSG00000004207	5	0	2744	ENSMUSG00000004207	466	708	359	601	0.597338	67	67	107	107	0.15113	21	33.7688	10	60277626	60302597	81.458	ENSMUSG00000004207	5	0	2744	ENSMUSG00000004207	309	431	262
Psmb10	27.7232	5.15729	17.362	3.56804	1.09765e-08	3.52547	1.93227e-05	0.000544272	9.384e-06	1	1.029	2.21876e-07	1	1	0.000303636	2.2648	9.67711e-06	1	0.0906976	6.32403	ENSMUSG00000031897	7	0	1705	ENSMUSG00000031897	19	31	19	26	0.730769	18	18	0	5	0.16129	22	2.35112	8	105935734	105938444	10.242	ENSMUSG00000031897	7	1	1705	ENSMUSG00000031897	24	34	24
Psmb8	94.7636	38.9037	65.384	2.4172	3.02457e-11	2.00831	5.18538e-05	1.49973e-06	3.33274e-08	0.138304	1.18124	9.32058e-06	1	1	7.37906e-09	1.80246	4.12677e-05	0.00036589	9.55211e-06	36.9844	ENSMUSG00000024338	3	1	2736	ENSMUSG00000024338	91	261	91	244	0.372951	58	58	0	17	0.0651341	12	13.7499	17	34197720	34201454	41.6991	ENSMUSG00000024338	3	2	2736	ENSMUSG00000024338	78	200	78
Psmb9	40.0993	13.1559	25.2814	2.64333	4.39748e-05	2.00522	1.73313e-05	1	0.0220252	0.43413	1.16145	2.78366e-06	1	1	2.37556e-05	1.96183	1.65832e-05	1	0.0117792	15.4142	ENSMUSG00000096727	6	4	3659	ENSMUSG00000096727	160	160	136	136	1	48	48	24	24	0.15	16	5.73062	17	34181987	34187764	18.2946	ENSMUSG00000096727	6	4	3659	ENSMUSG00000096727	145	145	115
Psme1	355.145	110.471	265.943	2.0036	1.25402e-10	1.67198	0.000198227	6.21805e-06	1.32299e-07	0.82433	1.01856	5.47582e-06	1	1	1.87151e-07	1.50914	0.000150191	0.00927986	0.000165712	270.341	ENSMUSG00000022216	12	5	2209	ENSMUSG00000022216	1351	1442	1349	1440	0.936806	669	711	2	2	0.00138696	38	100.506	14	55578122	55581529	257.973	ENSMUSG00000022216	12	4	2209	ENSMUSG00000022216	910	982	907
Rab7	265.604	94.4827	180.535	1.8045	0.000469242	1.28381	7.10067e-05	1	0.168604	0.0113737	1.19258	4.81826e-05	1	1	1.47823e-05	1.34637	8.66574e-05	0.732982	0.00796719	241.676	ENSMUSG00000079477	7	1	2610	ENSMUSG00000079477	660	1750	481	1521	0.316239	295	379	179	229	0.130857	20	89.8491	6	87999105	88045270	224.582	ENSMUSG00000079477	7	0	2610	ENSMUSG00000079477	399	1150	298
Rhag	41.3252	14.8645	37.8018	4.41072	1.81802e-17	4.43009	4.27642e-05	9.01466e-13	4.74456e-14	0.871332	1.03767	4.69666e-07	1	1	3.7268e-06	2.38026	1.72082e-05	0.184794	0.00230992	11.3474	ENSMUSG00000023926	1	1	2339	ENSMUSG00000023926	111	112	64	64	1	21	21	47	48	0.428571	10	4.21866	17	40811125	40840754	11.1987	ENSMUSG00000023926	1	1	2339	ENSMUSG00000023926	84	85	45
Rn7s1	48.8884	10.5748	-20.3894	-2.53354	0.0108923	-1.95187	-1.79986e-05	1	1	1.48712e-05	-3.21952	-2.54437e-05	0.73739	0.0184347	0.0513769	-1.62465	-1.41902e-05	1	1	22.1179	ENSMUSG00000099021	0	0	300	ENSMUSG00000099021	0	16	0	0		0	0	0	16	1	0	8.22288	12	69159294	69159594	25.2237	ENSMUSG00000099021	0	0	300	ENSMUSG00000099021	0	13	0
Rn7sk	1341.52	214.594	-596.326	-2.0555	0.325038	-1.21517	-0.000227478	1	1	3.28883e-05	-2.32988	-0.000733288	1	0.0271794	1.38143e-06	-2.70336	-0.000809465	0.068498	0.000951361	1260.42	ENSMUSG00000065037	0	0	331	ENSMUSG00000065037	594	1006	0	0		0	0	594	1006	1	0	468.592	9	78175302	78175633	761.459	ENSMUSG00000065037	0	0	331	ENSMUSG00000065037	255	433	0
Rnasek	59.516	15.3457	42.4318	4.68889	0.0111237	-1.7395	-9.66047e-06	1	1	0.117738	1.29764	6.76359e-06	1	1	1.0181e-05	1.96822	2.20018e-05	0.504823	0.00567216	15.9324	ENSMUSG00000093989	3	0	885	ENSMUSG00000093989	0	35	0	34	0	0	16	0	1	0.0285714	6	5.92326	11	70238123	70239842	22.3626	ENSMUSG00000093989	3	1	885	ENSMUSG00000093989	1	34	1
Rpl13-ps6	36.3487	3.68194	18.9194	4.23592	0.889367	1.07547	5.01586e-07	1	1	4.0453e-06	3.2288	1.48136e-05	0.200586	0.00835775	0.0357863	1.82393	5.47618e-06	1	1	5.21648	ENSMUSG00000059776	0	0	636	ENSMUSG00000059776	0	8	0	0		0	0	0	8	1	0	1.93936	3	58987169	58987805	4.57614	ENSMUSG00000059776	0	0	636	ENSMUSG00000059776	0	5	0
Rpl27	32.0881	4.46347	-18.7973	-3.80474	0.0497519	1.5034	9.5996e-06	1	1	1.04124e-05	-3.26943	-1.32369e-05	0.516297	0.0159627	0.722001	1.07752	1.47824e-06	1	1	15.6698	ENSMUSG00000063316	5	2	1535	ENSMUSG00000063316	24	79	4	58	0.0689655	1	31	20	21	0.265823	11	5.82565	11	101442297	101445529	15.5476	ENSMUSG00000063316	5	3	1535	ENSMUSG00000063316	12	47	6
Rpl27-ps3	40.2715	6.662	20.7494	4.29052	0.228382	1.54908	3.94236e-06	1	1	0.806547	1.1382	9.92273e-07	1	1	0.000132008	3.24468	1.61167e-05	1	0.049945	11.35	ENSMUSG00000073640	1	0	475	ENSMUSG00000073640	0	13	0	13	0	0	0	0	0	0	1	4.21963	18	6332589	6333064	8.5781	ENSMUSG00000073640	1	0	475	ENSMUSG00000073640	0	7	0
Rpl28	72.2159	14.8288	-33.6533	-1.75487	0.242424	1.16557	1.2444e-05	1	1	1.72977e-06	-1.97289	-3.70629e-05	0.0857709	0.00428854	0.315698	-1.14594	-9.57177e-06	1	1	68.5174	ENSMUSG00000030432	5	4	1840	ENSMUSG00000030432	61	328	37	304	0.121711	3	152	24	24	0.0731707	13	25.473	7	4792873	4795066	62.3211	ENSMUSG00000030432	5	3	1840	ENSMUSG00000030432	44	210	31
Rpl36a-ps1	38.2661	12.8091	-15.156	-1.88779	0.497688	-1.14696	-4.59117e-06	1	1	2.86417e-05	-2.44105	-2.11532e-05	1	0.026899	0.000623055	-2.07659	-1.85769e-05	1	0.160907	25.8387	ENSMUSG00000060377	0	0	321	ENSMUSG00000060377	1	20	0	0		0	0	1	20	1	0	9.60616	14	98993979	98994300	30.8269	ENSMUSG00000060377	0	0	321	ENSMUSG00000060377	2	17	0
Rpl39	300.411	123.851	237.45	1.88505	0.000101395	1.32642	9.75798e-05	1	0.0469877	0.00104484	1.26395	7.89037e-05	1	0.284662	1.01292e-06	1.41154	0.000123026	0.0502254	0.000717506	262.303	ENSMUSG00000079641	3	1	1434	ENSMUSG00000079641	552	922	537	907	0.592062	211	325	15	15	0.016269	7	97.5176	X	37082519	37085402	278.053	ENSMUSG00000079641	3	2	1434	ENSMUSG00000079641	433	703	416
Rps12	111.889	32.3204	-46.3238	-1.25653	0.294792	1.10171	2.34654e-05	1	1	2.67737e-05	-1.49394	-7.62822e-05	1	0.0265515	0.0229133	-1.23916	-4.45296e-05	1	1	202.128	ENSMUSG00000061983	1	0	476	ENSMUSG00000061983	157	390	0	232	0	0	180	157	158	0.405128	6	75.146	10	23785210	23787195	191.99	ENSMUSG00000061983	1	0	476	ENSMUSG00000061983	99	257	0
Rps25	279.857	100.536	201.295	1.68856	0.00363942	1.19129	6.22435e-05	1	0.736575	0.434179	1.0474	1.54237e-05	1	1	5.75e-05	1.26208	8.52774e-05	1	0.0254566	285.103	ENSMUSG00000009927	6	5	2387	ENSMUSG00000009927	726	1668	699	1641	0.42596	482	1022	27	27	0.0161871	15	105.994	9	44407138	44410427	277.021	ENSMUSG00000009927	6	5	2387	ENSMUSG00000009927	515	1154	497
Rtp4	25.878	4.24442	10.7038	4.73464	1.2916e-05	4.55094	1.18123e-05	0.640438	0.00727771	0.488056	1.40642	1.35198e-06	1	1	0.0330532	2.32816	4.41817e-06	1	1	6.03286	ENSMUSG00000033355	5	0	2131	ENSMUSG00000033355	40	40	31	31	1	4	4	9	9	0.225	12	2.24287	16	23520290	23614222	4.09727	ENSMUSG00000033355	5	1	2131	ENSMUSG00000033355	46	72	15
S100a11	753.405	206.317	589.388	2.54431	0.0391081	1.30627	0.000131085	1	1	0.00669304	1.41625	0.000178157	1	0.839737	4.67754e-07	1.89398	0.000382624	0.0231936	0.000369784	514.533	ENSMUSG00000027907	1	1	511	ENSMUSG00000027907	484	646	473	634	0.746057	81	166	11	12	0.0185759	3	191.291	3	93520487	93526287	398.689	ENSMUSG00000027907	1	1	511	ENSMUSG00000027907	293	378	268
Samhd1	47.2923	15.5673	30.5126	2.32269	1.02545e-07	2.07974	2.78499e-05	0.00508468	7.58907e-05	0.269005	1.18458	4.76102e-06	1	1	6.70372e-05	1.72517	1.87044e-05	1	0.0286555	21.0754	ENSMUSG00000027639	10	7	9150	ENSMUSG00000027639	572	578	464	465	0.997849	150	150	108	113	0.195502	35	7.83532	2	157097532	157135265	23.0289	ENSMUSG00000027639	10	6	9150	ENSMUSG00000027639	459	461	361
Sap25	15.8739	5.69906	-9.30757	-1.8952	0.991915	-1.01752	-3.80213e-07	1	1	0.0446096	-1.47188	-7.07748e-06	1	1	7.92605e-06	-2.52069	-1.3318e-05	0.393013	0.00456992	24.1319	ENSMUSG00000079165	4	1	1392	ENSMUSG00000079165	1	83	1	81	0.0123457	0	11	0	2	0.0240964	12	8.97162	5	137641333	137642902	20.9082	ENSMUSG00000079165	4	0	1392	ENSMUSG00000079165	0	51	0
Sdf2l1	211.483	64.6158	164.434	2.92376	1.16067e-12	1.89418	8.52611e-05	5.7552e-08	1.59867e-09	0.0562757	1.19516	1.86092e-05	1	1	2.97601e-20	2.18031	0.000112544	1.47565e-15	1.13512e-16	82.3432	ENSMUSG00000022769	1	1	1108	ENSMUSG00000022769	220	220	220	220	1	4	4	0	0	0	3	30.6131	16	17130137	17132383	97.1893	ENSMUSG00000022769	1	1	1108	ENSMUSG00000022769	192	192	185
Serp1	95.7066	21.7038	63.8018	1.99019	0.16408	1.15755	1.13205e-05	1	1	0.0603969	1.20845	1.4978e-05	1	1	3.14164e-05	1.4833	3.47265e-05	1	0.0151241	69.1634	ENSMUSG00000027808	1	1	4611	ENSMUSG00000027808	783	783	769	769	1	19	19	14	14	0.0178799	3	25.7132	3	58519816	58525892	64.7603	ENSMUSG00000027808	1	1	4611	ENSMUSG00000027808	514	514	513
Serpina3f	33.0595	1.35906	12.1991	12.1271	5.05157e-07	11.054	1.34472e-05	0.0250482	0.000363017	0.754982	1.2416	3.23145e-07	1	1	2.28642e-05	7.76941	9.0541e-06	1	0.0116124	1.44877	ENSMUSG00000066363	3	0	2290	ENSMUSG00000066363	10	11	7	8	0.875	1	1	3	3	0.272727	8	0.538616	12	104214543	104221129	0.254186	ENSMUSG00000066363	3	0	2290	ENSMUSG00000066363	5	5	1
Serpina3g	138.719	42.197	79.7641	4.87477	7.58326e-22	4.84474	8.84817e-05	3.76016e-17	3.41833e-18	0.413681	-1.18695	-3.62472e-06	1	1	1.18644e-08	2.64455	3.78471e-05	0.000588296	1.43487e-05	19.3072	ENSMUSG00000041481	4	2	2105	ENSMUSG00000041481	99	105	92	98	0.938776	4	6	7	7	0.0666667	12	7.17793	12	104236244	104241939	16.868	ENSMUSG00000041481	4	2	2105	ENSMUSG00000041481	69	71	59
Setd6	27.2483	11.0896	-13.9302	-1.51572	0.178855	-1.21058	-7.9381e-06	1	1	2.98046e-06	-1.96633	-2.24269e-05	0.147786	0.00676222	0.0191331	-1.37051	-1.23371e-05	1	1	35.3038	ENSMUSG00000031671	6	1	1903	ENSMUSG00000031671	179	180	161	162	0.993827	20	20	18	18	0.1	18	13.1251	8	95715880	95719010	40.3759	ENSMUSG00000031671	6	1	1903	ENSMUSG00000031671	160	160	132
Sgpp1	91.235	21.3316	64.5495	1.98731	0.059396	1.21237	1.54852e-05	1	1	0.109194	1.17088	1.24598e-05	1	1	2.30783e-05	1.48331	3.52412e-05	1	0.0116124	69.4927	ENSMUSG00000021054	1	1	3324	ENSMUSG00000021054	594	594	557	557	1	49	49	37	37	0.0622896	3	25.8356	12	75714247	75735729	70.0464	ENSMUSG00000021054	1	1	3324	ENSMUSG00000021054	427	427	400
Snhg1	28.5024	11.3472	14.4915	1.23867	0.295228	-1.1178	-8.44058e-06	1	1	3.91397e-05	-1.54167	-2.81415e-05	1	0.0318155	0.0160666	-1.27826	-1.74354e-05	1	1	68.7226	ENSMUSG00000108414	18	9	2969	ENSMUSG00000108414	500	501	491	492	0.997967	258	258	9	9	0.0179641	44	25.5494	19	8723474	8726443	66.4624	ENSMUSG00000108414	18	8	2969	ENSMUSG00000108414	345	346	338
Snhg12	31.6072	10.3582	17.7151	1.43352	0.460416	-1.11212	-6.31923e-06	1	1	1.4204e-05	-1.78998	-2.76622e-05	0.704307	0.0180592	0.0515177	-1.2835	-1.38446e-05	1	1	56.3659	ENSMUSG00000086290	7	6	1626	ENSMUSG00000086290	223	227	217	221	0.9819	95	97	6	6	0.0264317	13	20.9554	4	132308677	132311024	48.3281	ENSMUSG00000086290	7	6	1626	ENSMUSG00000086290	134	137	132
Snord118	41.2368	8.84537	-18.9811	-6.03525	0.157473	-1.74831	-1.07852e-05	1	1	9.70493e-06	-7.62813	-2.18946e-05	0.481219	0.0155232	0.0194104	-2.54196	-1.52851e-05	1	1	27.6474	ENSMUSG00000064899	0	0	135	ENSMUSG00000064899	9	9	0	0		0	0	9	9	1	0	10.2786	11	69073426	69073561	12.9352	ENSMUSG00000064899	0	0	135	ENSMUSG00000064899	3	3	0
Snord1a	6.90041	0	4.21093		1	1	0	1	1	1	1	0	1	1	5.55464e-05	30.5643	3.64916e-06	1	0.0250388	0	ENSMUSG00000065094	0	0	74	ENSMUSG00000065094	0	0	0	0		0	0	0	0		0	0	11	116674597	116674671	0	ENSMUSG00000065094	0	0	74	ENSMUSG00000065094	0	0	0
Srsf3	87.2433	27.0561	47.3585	1.32847	0.0380538	-1.19486	-3.15825e-05	1	1	2.54075e-05	-1.42149	-5.7422e-05	1	0.0257109	0.0203716	-1.21106	-3.37498e-05	1	1	152.523	ENSMUSG00000071172	5	2	5109	ENSMUSG00000071172	1574	2055	1398	1879	0.744013	86	163	176	176	0.0856448	14	56.7043	17	29032672	29043366	149.139	ENSMUSG00000071172	5	4	5109	ENSMUSG00000071172	1064	1392	981
Srsf5	71.3555	27.4057	-41.5095	-1.26319	0.00450537	-1.24745	-4.39727e-05	1	0.840021	1.63552e-05	-1.38172	-6.12419e-05	0.810973	0.0193089	4.95097e-08	-1.51112	-7.498e-05	0.00245494	4.90987e-05	200.18	ENSMUSG00000021134	12	7	3988	ENSMUSG00000021134	1690	1955	1660	1925	0.862338	388	586	30	30	0.0153453	28	74.4219	12	80945503	80950507	168.583	ENSMUSG00000021134	12	5	3988	ENSMUSG00000021134	1006	1166	995
Ssr3	232.518	57.1569	158.983	1.83773	0.0183172	1.2217	4.69034e-05	1	1	0.463851	1.06506	1.37645e-05	1	1	0.000100695	1.3735	7.90203e-05	1	0.0407241	201.59	ENSMUSG00000027828	3	2	4172	ENSMUSG00000027828	2106	2106	2028	2028	1	35	35	78	78	0.037037	9	74.946	3	65379654	65392623	198.819	ENSMUSG00000027828	3	2	4172	ENSMUSG00000027828	1468	1468	1425
Stat1	86.6002	34.7495	62.8781	7.5401	7.11501e-33	6.9033	6.39153e-05	3.52798e-28	7.05595e-29	0.122528	1.42162	4.56487e-06	1	1	2.2254e-26	5.54426	4.92009e-05	1.10346e-21	2.20693e-22	10.2729	ENSMUSG00000026104	12	0	7105	ENSMUSG00000026104	116	263	98	176	0.556818	21	73	18	87	0.330798	49	3.81921	1	52119439	52161865	11.2239	ENSMUSG00000026104	12	1	7105	ENSMUSG00000026104	87	183	85
Tap1	32.7578	12.6723	23.5254	2.91786	2.80209e-10	2.85515	2.55383e-05	1.38942e-05	2.77884e-07	0.073781	1.40427	5.56523e-06	1	1	2.47048e-06	2.16855	1.60865e-05	0.122499	0.00161204	12.4201	ENSMUSG00000037321	7	4	5476	ENSMUSG00000037321	186	187	164	164	1	26	26	22	23	0.122995	26	4.61748	17	34187552	34197225	9.24788	ENSMUSG00000037321	7	3	5476	ENSMUSG00000037321	162	162	87
Tapbp	41.1214	12.8298	26.0284	2.61237	8.01513e-06	2.19096	2.15861e-05	0.39743	0.00478832	0.377002	1.19581	3.54914e-06	1	1	0.000110948	1.93937	1.70261e-05	1	0.0440107	18.7475	ENSMUSG00000024308	5	2	3296	ENSMUSG00000024308	182	221	149	149	1	6	6	33	72	0.325792	17	6.96986	17	33915898	33929288	16.0709	ENSMUSG00000024308	5	2	3296	ENSMUSG00000024308	111	147	91
Tapbpl	10.0749	2.27979	5.80883	7.47735	1.60707e-05	6.82533	6.52955e-06	0.796863	0.00885404	0.115458	2.48007	1.65899e-06	1	1	0.000166136	4.84994	4.31536e-06	1	0.0584245	1.23426	ENSMUSG00000038213	1	1	2352	ENSMUSG00000038213	5	12	5	7	0.714286	4	4	0	5	0.416667	7	0.458866	6	125223932	125231860	0.742456	ENSMUSG00000038213	1	0	2352	ENSMUSG00000038213	0	4	0
Tcea1	112.078	23.9822	86.4833	2.0018	0.0029066	1.34749	3.33998e-05	1	0.643409	0.366905	-1.10043	-8.77169e-06	1	1	1.41776e-05	1.50224	4.82738e-05	0.702996	0.00772523	106.117	ENSMUSG00000033813	2	1	3017	ENSMUSG00000033813	384	1096	300	772	0.388601	134	348	84	324	0.29562	12	39.4518	1	4857813	4897909	69.4566	ENSMUSG00000033813	2	1	3017	ENSMUSG00000033813	189	552	151
Tgtp1	38.5564	7.96506	19.2985	33.732	3.90829e-15	28.4078	2.13226e-05	1.93793e-10	8.26033e-12	0.311873	2.28428	9.99141e-07	1	1	2.83795e-12	20.6225	1.52658e-05	1.4072e-07	5.4123e-09	0.25879	ENSMUSG00000078922	3	0	3205	ENSMUSG00000078922	0	3	0	2	0	0	0	0	1	0.333333	7	0.0962115	11	48985326	48994172	0.181618	ENSMUSG00000078922	3	0	3205	ENSMUSG00000078922	0	1	0
Tgtp2	90.2335	26.616	61.0332	19.1911	5.70136e-27	18.279	6.68038e-05	2.82702e-22	3.53377e-23	0.0874671	1.93139	3.60093e-06	1	1	1.72925e-21	13.1844	4.7107e-05	8.5745e-17	8.5745e-18	3.67	ENSMUSG00000078921	2	1	2938	ENSMUSG00000078921	5	32	5	26	0.192308	2	4	0	6	0.1875	4	1.36442	11	49057193	49064206	5.74557	ENSMUSG00000078921	2	1	2938	ENSMUSG00000078921	6	30	6
Tmsb4x	252.86	34.0203	140.706	2.12397	0.759586	1.03925	5.49515e-06	1	1	0.833287	1.02558	3.58061e-06	1	1	0.000125582	1.56152	7.86096e-05	1	0.0486485	131.885	ENSMUSG00000049775	3	1	1371	ENSMUSG00000049775	442	442	436	436	1	36	36	6	6	0.0135747	7	49.0314	X	167207092	167209315	124.824	ENSMUSG00000049775	3	1	1371	ENSMUSG00000049775	295	295	294
Ube2l6	46.9707	17.6791	29.8862	4.05705	1.02379e-12	4.01111	3.32097e-05	5.07646e-08	1.46924e-09	0.10952	1.44525	4.91071e-06	1	1	2.19296e-06	2.57969	1.74225e-05	0.108738	0.00146943	11.8429	ENSMUSG00000027078	4	1	1996	ENSMUSG00000027078	73	78	52	57	0.912281	1	1	21	21	0.269231	12	4.40291	2	84798827	84810335	12.5399	ENSMUSG00000027078	4	1	1996	ENSMUSG00000027078	70	71	42
Vaultrc5	7.22469	0	4.4614		1	1	0	1	1	5.34243e-05	32.0872	3.83713e-06	1	0.0391272	1	-1	-2.38228e-22	1	1	0	ENSMUSG00000065145	0	0	143	ENSMUSG00000065145	0	0	0	0		0	0	0	0		0	0	18	36801865	36802008	0	ENSMUSG00000065145	0	0	143	ENSMUSG00000065145	0	0	0
Vpreb1	31.5342	7.90688	18.407	11.0839	1.2559e-08	-9.30775	-1.8109e-05	0.000622737	1.05549e-05	0.548183	-1.16891	-2.9317e-06	1	1	0.000200678	-3.00179	-1.35299e-05	1	0.0676912	32.7893	ENSMUSG00000059305	3	1	1113	ENSMUSG00000059305	86	88	86	88	0.977273	2	2	0	0	0	6	12.1902	16	16868401	16870843	7.32183	ENSMUSG00000059305	3	0	1113	ENSMUSG00000059305	14	14	14
Wfdc17	50.1346	10.9664	27.7176	1.98654	2.02622e-05	2.03023	3.23392e-05	1	0.0109207	0.302803	1.20142	6.32269e-06	1	1	0.600374	-1.11427	-3.219e-06	1	1	33.4569	ENSMUSG00000069792	1	1	533	ENSMUSG00000069792	44	44	43	43	1	17	17	1	1	0.0227273	3	12.4385	11	83703990	83706268	28.3944	ENSMUSG00000069792	1	1	533	ENSMUSG00000069792	26	26	26
Zbp1	24.7825	3.73842	11.5409	9.10374	8.71464e-09	8.49342	1.27866e-05	0.000432115	7.71634e-06	0.474133	1.56801	9.69243e-07	1	1	0.00267027	3.75137	4.69488e-06	1	0.467864	0.94012	ENSMUSG00000027514	3	1	3529	ENSMUSG00000027514	9	9	8	8	1	2	2	1	1	0.111111	13	0.349513	2	173206611	173218923	1.97932	ENSMUSG00000027514	3	2	3529	ENSMUSG00000027514	13	13	12
Zfp871	161.672	56.3232	94.6332	2.05003	0.771549	1.03479	3.48488e-06	1	1	0.00425675	1.34317	3.43768e-05	1	0.682562	3.53296e-05	1.5229	5.2381e-05	1	0.016684	73.0526	ENSMUSG00000024298	3	2	5376	ENSMUSG00000024298	1083	1084	946	947	0.998944	6	6	137	137	0.126384	8	27.1591	17	32771235	32788287	79.4737	ENSMUSG00000024298	3	2	5376	ENSMUSG00000024298	787	787	734
[truncated: 289 more columns]

## Sheet: Control vs PBS - All
Feature ID	Experiment - Range (original values)	Experiment - IQR (original values)	Experiment - Difference (original values)	Experiment - Fold Change (original values)	EDGE test: Control vs PBS_C1, tagwise dispersions - P-value	EDGE test: Control vs PBS_C1, tagwise dispersions - Fold change	EDGE test: Control vs PBS_C1, tagwise dispersions - Weighted difference	EDGE test: Control vs PBS_C1, tagwise dispersions - Bonferroni	EDGE test: Control vs PBS_C1, tagwise dispersions - FDR p-value correction	EDGE test: Control vs PBS_C3, tagwise dispersions - P-value	EDGE test: Control vs PBS_C3, tagwise dispersions - Fold change	EDGE test: Control vs PBS_C3, tagwise dispersions - Weighted difference	EDGE test: Control vs PBS_C3, tagwise dispersions - Bonferroni	EDGE test: Control vs PBS_C3, tagwise dispersions - FDR p-value correction	Control - 1-FHD-0054_S1_L001_R1_001 (paired) trimmed (paired) (GE) - Expression values	Control - 1-FHD-0054_S1_L001_R1_001 (paired) trimmed (paired) (GE) - Gene name	Control - 1-FHD-0054_S1_L001_R1_001 (paired) trimmed (paired) (GE) - Transcripts annotated	Control - 1-FHD-0054_S1_L001_R1_001 (paired) trimmed (paired) (GE) - Detected transcripts	Control - 1-FHD-0054_S1_L001_R1_001 (paired) trimmed (paired) (GE) - Exon length	Control - 1-FHD-0054_S1_L001_R1_001 (paired) trimmed (paired) (GE) - Gene ID	Control - 1-FHD-0054_S1_L001_R1_001 (paired) trimmed (paired) (GE) - Unique gene reads	Control - 1-FHD-0054_S1_L001_R1_001 (paired) trimmed (paired) (GE) - Total gene reads	Control - 1-FHD-0054_S1_L001_R1_001 (paired) trimmed (paired) (GE) - Unique exon reads	Control - 1-FHD-0054_S1_L001_R1_001 (paired) trimmed (paired) (GE) - Total exon reads	Control - 1-FHD-0054_S1_L001_R1_001 (paired) trimmed (paired) (GE) - Ratio of unique to total (exon reads)	Control - 1-FHD-0054_S1_L001_R1_001 (paired) trimmed (paired) (GE) - Unique exon-exon reads	Control - 1-FHD-0054_S1_L001_R1_001 (paired) trimmed (paired) (GE) - Total exon-exon reads	Control - 1-FHD-0054_S1_L001_R1_001 (paired) trimmed (paired) (GE) - Unique intron reads	Control - 1-FHD-0054_S1_L001_R1_001 (paired) trimmed (paired) (GE) - Total intron reads	Control - 1-FHD-0054_S1_L001_R1_001 (paired) trimmed (paired) (GE) - Ratio of intron to total gene reads	Control - 1-FHD-0054_S1_L001_R1_001 (paired) trimmed (paired) (GE) - Exons	Control - 1-FHD-0054_S1_L001_R1_001 (paired) trimmed (paired) (GE) - RPKM	Control - 1-FHD-0054_S1_L001_R1_001 (paired) trimmed (paired) (GE) - Chromosome	Control - 1-FHD-0054_S1_L001_R1_001 (paired) trimmed (paired) (GE) - Chromosome region start	Control - 1-FHD-0054_S1_L001_R1_001 (paired) trimmed (paired) (GE) - Chromosome region end	Control - 2-FHD-0055_S2_L001_R1_001 (paired) trimmed (paired) (GE) - Expression values	Control - 2-FHD-0055_S2_L001_R1_001 (paired) trimmed (paired) (GE) - Gene name	Control - 2-FHD-0055_S2_L001_R1_001 (paired) trimmed (paired) (GE) - Transcripts annotated	Control - 2-FHD-0055_S2_L001_R1_001 (paired) trimmed (paired) (GE) - Detected transcripts	Control - 2-FHD-0055_S2_L001_R1_001 (paired) trimmed (paired) (GE) - Exon length	Control - 2-FHD-0055_S2_L001_R1_001 (paired) trimmed (paired) (GE) - Gene ID	Control - 2-FHD-0055_S2_L001_R1_001 (paired) trimmed (paired) (GE) - Unique gene reads	Control - 2-FHD-0055_S2_L001_R1_001 (paired) trimmed (paired) (GE) - Total gene reads	Control - 2-FHD-0055_S2_L001_R1_001 (paired) trimmed (paired) (GE) - Unique exon reads	Control - 2-FHD-0055_S2_L001_R1_001 (paired) trimmed (paired) (GE) - Total exon reads	Control - 2-FHD-0055_S2_L001_R1_001 (paired) trimmed (paired) (GE) - Ratio of unique to total (exon reads)	Control - 2-FHD-0055_S2_L001_R1_001 (paired) trimmed (paired) (GE) - Unique exon-exon reads	Control - 2-FHD-0055_S2_L001_R1_001 (paired) trimmed (paired) (GE) - Total exon-exon reads	Control - 2-FHD-0055_S2_L001_R1_001 (paired) trimmed (paired) (GE) - Unique intron reads
1700016F12Rik	7.8198	6.76306	5.69665		1.95745e-07	39.3336	4.77556e-06	0.00970603	0.000129414	2.39984e-08	47.6376	5.81007e-06	0.00118996	1.98327e-05	0	ENSMUSG00000104955	1	0	655	ENSMUSG00000104955	0	0	0	0		0	0	0	0		2	0	5	96849504	96852938	0	ENSMUSG00000104955	1	0	655	ENSMUSG00000104955	3	3	0	0		0	0	3
2010107E04Rik	106.018	56.5779	54.1091	1.43218	0.000189283	1.39012	4.88709e-05	1	0.0369511	0.0027715	1.30678	3.84308e-05	1	0.516971	119.3	ENSMUSG00000021290	1	1	365	ENSMUSG00000021290	116	116	105	105	1	44	44	11	11	0.0948276	4	44.3528	12	111961375	111966977	118.012	ENSMUSG00000021290	1	1	365	ENSMUSG00000021290	84	84	74	74	1	26	26	10
Abcf2	26.0711	16.8629	18.8651	1.81633	6.21389e-05	1.76714	1.78093e-05	1	0.0147424	0.0149632	1.45277	1.05113e-05	1	1	23.5686	ENSMUSG00000028953	1	1	2569	ENSMUSG00000028953	175	212	109	146	0.746575	31	31	66	66	0.311321	14	8.76221	5	24565344	24577467	20.1657	ENSMUSG00000028953	1	1	2569	ENSMUSG00000028953	114	131	72	89	0.808989	30	30	42
Acsl5	56.2992	22.9551	31.9547	1.49011	0.00013561	1.44627	2.91475e-05	1	0.0291093	0.448599	1.08685	5.67238e-06	1	1	55.2947	ENSMUSG00000024981	1	1	3150	ENSMUSG00000024981	748	748	420	420	1	225	225	328	328	0.438503	22	20.5572	19	55253368	55296627	68.9263	ENSMUSG00000024981	1	1	3150	ENSMUSG00000024981	571	571	373	373	1	187	187	198
Adgrg3	67.7435	38.3542	-46.9917	-2.09065	3.20689e-12	-2.14891	-4.81552e-05	1.59013e-07	6.62556e-09	0.000299036	-1.45367	-2.81094e-05	1	0.105161	93.0226	ENSMUSG00000060470	5	3	4476	ENSMUSG00000060470	1570	1577	1004	1004	1	69	69	566	573	0.363348	22	34.5835	8	95017691	95045250	73.6059	ENSMUSG00000060470	5	4	4476	ENSMUSG00000060470	825	828	564	566	0.996466	41	41	261
Ahsa1	53.1326	35.6889	36.0713	1.60413	1.46056e-05	1.55673	3.33047e-05	0.72422	0.00467239	0.0158348	1.30067	1.79865e-05	1	1	53.8785	ENSMUSG00000021037	1	1	1347	ENSMUSG00000021037	201	201	175	175	1	55	55	26	26	0.129353	9	20.0307	12	87266745	87273997	55.3132	ENSMUSG00000021037	1	1	1347	ENSMUSG00000021037	163	163	128	128	1	32	32	35
Aldh1a1	51.5232	17.8101	28.8416	3.19874	1.79063e-08	3.11299	2.80579e-05	0.000887885	1.45555e-05	0.013055	1.75317	1.00012e-05	1	1	10.1001	ENSMUSG00000053279	1	1	2053	ENSMUSG00000053279	63	64	49	50	0.98	18	18	14	14	0.21875	13	3.75497	19	20601960	20643462	18.9964	ENSMUSG00000053279	1	1	2053	ENSMUSG00000053279	95	95	67	67	1	28	28	28
Ankle1	41.2423	10.9157	-20.3072	-1.76139	0.383394	-1.11859	-4.98431e-06	1	1	9.6967e-05	-1.72591	-1.97743e-05	1	0.0400676	46.5293	ENSMUSG00000046295	5	3	2558	ENSMUSG00000046295	293	294	286	287	0.996516	3	3	7	7	0.0238095	20	17.2984	8	71406009	71409904	35.9537	ENSMUSG00000046295	5	1	2558	ENSMUSG00000046295	159	160	157	158	0.993671	1	1	2
Anp32b	659.231	322.229	-389.493	-1.41052	1.62826e-07	1.33682	0.000327667	0.00807374	0.000110599	0.898136	-1.00789	-7.6113e-06	1	1	924.398	ENSMUSG00000028333	1	1	1716	ENSMUSG00000028333	3638	4272	3191	3825	0.834248	1084	1218	447	447	0.104635	7	343.668	4	46450901	46472657	923.331	ENSMUSG00000028333	1	1	1716	ENSMUSG00000028333	2444	2930	2236	2722	0.821455	673	771	208
Anp32e	170.125	74.0414	106.035	1.42998	1.89535e-08	1.38825	9.5812e-05	0.00093981	1.51582e-05	0.0811931	1.11135	2.74799e-05	1	1	244.802	ENSMUSG00000015749	10	6	3566	ENSMUSG00000015749	2167	2170	2105	2105	1	508	508	62	65	0.0299539	28	91.0114	3	95929245	95947390	238.155	ENSMUSG00000015749	10	5	3566	ENSMUSG00000015749	1506	1512	1459	1459	1	363	363	47
Arf1	108.048	40.3881	52.2508	1.37414	0.0378818	1.18891	2.64266e-05	1	1	3.95501e-05	1.39862	5.57629e-05	1	0.0178281	151.472	ENSMUSG00000048076	2	0	2089	ENSMUSG00000048076	853	862	754	763	0.988204	44	46	99	99	0.114849	7	56.3133	11	59211411	59228270	146.845	ENSMUSG00000048076	2	0	2089	ENSMUSG00000048076	587	589	525	527	0.996205	26	26	62
Asf1a	23.645	12.8485	15.2894	1.84807	0.000222684	1.79408	1.44065e-05	1	0.0408954	0.317414	1.21297	3.86385e-06	1	1	18.2625	ENSMUSG00000019857	1	1	2180	ENSMUSG00000019857	75	145	75	96	0.78125	45	45	0	49	0.337931	4	6.78953	10	53596960	53609213	15.7537	ENSMUSG00000019857	1	1	2180	ENSMUSG00000019857	44	79	44	59	0.745763	30	30	0
Asna1	29.2976	20.8078	19.7824	1.97012	0.000146932	1.9163	1.88032e-05	1	0.0311352	0.653589	1.0947	1.94323e-06	1	1	19.8226	ENSMUSG00000052456	3	2	1590	ENSMUSG00000052456	96	96	76	76	1	33	33	20	20	0.208333	12	7.36956	8	85017930	85025281	19.4028	ENSMUSG00000052456	3	1	1590	ENSMUSG00000052456	62	62	53	53	1	29	29	9
Asns	22.8409	11.1473	15.4246	2.28458	9.37379e-06	2.21411	1.4734e-05	0.464799	0.00336462	0.0133634	1.62668	7.60517e-06	1	1	12.737	ENSMUSG00000029752	7	1	2735	ENSMUSG00000029752	135	136	84	84	1	35	35	51	52	0.382353	23	4.73529	6	7675168	7693254	10.6414	ENSMUSG00000029752	7	1	2735	ENSMUSG00000029752	88	88	50	50	1	18	18	38
Atp5b	316.826	181.703	205.672	1.4567	2.34438e-11	1.41727	0.000187955	1.16246e-06	4.15164e-08	1.44867e-06	1.29234	0.000131682	0.0718323	0.000945162	455.428	ENSMUSG00000025393	9	6	4237	ENSMUSG00000025393	4612	4673	4592	4653	0.98689	1288	1307	20	20	0.00427991	26	169.317	10	128083272	128090391	444.979	ENSMUSG00000025393	9	4	4237	ENSMUSG00000025393	3182	3244	3178	3239	0.981167	853	865	4
Atp5g3	57.0411	26.3536	36.6487	1.56337	1.14063e-05	1.51727	3.37104e-05	0.565583	0.00392766	0.0998744	1.17952	1.16995e-05	1	1	62.5583	ENSMUSG00000018770	5	4	2181	ENSMUSG00000018770	338	338	329	329	1	88	88	9	9	0.0266272	12	23.2576	2	73908446	73911326	65.6547	ENSMUSG00000018770	5	3	2181	ENSMUSG00000018770	253	253	246	246	1	63	63	7
Atp8b4	46.0473	13.9876	-25.1404	-1.61786	5.60439e-05	-1.67162	-2.65084e-05	1	0.0136765	0.0802524	-1.25314	-1.33279e-05	1	1	66.4408	ENSMUSG00000060131	5	4	6660	ENSMUSG00000060131	3910	3926	1067	1067	1	375	375	2843	2859	0.728222	37	24.701	2	126320972	126500674	60.3935	ENSMUSG00000060131	5	1	6660	ENSMUSG00000060131	2036	2053	691	691	1	243	243	1345
AW112010	49.5863	29.1041	33.4984	3.33134	1.63772e-06	2.38727	2.0043e-05	0.0812061	0.000809088	1.24905e-12	3.4069	3.47745e-05	6.19342e-08	1.82159e-09	15.0804	ENSMUSG00000075010	1	1	770	ENSMUSG00000075010	28	28	28	28	1	8	8	0	0	0	3	5.60651	19	11047616	11050566	9.07146	ENSMUSG00000075010	1	1	770	ENSMUSG00000075010	18	18	12	12	1	5	5	6
[truncated: 307 more rows]
[truncated: 220 more columns]

## Sheet: Control vs ACV - All
Feature ID	Experiment - Range (original values)	Experiment - IQR (original values)	Experiment - Difference (original values)	Experiment - Fold Change (original values)	EDGE test: Control vs ACV_I1, tagwise dispersions - P-value	EDGE test: Control vs ACV_I1, tagwise dispersions - Fold change	EDGE test: Control vs ACV_I1, tagwise dispersions - Weighted difference	EDGE test: Control vs ACV_I1, tagwise dispersions - Bonferroni	EDGE test: Control vs ACV_I1, tagwise dispersions - FDR p-value correction	EDGE test: Control vs ACV_I3, tagwise dispersions - P-value	EDGE test: Control vs ACV_I3, tagwise dispersions - Fold change	EDGE test: Control vs ACV_I3, tagwise dispersions - Weighted difference	EDGE test: Control vs ACV_I3, tagwise dispersions - Bonferroni	EDGE test: Control vs ACV_I3, tagwise dispersions - FDR p-value correction	EDGE test: Control vs ACV_C1, tagwise dispersions - P-value	EDGE test: Control vs ACV_C1, tagwise dispersions - Fold change	EDGE test: Control vs ACV_C1, tagwise dispersions - Weighted difference	EDGE test: Control vs ACV_C1, tagwise dispersions - Bonferroni	EDGE test: Control vs ACV_C1, tagwise dispersions - FDR p-value correction	EDGE test: Control vs ACV_C3, tagwise dispersions - P-value	EDGE test: Control vs ACV_C3, tagwise dispersions - Fold change	EDGE test: Control vs ACV_C3, tagwise dispersions - Weighted difference	EDGE test: Control vs ACV_C3, tagwise dispersions - Bonferroni	EDGE test: Control vs ACV_C3, tagwise dispersions - FDR p-value correction	Control - 1-FHD-0054_S1_L001_R1_001 (paired) trimmed (paired) (GE) - Expression values	Control - 1-FHD-0054_S1_L001_R1_001 (paired) trimmed (paired) (GE) - Gene name	Control - 1-FHD-0054_S1_L001_R1_001 (paired) trimmed (paired) (GE) - Transcripts annotated	Control - 1-FHD-0054_S1_L001_R1_001 (paired) trimmed (paired) (GE) - Detected transcripts	Control - 1-FHD-0054_S1_L001_R1_001 (paired) trimmed (paired) (GE) - Exon length	Control - 1-FHD-0054_S1_L001_R1_001 (paired) trimmed (paired) (GE) - Gene ID	Control - 1-FHD-0054_S1_L001_R1_001 (paired) trimmed (paired) (GE) - Unique gene reads	Control - 1-FHD-0054_S1_L001_R1_001 (paired) trimmed (paired) (GE) - Total gene reads	Control - 1-FHD-0054_S1_L001_R1_001 (paired) trimmed (paired) (GE) - Unique exon reads	Control - 1-FHD-0054_S1_L001_R1_001 (paired) trimmed (paired) (GE) - Total exon reads	Control - 1-FHD-0054_S1_L001_R1_001 (paired) trimmed (paired) (GE) - Ratio of unique to total (exon reads)	Control - 1-FHD-0054_S1_L001_R1_001 (paired) trimmed (paired) (GE) - Unique exon-exon reads	Control - 1-FHD-0054_S1_L001_R1_001 (paired) trimmed (paired) (GE) - Total exon-exon reads	Control - 1-FHD-0054_S1_L001_R1_001 (paired) trimmed (paired) (GE) - Unique intron reads	Control - 1-FHD-0054_S1_L001_R1_001 (paired) trimmed (paired) (GE) - Total intron reads	Control - 1-FHD-0054_S1_L001_R1_001 (paired) trimmed (paired) (GE) - Ratio of intron to total gene reads	Control - 1-FHD-0054_S1_L001_R1_001 (paired) trimmed (paired) (GE) - Exons	Control - 1-FHD-0054_S1_L001_R1_001 (paired) trimmed (paired) (GE) - RPKM	Control - 1-FHD-0054_S1_L001_R1_001 (paired) trimmed (paired) (GE) - Chromosome	Control - 1-FHD-0054_S1_L001_R1_001 (paired) trimmed (paired) (GE) - Chromosome region start	Control - 1-FHD-0054_S1_L001_R1_001 (paired) trimmed (paired) (GE) - Chromosome region end	Control - 2-FHD-0055_S2_L001_R1_001 (paired) trimmed (paired) (GE) - Expression values	Control - 2-FHD-0055_S2_L001_R1_001 (paired) trimmed (paired) (GE) - Gene name	Control - 2-FHD-0055_S2_L001_R1_001 (paired) trimmed (paired) (GE) - Transcripts annotated	Control - 2-FHD-0055_S2_L001_R1_001 (paired) trimmed (paired) (GE) - Detected transcripts
[truncated: 137 more rows]
[truncated: 358 more columns]

[truncated: 1 more sheets: Control vs WCV - All]
